# Supplementary material for: Divalent anion-driven framework regulation in Zr-based halide solid electrolytes for all-solid-state batteries
Source: Nat Commun. 2025 Nov 27;16:10678. doi: 10.1038/s41467-025-65702-2 (PMC12660725; doi:10.1038/s41467-025-65702-2)
Supplement: Supplementary file 4 — Supplementary Data 1–23 [file 41467_2025_65702_MOESM4_ESM.zip]

Archive with 24 entries (23 files):
- Supplementary_Data_revised/
- Supplementary_Data_revised/Supplymentary_data_1 (hcp_LZC).cif
- Supplementary_Data_revised/Supplymentary_data_10 (ccp_S2).cif
- Supplementary_Data_revised/Supplymentary_data_11 (ccp_S3).cif
- Supplementary_Data_revised/Supplymentary_data_12 (ccp_S4).cif
- Supplementary_Data_revised/Supplymentary_data_13 (ccp_S5).cif
- Supplementary_Data_revised/Supplymentary_data_14 (ccp_S6).cif
- Supplementary_Data_revised/Supplymentary_data_15 (ccp_S7).cif
- Supplementary_Data_revised/Supplymentary_data_16 (AIMD_heatup_done_start_hcp_Li2ZrCl6_600K).cif
- Supplementary_Data_revised/Supplymentary_data_17 (AIMD_diffusion_300ps_end_hcp_Li2ZrCl6_600K).cif
- Supplementary_Data_revised/Supplymentary_data_18 (AIMD_heatup_done_start_Li2p5ZrCl5p5O0p5_600K).cif
- Supplementary_Data_revised/Supplymentary_data_19 (AIMD_diffusion_300ps_end_Li2p5ZrCl5p5O0p5_600K).cif
- Supplementary_Data_revised/Supplymentary_data_2 (hcp_O1).cif
- Supplementary_Data_revised/Supplymentary_data_20 (AIMD_heatup_done_start_ccp_Li2ZrCl6_600K).cif
- Supplementary_Data_revised/Supplymentary_data_21 (AIMD_diffusion_300ps_end_ccp_Li2ZrCl6_600K).cif
- Supplementary_Data_revised/Supplymentary_data_22 (AIMD_heatup_done_start_Li2p25ZrCl5p75S0p25_600K).cif
- Supplementary_Data_revised/Supplymentary_data_23 (AIMD_diffusion_300ps_end_Li2p25ZrCl5p75S0p25_600K).cif
- Supplementary_Data_revised/Supplymentary_data_3 (hcp_O2).cif
- Supplementary_Data_revised/Supplymentary_data_4 (hcp_O3).cif
- Supplementary_Data_revised/Supplymentary_data_5 (hcp_O4).cif
- Supplementary_Data_revised/Supplymentary_data_6 (hcp_O5).cif
- Supplementary_Data_revised/Supplymentary_data_7 (hcp_O6).cif
- Supplementary_Data_revised/Supplymentary_data_8 (ccp_LZC).cif
- Supplementary_Data_revised/Supplymentary_data_9 (ccp_S1).cif
