# Supplementary material for: Divalent anion-driven framework regulation in Zr-based halide solid electrolytes for all-solid-state batteries
Source: Nat Commun. 2025 Nov 27;16:10678. doi: 10.1038/s41467-025-65702-2 (PMC12660725; doi:10.1038/s41467-025-65702-2)
Supplement: Supplementary file 4 — Supplementary Data 1–23 [file 41467_2025_65702_MOESM4_ESM.zip › Supplementary_Data_revised/Supplymentary_data_1 (hcp_LZC).cif]

#======================================================================
# CRYSTAL DATA
#----------------------------------------------------------------------
data_VESTA_phase_1

_chemical_name_common                  'Li6 Zr3 Cl18                          '
_cell_length_a                         12.112631
_cell_length_b                         11.074381
_cell_length_c                         11.074381
_cell_angle_alpha                      60.000000
_cell_angle_beta                       90.000000
_cell_angle_gamma                      90.000000
_cell_volume                           1286.494770
_space_group_name_H-M_alt              'P 1'
_space_group_IT_number                 1

loop_
_space_group_symop_operation_xyz
   'x, y, z'

loop_
   _atom_site_label
   _atom_site_occupancy
   _atom_site_fract_x
   _atom_site_fract_y
   _atom_site_fract_z
   _atom_site_adp_type
   _atom_site_U_iso_or_equiv
   _atom_site_type_symbol
   Li1        1.0     0.250000     0.329238     0.000000    Uiso  ? Li
   Li2        1.0     0.750000     0.329238     0.000000    Uiso  ? Li
   Li3        1.0     0.250000     0.670762     0.000000    Uiso  ? Li
   Li4        1.0     0.750000     0.670762     0.000000    Uiso  ? Li
   Li5        1.0     0.250000     0.670762     0.329238    Uiso  ? Li
   Li6        1.0     0.750000     0.670762     0.329238    Uiso  ? Li
   Li7        1.0     0.250000     0.329238     0.670762    Uiso  ? Li
   Li8        1.0     0.750000     0.329238     0.670762    Uiso  ? Li
   Li9        1.0     0.250000     0.000000     0.670762    Uiso  ? Li
   Li10       1.0     0.750000     0.000000     0.670762    Uiso  ? Li
   Li11       1.0     0.250000     0.000000     0.329238    Uiso  ? Li
   Li12       1.0     0.750000     0.000000     0.329238    Uiso  ? Li
   Zr1        1.0     0.000000     0.000000     0.000000    Uiso  ? Zr
   Zr2        1.0     0.500000     0.000000     0.000000    Uiso  ? Zr
   Zr3        1.0     0.258205     0.333333     0.333333    Uiso  ? Zr
   Zr4        1.0     0.758205     0.333333     0.333333    Uiso  ? Zr
   Zr5        1.0     0.241795     0.666667     0.666667    Uiso  ? Zr
   Zr6        1.0     0.741795     0.666667     0.666667    Uiso  ? Zr
   Cl1        1.0     0.380315     0.105950     0.788099    Uiso  ? Cl
   Cl2        1.0     0.880315     0.105950     0.788099    Uiso  ? Cl
   Cl3        1.0     0.119685     0.894050     0.211901    Uiso  ? Cl
   Cl4        1.0     0.619685     0.894050     0.211901    Uiso  ? Cl
   Cl5        1.0     0.380315     0.105950     0.105950    Uiso  ? Cl
   Cl6        1.0     0.880315     0.105950     0.105950    Uiso  ? Cl
   Cl7        1.0     0.119685     0.894050     0.894050    Uiso  ? Cl
   Cl8        1.0     0.619685     0.894050     0.894050    Uiso  ? Cl
   Cl9        1.0     0.380315     0.788099     0.105950    Uiso  ? Cl
   Cl10       1.0     0.880315     0.788099     0.105950    Uiso  ? Cl
   Cl11       1.0     0.119685     0.211901     0.894050    Uiso  ? Cl
   Cl12       1.0     0.619685     0.211901     0.894050    Uiso  ? Cl
   Cl13       1.0     0.141782     0.225486     0.549027    Uiso  ? Cl
   Cl14       1.0     0.641782     0.225486     0.549027    Uiso  ? Cl
   Cl15       1.0     0.358218     0.774514     0.450973    Uiso  ? Cl
   Cl16       1.0     0.858218     0.774514     0.450973    Uiso  ? Cl
   Cl17       1.0     0.141782     0.225486     0.225486    Uiso  ? Cl
   Cl18       1.0     0.641782     0.225486     0.225486    Uiso  ? Cl
   Cl19       1.0     0.358218     0.774514     0.774514    Uiso  ? Cl
   Cl20       1.0     0.858218     0.774514     0.774514    Uiso  ? Cl
   Cl21       1.0     0.141782     0.549027     0.225486    Uiso  ? Cl
   Cl22       1.0     0.641782     0.549027     0.225486    Uiso  ? Cl
   Cl23       1.0     0.358218     0.450973     0.774514    Uiso  ? Cl
   Cl24       1.0     0.858218     0.450973     0.774514    Uiso  ? Cl
   Cl25       1.0     0.368865     0.441492     0.117015    Uiso  ? Cl
   Cl26       1.0     0.868865     0.441492     0.117015    Uiso  ? Cl
   Cl27       1.0     0.131135     0.558508     0.882985    Uiso  ? Cl
   Cl28       1.0     0.631135     0.558508     0.882985    Uiso  ? Cl
   Cl29       1.0     0.368865     0.441492     0.441492    Uiso  ? Cl
   Cl30       1.0     0.868865     0.441492     0.441492    Uiso  ? Cl
   Cl31       1.0     0.131135     0.558508     0.558508    Uiso  ? Cl
   Cl32       1.0     0.631135     0.558508     0.558508    Uiso  ? Cl
   Cl33       1.0     0.368865     0.117015     0.441492    Uiso  ? Cl
   Cl34       1.0     0.868865     0.117015     0.441492    Uiso  ? Cl
   Cl35       1.0     0.131135     0.882985     0.558508    Uiso  ? Cl
   Cl36       1.0     0.631135     0.882985     0.558508    Uiso  ? Cl
