# Supplementary material for: Divalent anion-driven framework regulation in Zr-based halide solid electrolytes for all-solid-state batteries
Source: Nat Commun. 2025 Nov 27;16:10678. doi: 10.1038/s41467-025-65702-2 (PMC12660725; doi:10.1038/s41467-025-65702-2)
Supplement: Supplementary file 4 — Supplementary Data 1–23 [file 41467_2025_65702_MOESM4_ESM.zip › Supplementary_Data_revised/Supplymentary_data_10 (ccp_S2).cif]

#======================================================================
# CRYSTAL DATA
#----------------------------------------------------------------------
data_VESTA_phase_1

_chemical_name_common                  'Li18 Zr8 S2 Cl46                      '
_cell_length_a                         12.885430
_cell_length_b                         11.112557
_cell_length_c                         13.464471
_cell_angle_alpha                      90.998817
_cell_angle_beta                       108.597145
_cell_angle_gamma                      90.102676
_cell_volume                           1826.975340
_space_group_name_H-M_alt              'P 1'
_space_group_IT_number                 1

loop_
_space_group_symop_operation_xyz
   'x, y, z'

loop_
   _atom_site_label
   _atom_site_occupancy
   _atom_site_fract_x
   _atom_site_fract_y
   _atom_site_fract_z
   _atom_site_adp_type
   _atom_site_U_iso_or_equiv
   _atom_site_type_symbol
   Li1        1.0     0.248598     0.831954     0.998137    Uiso  ? Li
   Li2        1.0     0.005546     0.328972     0.499599    Uiso  ? Li
   Li3        1.0     0.503581     0.335663     0.996043    Uiso  ? Li
   Li4        1.0     0.498118     0.324599     0.495499    Uiso  ? Li
   Li5        1.0     0.998414     0.664202     0.002217    Uiso  ? Li
   Li6        1.0     0.001402     0.668046     0.501863    Uiso  ? Li
   Li7        1.0     0.501746     0.663513     0.996953    Uiso  ? Li
   Li8        1.0     0.490978     0.682366     0.497774    Uiso  ? Li
   Li9        1.0     0.516785     0.161124     0.755208    Uiso  ? Li
   Li10       1.0     0.733215     0.338876     0.744792    Uiso  ? Li
   Li11       1.0     0.251586     0.835798     0.497783    Uiso  ? Li
   Li12       1.0     0.759022     0.817634     0.002226    Uiso  ? Li
   Li13       1.0     0.748254     0.836487     0.503047    Uiso  ? Li
   Li14       1.0     0.244454     0.171028     0.000401    Uiso  ? Li
   Li15       1.0     0.249843     0.165155     0.494817    Uiso  ? Li
   Li16       1.0     0.751881     0.175401     0.004501    Uiso  ? Li
   Li17       1.0     0.746419     0.164337     0.503957    Uiso  ? Li
   Li18       1.0     0.000157     0.334845     0.005183    Uiso  ? Li
   Zr1        1.0     0.998961     0.998859     0.997867    Uiso  ? Zr
   Zr2        1.0     0.000007     0.999735     0.500454    Uiso  ? Zr
   Zr3        1.0     0.501082     0.998309     0.003463    Uiso  ? Zr
   Zr4        1.0     0.513035     0.015628     0.514643    Uiso  ? Zr
   Zr5        1.0     0.249993     0.500265     0.999546    Uiso  ? Zr
   Zr6        1.0     0.251039     0.501141     0.502133    Uiso  ? Zr
   Zr7        1.0     0.736965     0.484372     0.985357    Uiso  ? Zr
   Zr8        1.0     0.748918     0.501691     0.496537    Uiso  ? Zr
   S1         1.0     0.620321     0.171598     0.623352    Uiso  ? S
   S2         1.0     0.629679     0.328402     0.876648    Uiso  ? S
   Cl1        1.0     0.115185     0.843552     0.108215    Uiso  ? Cl
   Cl2        1.0     0.117634     0.841780     0.608745    Uiso  ? Cl
   Cl3        1.0     0.618898     0.842252     0.108268    Uiso  ? Cl
   Cl4        1.0     0.617727     0.839856     0.612059    Uiso  ? Cl
   Cl5        1.0     0.383797     0.158884     0.392563    Uiso  ? Cl
   Cl6        1.0     0.387935     0.157399     0.885729    Uiso  ? Cl
   Cl7        1.0     0.884547     0.158908     0.393119    Uiso  ? Cl
   Cl8        1.0     0.885186     0.159474     0.887647    Uiso  ? Cl
   Cl9        1.0     0.383528     0.845711     0.401950    Uiso  ? Cl
   Cl10       1.0     0.383579     0.837337     0.892192    Uiso  ? Cl
   Cl11       1.0     0.883773     0.837774     0.390356    Uiso  ? Cl
   Cl12       1.0     0.884316     0.838322     0.886265    Uiso  ? Cl
   Cl13       1.0     0.114184     0.162549     0.109185    Uiso  ? Cl
   Cl14       1.0     0.116560     0.162450     0.610324    Uiso  ? Cl
   Cl15       1.0     0.616047     0.161311     0.110725    Uiso  ? Cl
   Cl16       1.0     0.365453     0.341092     0.106881    Uiso  ? Cl
   Cl17       1.0     0.364814     0.340526     0.612353    Uiso  ? Cl
   Cl18       1.0     0.866203     0.341116     0.107437    Uiso  ? Cl
   Cl19       1.0     0.862065     0.342601     0.614271    Uiso  ? Cl
   Cl20       1.0     0.134815     0.656448     0.391785    Uiso  ? Cl
   Cl21       1.0     0.132366     0.658220     0.891255    Uiso  ? Cl
   Cl22       1.0     0.631102     0.657748     0.391732    Uiso  ? Cl
   Cl23       1.0     0.632273     0.660144     0.887941    Uiso  ? Cl
   Cl24       1.0     0.135816     0.337451     0.390815    Uiso  ? Cl
   Cl25       1.0     0.133440     0.337550     0.889676    Uiso  ? Cl
   Cl26       1.0     0.633953     0.338689     0.389275    Uiso  ? Cl
   Cl27       1.0     0.366227     0.662226     0.109644    Uiso  ? Cl
   Cl28       1.0     0.365684     0.661678     0.613735    Uiso  ? Cl
   Cl29       1.0     0.866472     0.654289     0.098050    Uiso  ? Cl
   Cl30       1.0     0.866421     0.662663     0.607808    Uiso  ? Cl
   Cl31       1.0     0.374515     0.006513     0.106973    Uiso  ? Cl
   Cl32       1.0     0.379862     0.012118     0.620647    Uiso  ? Cl
   Cl33       1.0     0.873228     0.001138     0.104229    Uiso  ? Cl
   Cl34       1.0     0.878833     0.000448     0.611362    Uiso  ? Cl
   Cl35       1.0     0.124190     0.998790     0.391733    Uiso  ? Cl
   Cl36       1.0     0.124887     0.000042     0.890746    Uiso  ? Cl
   Cl37       1.0     0.626420     0.000682     0.395420    Uiso  ? Cl
   Cl38       1.0     0.618680     0.000763     0.886101    Uiso  ? Cl
   Cl39       1.0     0.125810     0.501210     0.108267    Uiso  ? Cl
   Cl40       1.0     0.125113     0.499958     0.609254    Uiso  ? Cl
   Cl41       1.0     0.623580     0.499318     0.104580    Uiso  ? Cl
   Cl42       1.0     0.631320     0.499237     0.613899    Uiso  ? Cl
   Cl43       1.0     0.376772     0.498862     0.395771    Uiso  ? Cl
   Cl44       1.0     0.371167     0.499552     0.888638    Uiso  ? Cl
   Cl45       1.0     0.875485     0.493487     0.393027    Uiso  ? Cl
   Cl46       1.0     0.870138     0.487882     0.879353    Uiso  ? Cl
