# Supplementary material for: Divalent anion-driven framework regulation in Zr-based halide solid electrolytes for all-solid-state batteries
Source: Nat Commun. 2025 Nov 27;16:10678. doi: 10.1038/s41467-025-65702-2 (PMC12660725; doi:10.1038/s41467-025-65702-2)
Supplement: Supplementary file 4 — Supplementary Data 1–23 [file 41467_2025_65702_MOESM4_ESM.zip › Supplementary_Data_revised/Supplymentary_data_11 (ccp_S3).cif]

#======================================================================
# CRYSTAL DATA
#----------------------------------------------------------------------
data_VESTA_phase_1

_chemical_name_common                  'Li19 Zr8 S3 Cl45                      '
_cell_length_a                         12.878407
_cell_length_b                         11.133187
_cell_length_c                         13.363838
_cell_angle_alpha                      89.576286
_cell_angle_beta                       109.264465
_cell_angle_gamma                      89.938492
_cell_volume                           1808.725294
_space_group_name_H-M_alt              'P 1'
_space_group_IT_number                 1

loop_
_space_group_symop_operation_xyz
   'x, y, z'

loop_
   _atom_site_label
   _atom_site_occupancy
   _atom_site_fract_x
   _atom_site_fract_y
   _atom_site_fract_z
   _atom_site_adp_type
   _atom_site_U_iso_or_equiv
   _atom_site_type_symbol
   Li1        1.0     0.244122     0.828027     0.999117    Uiso  ? Li
   Li2        1.0     0.990172     0.329267     0.499560    Uiso  ? Li
   Li3        1.0     0.494750     0.334459     0.998780    Uiso  ? Li
   Li4        1.0     0.511592     0.325560     0.504223    Uiso  ? Li
   Li5        1.0     0.004922     0.666118     0.998876    Uiso  ? Li
   Li6        1.0     0.986512     0.667326     0.500633    Uiso  ? Li
   Li7        1.0     0.498682     0.666966     0.996607    Uiso  ? Li
   Li8        1.0     0.512108     0.681268     0.508132    Uiso  ? Li
   Li9        1.0     0.509056     0.496785     0.256654    Uiso  ? Li
   Li10       1.0     0.504887     0.176222     0.270118    Uiso  ? Li
   Li11       1.0     0.263159     0.328958     0.261646    Uiso  ? Li
   Li12       1.0     0.249947     0.836536     0.496626    Uiso  ? Li
   Li13       1.0     0.750836     0.832397     0.001701    Uiso  ? Li
   Li14       1.0     0.753368     0.832901     0.511537    Uiso  ? Li
   Li15       1.0     0.251349     0.171969     0.998809    Uiso  ? Li
   Li16       1.0     0.254554     0.162736     0.499005    Uiso  ? Li
   Li17       1.0     0.753633     0.169617     0.999718    Uiso  ? Li
   Li18       1.0     0.747638     0.170250     0.500467    Uiso  ? Li
   Li19       1.0     0.999157     0.333582     0.996319    Uiso  ? Li
   Zr1        1.0     0.999831     0.999317     0.000743    Uiso  ? Zr
   Zr2        1.0     0.999185     0.999677     0.498048    Uiso  ? Zr
   Zr3        1.0     0.499260     0.999013     0.996833    Uiso  ? Zr
   Zr4        1.0     0.487965     0.014231     0.488991    Uiso  ? Zr
   Zr5        1.0     0.261098     0.484490     0.011556    Uiso  ? Zr
   Zr6        1.0     0.249579     0.502321     0.503796    Uiso  ? Zr
   Zr7        1.0     0.751158     0.500808     0.999279    Uiso  ? Zr
   Zr8        1.0     0.738623     0.484879     0.487370    Uiso  ? Zr
   S1         1.0     0.378614     0.167822     0.378744    Uiso  ? S
   S2         1.0     0.374964     0.336342     0.128419    Uiso  ? S
   S3         1.0     0.624641     0.338670     0.375126    Uiso  ? S
   Cl1        1.0     0.117827     0.841713     0.114394    Uiso  ? Cl
   Cl2        1.0     0.116149     0.839267     0.609350    Uiso  ? Cl
   Cl3        1.0     0.617244     0.838842     0.108163    Uiso  ? Cl
   Cl4        1.0     0.618427     0.846011     0.602215    Uiso  ? Cl
   Cl5        1.0     0.382148     0.160638     0.887780    Uiso  ? Cl
   Cl6        1.0     0.882834     0.161369     0.386929    Uiso  ? Cl
   Cl7        1.0     0.883902     0.162244     0.890309    Uiso  ? Cl
   Cl8        1.0     0.381916     0.837544     0.390267    Uiso  ? Cl
   Cl9        1.0     0.379812     0.840326     0.890478    Uiso  ? Cl
   Cl10       1.0     0.880369     0.843072     0.386932    Uiso  ? Cl
   Cl11       1.0     0.884137     0.841586     0.890381    Uiso  ? Cl
   Cl12       1.0     0.117029     0.162504     0.112395    Uiso  ? Cl
   Cl13       1.0     0.116576     0.161533     0.606425    Uiso  ? Cl
   Cl14       1.0     0.614359     0.159051     0.113112    Uiso  ? Cl
   Cl15       1.0     0.619202     0.157981     0.611202    Uiso  ? Cl
   Cl16       1.0     0.367977     0.340820     0.609978    Uiso  ? Cl
   Cl17       1.0     0.866635     0.339673     0.111071    Uiso  ? Cl
   Cl18       1.0     0.864128     0.336168     0.609678    Uiso  ? Cl
   Cl19       1.0     0.132541     0.661360     0.391931    Uiso  ? Cl
   Cl20       1.0     0.138204     0.657844     0.903526    Uiso  ? Cl
   Cl21       1.0     0.621952     0.655661     0.376474    Uiso  ? Cl
   Cl22       1.0     0.632142     0.661049     0.889312    Uiso  ? Cl
   Cl23       1.0     0.137546     0.341957     0.382540    Uiso  ? Cl
   Cl24       1.0     0.135147     0.338592     0.891080    Uiso  ? Cl
   Cl25       1.0     0.632040     0.340439     0.891806    Uiso  ? Cl
   Cl26       1.0     0.376381     0.656210     0.118022    Uiso  ? Cl
   Cl27       1.0     0.370637     0.658233     0.609447    Uiso  ? Cl
   Cl28       1.0     0.867966     0.659620     0.109975    Uiso  ? Cl
   Cl29       1.0     0.857992     0.658332     0.599793    Uiso  ? Cl
   Cl30       1.0     0.379996     0.001850     0.112022    Uiso  ? Cl
   Cl31       1.0     0.375854     0.000278     0.609096    Uiso  ? Cl
   Cl32       1.0     0.876368     0.001146     0.109735    Uiso  ? Cl
   Cl33       1.0     0.877413     0.001275     0.608763    Uiso  ? Cl
   Cl34       1.0     0.122304     0.000044     0.388199    Uiso  ? Cl
   Cl35       1.0     0.124517     0.001598     0.893293    Uiso  ? Cl
   Cl36       1.0     0.618675     0.007546     0.380606    Uiso  ? Cl
   Cl37       1.0     0.623591     0.003895     0.890785    Uiso  ? Cl
   Cl38       1.0     0.128351     0.490450     0.116953    Uiso  ? Cl
   Cl39       1.0     0.126487     0.493748     0.608600    Uiso  ? Cl
   Cl40       1.0     0.626513     0.501655     0.110692    Uiso  ? Cl
   Cl41       1.0     0.623212     0.501602     0.605495    Uiso  ? Cl
   Cl42       1.0     0.366626     0.498686     0.381799    Uiso  ? Cl
   Cl43       1.0     0.373316     0.498791     0.891859    Uiso  ? Cl
   Cl44       1.0     0.875938     0.498936     0.389958    Uiso  ? Cl
   Cl45       1.0     0.872260     0.500352     0.889751    Uiso  ? Cl
