# Supplementary material for: Divalent anion-driven framework regulation in Zr-based halide solid electrolytes for all-solid-state batteries
Source: Nat Commun. 2025 Nov 27;16:10678. doi: 10.1038/s41467-025-65702-2 (PMC12660725; doi:10.1038/s41467-025-65702-2)
Supplement: Supplementary file 4 — Supplementary Data 1–23 [file 41467_2025_65702_MOESM4_ESM.zip › Supplementary_Data_revised/Supplymentary_data_12 (ccp_S4).cif]

#======================================================================
# CRYSTAL DATA
#----------------------------------------------------------------------
data_VESTA_phase_1

_chemical_name_common                  'Li20 Zr8 S4 Cl44                      '
_cell_length_a                         12.884630
_cell_length_b                         11.146721
_cell_length_c                         13.327666
_cell_angle_alpha                      90.561325
_cell_angle_beta                       108.899391
_cell_angle_gamma                      90.051353
_cell_volume                           1810.840654
_space_group_name_H-M_alt              'P 1'
_space_group_IT_number                 1

loop_
_space_group_symop_operation_xyz
   'x, y, z'

loop_
   _atom_site_label
   _atom_site_occupancy
   _atom_site_fract_x
   _atom_site_fract_y
   _atom_site_fract_z
   _atom_site_adp_type
   _atom_site_U_iso_or_equiv
   _atom_site_type_symbol
   Li1        1.0     0.247499     0.834933     0.004188    Uiso  ? Li
   Li2        1.0     0.010195     0.333719     0.496382    Uiso  ? Li
   Li3        1.0     0.501199     0.337204     0.001694    Uiso  ? Li
   Li4        1.0     0.493873     0.336122     0.498564    Uiso  ? Li
   Li5        1.0     0.999521     0.671000     0.003356    Uiso  ? Li
   Li6        1.0     0.002501     0.665067     0.495812    Uiso  ? Li
   Li7        1.0     0.496404     0.659615     0.999520    Uiso  ? Li
   Li8        1.0     0.489700     0.659387     0.499068    Uiso  ? Li
   Li9        1.0     0.228834     0.994143     0.754880    Uiso  ? Li
   Li10       1.0     0.021166     0.505857     0.745120    Uiso  ? Li
   Li11       1.0     0.012401     0.153291     0.762229    Uiso  ? Li
   Li12       1.0     0.237599     0.346709     0.737771    Uiso  ? Li
   Li13       1.0     0.250479     0.829000     0.496644    Uiso  ? Li
   Li14       1.0     0.760300     0.840613     0.000932    Uiso  ? Li
   Li15       1.0     0.753596     0.840385     0.500480    Uiso  ? Li
   Li16       1.0     0.239805     0.166281     0.003618    Uiso  ? Li
   Li17       1.0     0.245366     0.168491     0.496884    Uiso  ? Li
   Li18       1.0     0.756127     0.163878     0.001436    Uiso  ? Li
   Li19       1.0     0.748801     0.162796     0.498306    Uiso  ? Li
   Li20       1.0     0.004634     0.331509     0.003116    Uiso  ? Li
   Zr1        1.0     0.011010     0.997176     0.991117    Uiso  ? Zr
   Zr2        1.0     0.011728     0.015983     0.510212    Uiso  ? Zr
   Zr3        1.0     0.502695     0.999943     0.001049    Uiso  ? Zr
   Zr4        1.0     0.500547     0.999220     0.500526    Uiso  ? Zr
   Zr5        1.0     0.238272     0.484017     0.989788    Uiso  ? Zr
   Zr6        1.0     0.238990     0.502824     0.508883    Uiso  ? Zr
   Zr7        1.0     0.749453     0.500780     0.999474    Uiso  ? Zr
   Zr8        1.0     0.747305     0.500057     0.498951    Uiso  ? Zr
   S1         1.0     0.125589     0.161583     0.629645    Uiso  ? S
   S2         1.0     0.124411     0.338417     0.870355    Uiso  ? S
   S3         1.0     0.126543     0.999783     0.883403    Uiso  ? S
   S4         1.0     0.123457     0.500217     0.616597    Uiso  ? S
   Cl1        1.0     0.118294     0.838065     0.110818    Uiso  ? Cl
   Cl2        1.0     0.126113     0.845332     0.619385    Uiso  ? Cl
   Cl3        1.0     0.612381     0.838903     0.107120    Uiso  ? Cl
   Cl4        1.0     0.617732     0.841145     0.609522    Uiso  ? Cl
   Cl5        1.0     0.383489     0.158463     0.391683    Uiso  ? Cl
   Cl6        1.0     0.381031     0.156826     0.882372    Uiso  ? Cl
   Cl7        1.0     0.885622     0.162626     0.393301    Uiso  ? Cl
   Cl8        1.0     0.887258     0.161477     0.880850    Uiso  ? Cl
   Cl9        1.0     0.383434     0.839676     0.388291    Uiso  ? Cl
   Cl10       1.0     0.378579     0.847746     0.879010    Uiso  ? Cl
   Cl11       1.0     0.890018     0.839850     0.407924    Uiso  ? Cl
   Cl12       1.0     0.882951     0.835131     0.888461    Uiso  ? Cl
   Cl13       1.0     0.115162     0.162530     0.111542    Uiso  ? Cl
   Cl14       1.0     0.613371     0.164574     0.108393    Uiso  ? Cl
   Cl15       1.0     0.615680     0.161334     0.610655    Uiso  ? Cl
   Cl16       1.0     0.364378     0.337374     0.106699    Uiso  ? Cl
   Cl17       1.0     0.362743     0.338523     0.619150    Uiso  ? Cl
   Cl18       1.0     0.866511     0.341537     0.108317    Uiso  ? Cl
   Cl19       1.0     0.868969     0.343174     0.617628    Uiso  ? Cl
   Cl20       1.0     0.131706     0.661935     0.389182    Uiso  ? Cl
   Cl21       1.0     0.123887     0.654668     0.880615    Uiso  ? Cl
   Cl22       1.0     0.637619     0.661097     0.392880    Uiso  ? Cl
   Cl23       1.0     0.632268     0.658855     0.890478    Uiso  ? Cl
   Cl24       1.0     0.134838     0.337470     0.388458    Uiso  ? Cl
   Cl25       1.0     0.636629     0.335426     0.391607    Uiso  ? Cl
   Cl26       1.0     0.634320     0.338666     0.889345    Uiso  ? Cl
   Cl27       1.0     0.359982     0.660150     0.092076    Uiso  ? Cl
   Cl28       1.0     0.367049     0.664869     0.611539    Uiso  ? Cl
   Cl29       1.0     0.866566     0.660324     0.111709    Uiso  ? Cl
   Cl30       1.0     0.871421     0.652254     0.620990    Uiso  ? Cl
   Cl31       1.0     0.379087     0.001814     0.109175    Uiso  ? Cl
   Cl32       1.0     0.377701     0.998868     0.611762    Uiso  ? Cl
   Cl33       1.0     0.875297     0.005173     0.101034    Uiso  ? Cl
   Cl34       1.0     0.878257     0.010819     0.618010    Uiso  ? Cl
   Cl35       1.0     0.124333     0.001027     0.391731    Uiso  ? Cl
   Cl36       1.0     0.623842     0.999604     0.390014    Uiso  ? Cl
   Cl37       1.0     0.622848     0.000825     0.888976    Uiso  ? Cl
   Cl38       1.0     0.125667     0.498973     0.108269    Uiso  ? Cl
   Cl39       1.0     0.626158     0.500396     0.109986    Uiso  ? Cl
   Cl40       1.0     0.627152     0.499175     0.611024    Uiso  ? Cl
   Cl41       1.0     0.374703     0.494827     0.398966    Uiso  ? Cl
   Cl42       1.0     0.371743     0.489181     0.881990    Uiso  ? Cl
   Cl43       1.0     0.870913     0.498186     0.390825    Uiso  ? Cl
   Cl44       1.0     0.872299     0.501132     0.888238    Uiso  ? Cl
