# Supplementary material for: Divalent anion-driven framework regulation in Zr-based halide solid electrolytes for all-solid-state batteries
Source: Nat Commun. 2025 Nov 27;16:10678. doi: 10.1038/s41467-025-65702-2 (PMC12660725; doi:10.1038/s41467-025-65702-2)
Supplement: Supplementary file 4 — Supplementary Data 1–23 [file 41467_2025_65702_MOESM4_ESM.zip › Supplementary_Data_revised/Supplymentary_data_13 (ccp_S5).cif]

#======================================================================
# CRYSTAL DATA
#----------------------------------------------------------------------
data_VESTA_phase_1

_chemical_name_common                  'Li21 Zr8 S5 Cl43                      '
_cell_length_a                         12.898233
_cell_length_b                         11.136001
_cell_length_c                         13.292695
_cell_angle_alpha                      90.724274
_cell_angle_beta                       109.103424
_cell_angle_gamma                      90.109200
_cell_volume                           1803.965716
_space_group_name_H-M_alt              'P 1'
_space_group_IT_number                 1

loop_
_space_group_symop_operation_xyz
   'x, y, z'

loop_
   _atom_site_label
   _atom_site_occupancy
   _atom_site_fract_x
   _atom_site_fract_y
   _atom_site_fract_z
   _atom_site_adp_type
   _atom_site_U_iso_or_equiv
   _atom_site_type_symbol
   Li1        1.0     0.249359     0.833571     0.005596    Uiso  ? Li
   Li2        1.0     0.007166     0.337979     0.494603    Uiso  ? Li
   Li3        1.0     0.501973     0.338227     0.003211    Uiso  ? Li
   Li4        1.0     0.504896     0.342363     0.490067    Uiso  ? Li
   Li5        1.0     0.001677     0.665499     0.007937    Uiso  ? Li
   Li6        1.0     0.991256     0.655390     0.493855    Uiso  ? Li
   Li7        1.0     0.496103     0.658461     0.999901    Uiso  ? Li
   Li8        1.0     0.495011     0.655300     0.500137    Uiso  ? Li
   Li9        1.0     0.234908     0.001082     0.750378    Uiso  ? Li
   Li10       1.0     0.008456     0.501750     0.732127    Uiso  ? Li
   Li11       1.0     0.010815     0.162021     0.755609    Uiso  ? Li
   Li12       1.0     0.984077     0.833505     0.742727    Uiso  ? Li
   Li13       1.0     0.237751     0.345967     0.732732    Uiso  ? Li
   Li14       1.0     0.256784     0.824382     0.493676    Uiso  ? Li
   Li15       1.0     0.753436     0.835494     0.999779    Uiso  ? Li
   Li16       1.0     0.753957     0.823392     0.499738    Uiso  ? Li
   Li17       1.0     0.243385     0.168305     0.998088    Uiso  ? Li
   Li18       1.0     0.249525     0.170969     0.498422    Uiso  ? Li
   Li19       1.0     0.755042     0.163835     0.000216    Uiso  ? Li
   Li20       1.0     0.737690     0.174575     0.493295    Uiso  ? Li
   Li21       1.0     0.004205     0.335074     0.001292    Uiso  ? Li
   Zr1        1.0     0.011552     0.999195     0.991297    Uiso  ? Zr
   Zr2        1.0     0.011636     0.016285     0.508131    Uiso  ? Zr
   Zr3        1.0     0.502360     0.998913     0.001429    Uiso  ? Zr
   Zr4        1.0     0.502541     0.998962     0.502759    Uiso  ? Zr
   Zr5        1.0     0.239223     0.483447     0.989123    Uiso  ? Zr
   Zr6        1.0     0.239445     0.502851     0.509090    Uiso  ? Zr
   Zr7        1.0     0.749520     0.499857     0.000723    Uiso  ? Zr
   Zr8        1.0     0.759038     0.515908     0.515085    Uiso  ? Zr
   S1         1.0     0.126261     0.162485     0.628963    Uiso  ? S
   S2         1.0     0.124618     0.337778     0.870276    Uiso  ? S
   S3         1.0     0.877996     0.662553     0.626525    Uiso  ? S
   S4         1.0     0.120951     0.994209     0.875926    Uiso  ? S
   S5         1.0     0.125405     0.500096     0.617733    Uiso  ? S
   Cl1        1.0     0.117738     0.839233     0.109822    Uiso  ? Cl
   Cl2        1.0     0.121826     0.845919     0.627065    Uiso  ? Cl
   Cl3        1.0     0.612333     0.839250     0.108889    Uiso  ? Cl
   Cl4        1.0     0.616411     0.840902     0.613415    Uiso  ? Cl
   Cl5        1.0     0.384567     0.158241     0.393587    Uiso  ? Cl
   Cl6        1.0     0.378734     0.156032     0.881825    Uiso  ? Cl
   Cl7        1.0     0.882581     0.160799     0.395926    Uiso  ? Cl
   Cl8        1.0     0.886651     0.161533     0.881279    Uiso  ? Cl
   Cl9        1.0     0.384999     0.839478     0.387728    Uiso  ? Cl
   Cl10       1.0     0.378296     0.846539     0.878881    Uiso  ? Cl
   Cl11       1.0     0.890460     0.842203     0.404969    Uiso  ? Cl
   Cl12       1.0     0.884761     0.833932     0.881940    Uiso  ? Cl
   Cl13       1.0     0.118537     0.161619     0.109227    Uiso  ? Cl
   Cl14       1.0     0.613087     0.164729     0.108551    Uiso  ? Cl
   Cl15       1.0     0.617192     0.159981     0.615110    Uiso  ? Cl
   Cl16       1.0     0.364373     0.337989     0.106733    Uiso  ? Cl
   Cl17       1.0     0.362752     0.338906     0.620409    Uiso  ? Cl
   Cl18       1.0     0.867298     0.340913     0.109570    Uiso  ? Cl
   Cl19       1.0     0.872245     0.340130     0.623447    Uiso  ? Cl
   Cl20       1.0     0.131249     0.662788     0.390699    Uiso  ? Cl
   Cl21       1.0     0.122613     0.655998     0.880075    Uiso  ? Cl
   Cl22       1.0     0.635768     0.660706     0.393829    Uiso  ? Cl
   Cl23       1.0     0.632367     0.658994     0.890967    Uiso  ? Cl
   Cl24       1.0     0.134258     0.336458     0.388048    Uiso  ? Cl
   Cl25       1.0     0.639384     0.340171     0.397847    Uiso  ? Cl
   Cl26       1.0     0.633638     0.338170     0.889452    Uiso  ? Cl
   Cl27       1.0     0.360084     0.660807     0.093024    Uiso  ? Cl
   Cl28       1.0     0.368009     0.665332     0.611835    Uiso  ? Cl
   Cl29       1.0     0.866802     0.662383     0.111463    Uiso  ? Cl
   Cl30       1.0     0.377224     0.002654     0.107653    Uiso  ? Cl
   Cl31       1.0     0.375926     0.997387     0.612175    Uiso  ? Cl
   Cl32       1.0     0.874966     0.000792     0.096947    Uiso  ? Cl
   Cl33       1.0     0.884327     0.004253     0.624959    Uiso  ? Cl
   Cl34       1.0     0.126127     0.997569     0.393646    Uiso  ? Cl
   Cl35       1.0     0.625383     0.999137     0.393232    Uiso  ? Cl
   Cl36       1.0     0.621052     0.999913     0.888268    Uiso  ? Cl
   Cl37       1.0     0.126414     0.499852     0.108317    Uiso  ? Cl
   Cl38       1.0     0.627114     0.500987     0.111362    Uiso  ? Cl
   Cl39       1.0     0.626175     0.499788     0.615628    Uiso  ? Cl
   Cl40       1.0     0.373145     0.495099     0.397835    Uiso  ? Cl
   Cl41       1.0     0.372213     0.490232     0.882241    Uiso  ? Cl
   Cl42       1.0     0.870633     0.493285     0.391949    Uiso  ? Cl
   Cl43       1.0     0.872269     0.500239     0.889726    Uiso  ? Cl
