# Supplementary material for: Divalent anion-driven framework regulation in Zr-based halide solid electrolytes for all-solid-state batteries
Source: Nat Commun. 2025 Nov 27;16:10678. doi: 10.1038/s41467-025-65702-2 (PMC12660725; doi:10.1038/s41467-025-65702-2)
Supplement: Supplementary file 4 — Supplementary Data 1–23 [file 41467_2025_65702_MOESM4_ESM.zip › Supplementary_Data_revised/Supplymentary_data_14 (ccp_S6).cif]

#======================================================================
# CRYSTAL DATA
#----------------------------------------------------------------------
data_VESTA_phase_1

_chemical_name_common                  'Li22 Zr8 S6 Cl42                      '
_cell_length_a                         12.890718
_cell_length_b                         11.144286
_cell_length_c                         13.261271
_cell_angle_alpha                      90.000000
_cell_angle_beta                       108.468842
_cell_angle_gamma                      90.000000
_cell_volume                           1806.966280
_space_group_name_H-M_alt              'P 1'
_space_group_IT_number                 1

loop_
_space_group_symop_operation_xyz
   'x, y, z'

loop_
   _atom_site_label
   _atom_site_occupancy
   _atom_site_fract_x
   _atom_site_fract_y
   _atom_site_fract_z
   _atom_site_adp_type
   _atom_site_U_iso_or_equiv
   _atom_site_type_symbol
   Li1        1.0     0.249157     0.839751     0.005621    Uiso  ? Li
   Li2        1.0     0.993954     0.334019     0.499655    Uiso  ? Li
   Li3        1.0     0.504963     0.336128     0.999883    Uiso  ? Li
   Li4        1.0     0.500843     0.339751     0.494379    Uiso  ? Li
   Li5        1.0     0.995825     0.678433     0.003701    Uiso  ? Li
   Li6        1.0     0.993954     0.665981     0.499655    Uiso  ? Li
   Li7        1.0     0.504963     0.663872     0.999883    Uiso  ? Li
   Li8        1.0     0.500843     0.660249     0.494379    Uiso  ? Li
   Li9        1.0     0.770448     0.000000     0.750696    Uiso  ? Li
   Li10       1.0     0.979552     0.500000     0.749304    Uiso  ? Li
   Li11       1.0     0.982129     0.162210     0.736022    Uiso  ? Li
   Li12       1.0     0.982129     0.837790     0.736022    Uiso  ? Li
   Li13       1.0     0.767871     0.662210     0.763978    Uiso  ? Li
   Li14       1.0     0.767871     0.337790     0.763978    Uiso  ? Li
   Li15       1.0     0.245038     0.836128     0.500117    Uiso  ? Li
   Li16       1.0     0.756046     0.834019     0.000345    Uiso  ? Li
   Li17       1.0     0.754175     0.821567     0.496299    Uiso  ? Li
   Li18       1.0     0.249157     0.160249     0.005621    Uiso  ? Li
   Li19       1.0     0.245038     0.163872     0.500117    Uiso  ? Li
   Li20       1.0     0.756046     0.165981     0.000345    Uiso  ? Li
   Li21       1.0     0.754175     0.178433     0.496299    Uiso  ? Li
   Li22       1.0     0.995825     0.321567     0.003701    Uiso  ? Li
   Zr1        1.0     0.979096     0.000000     0.978197    Uiso  ? Zr
   Zr2        1.0     0.986742     0.000000     0.504731    Uiso  ? Zr
   Zr3        1.0     0.499811     0.000000     0.999371    Uiso  ? Zr
   Zr4        1.0     0.497879     0.000000     0.499017    Uiso  ? Zr
   Zr5        1.0     0.252121     0.500000     0.000983    Uiso  ? Zr
   Zr6        1.0     0.250189     0.500000     0.500629    Uiso  ? Zr
   Zr7        1.0     0.763258     0.500000     0.995269    Uiso  ? Zr
   Zr8        1.0     0.770904     0.500000     0.521803    Uiso  ? Zr
   S1         1.0     0.875112     0.163200     0.869929    Uiso  ? S
   S2         1.0     0.875112     0.836800     0.869929    Uiso  ? S
   S3         1.0     0.874888     0.336800     0.630071    Uiso  ? S
   S4         1.0     0.874888     0.663200     0.630071    Uiso  ? S
   S5         1.0     0.872657     0.000000     0.616808    Uiso  ? S
   S6         1.0     0.877343     0.500000     0.883192    Uiso  ? S
   Cl1        1.0     0.113620     0.842976     0.097272    Uiso  ? Cl
   Cl2        1.0     0.111423     0.837761     0.617336    Uiso  ? Cl
   Cl3        1.0     0.616176     0.839930     0.108753    Uiso  ? Cl
   Cl4        1.0     0.618541     0.844462     0.620679    Uiso  ? Cl
   Cl5        1.0     0.387614     0.161936     0.392010    Uiso  ? Cl
   Cl6        1.0     0.383354     0.160391     0.890269    Uiso  ? Cl
   Cl7        1.0     0.883224     0.162532     0.387652    Uiso  ? Cl
   Cl8        1.0     0.387614     0.838064     0.392010    Uiso  ? Cl
   Cl9        1.0     0.383354     0.839609     0.890269    Uiso  ? Cl
   Cl10       1.0     0.883224     0.837468     0.387652    Uiso  ? Cl
   Cl11       1.0     0.113620     0.157024     0.097272    Uiso  ? Cl
   Cl12       1.0     0.111423     0.162239     0.617336    Uiso  ? Cl
   Cl13       1.0     0.616176     0.160070     0.108753    Uiso  ? Cl
   Cl14       1.0     0.618541     0.155538     0.620679    Uiso  ? Cl
   Cl15       1.0     0.362386     0.338064     0.107990    Uiso  ? Cl
   Cl16       1.0     0.366646     0.339609     0.609731    Uiso  ? Cl
   Cl17       1.0     0.866776     0.337468     0.112348    Uiso  ? Cl
   Cl18       1.0     0.133824     0.660070     0.391247    Uiso  ? Cl
   Cl19       1.0     0.131459     0.655538     0.879321    Uiso  ? Cl
   Cl20       1.0     0.636380     0.657024     0.402728    Uiso  ? Cl
   Cl21       1.0     0.638577     0.662239     0.882664    Uiso  ? Cl
   Cl22       1.0     0.133824     0.339930     0.391247    Uiso  ? Cl
   Cl23       1.0     0.131459     0.344462     0.879321    Uiso  ? Cl
   Cl24       1.0     0.636380     0.342976     0.402728    Uiso  ? Cl
   Cl25       1.0     0.638577     0.337761     0.882664    Uiso  ? Cl
   Cl26       1.0     0.362386     0.661936     0.107990    Uiso  ? Cl
   Cl27       1.0     0.366646     0.660391     0.609731    Uiso  ? Cl
   Cl28       1.0     0.866776     0.662532     0.112348    Uiso  ? Cl
   Cl29       1.0     0.376345     0.000000     0.111135    Uiso  ? Cl
   Cl30       1.0     0.376362     0.000000     0.611914    Uiso  ? Cl
   Cl31       1.0     0.872612     0.000000     0.105027    Uiso  ? Cl
   Cl32       1.0     0.126456     0.000000     0.401469    Uiso  ? Cl
   Cl33       1.0     0.119423     0.000000     0.872654    Uiso  ? Cl
   Cl34       1.0     0.622985     0.000000     0.392770    Uiso  ? Cl
   Cl35       1.0     0.620425     0.000000     0.885225    Uiso  ? Cl
   Cl36       1.0     0.127015     0.500000     0.107230    Uiso  ? Cl
   Cl37       1.0     0.129575     0.500000     0.614775    Uiso  ? Cl
   Cl38       1.0     0.623544     0.500000     0.098531    Uiso  ? Cl
   Cl39       1.0     0.630577     0.500000     0.627346    Uiso  ? Cl
   Cl40       1.0     0.373655     0.500000     0.388865    Uiso  ? Cl
   Cl41       1.0     0.373638     0.500000     0.888086    Uiso  ? Cl
   Cl42       1.0     0.877388     0.500000     0.394973    Uiso  ? Cl
