# Supplementary material for: Divalent anion-driven framework regulation in Zr-based halide solid electrolytes for all-solid-state batteries
Source: Nat Commun. 2025 Nov 27;16:10678. doi: 10.1038/s41467-025-65702-2 (PMC12660725; doi:10.1038/s41467-025-65702-2)
Supplement: Supplementary file 4 — Supplementary Data 1–23 [file 41467_2025_65702_MOESM4_ESM.zip › Supplementary_Data_revised/Supplymentary_data_15 (ccp_S7).cif]

#======================================================================
# CRYSTAL DATA
#----------------------------------------------------------------------
data_VESTA_phase_1

_chemical_name_common                  'Li23 Zr8 S7 Cl41                      '
_cell_length_a                         12.889689
_cell_length_b                         11.119672
_cell_length_c                         13.107717
_cell_angle_alpha                      89.878853
_cell_angle_beta                       108.486267
_cell_angle_gamma                      89.870232
_cell_volume                           1781.762498
_space_group_name_H-M_alt              'P 1'
_space_group_IT_number                 1

loop_
_space_group_symop_operation_xyz
   'x, y, z'

loop_
   _atom_site_label
   _atom_site_occupancy
   _atom_site_fract_x
   _atom_site_fract_y
   _atom_site_fract_z
   _atom_site_adp_type
   _atom_site_U_iso_or_equiv
   _atom_site_type_symbol
   Li1        1.0     0.255756     0.834600     0.002748    Uiso  ? Li
   Li2        1.0     0.004779     0.334891     0.496505    Uiso  ? Li
   Li3        1.0     0.503511     0.335445     0.997197    Uiso  ? Li
   Li4        1.0     0.506597     0.336684     0.498449    Uiso  ? Li
   Li5        1.0     0.009037     0.667772     0.009522    Uiso  ? Li
   Li6        1.0     0.000677     0.666854     0.504210    Uiso  ? Li
   Li7        1.0     0.496482     0.659877     0.999612    Uiso  ? Li
   Li8        1.0     0.500308     0.664893     0.497724    Uiso  ? Li
   Li9        1.0     0.995694     0.489170     0.231225    Uiso  ? Li
   Li10       1.0     0.505683     0.503902     0.759507    Uiso  ? Li
   Li11       1.0     0.506730     0.151234     0.763341    Uiso  ? Li
   Li12       1.0     0.502726     0.846349     0.761751    Uiso  ? Li
   Li13       1.0     0.746633     0.652137     0.749772    Uiso  ? Li
   Li14       1.0     0.250855     0.359084     0.250509    Uiso  ? Li
   Li15       1.0     0.747829     0.345478     0.748808    Uiso  ? Li
   Li16       1.0     0.259195     0.839222     0.510412    Uiso  ? Li
   Li17       1.0     0.742563     0.829963     0.001120    Uiso  ? Li
   Li18       1.0     0.747688     0.840010     0.490195    Uiso  ? Li
   Li19       1.0     0.252811     0.162068     0.994947    Uiso  ? Li
   Li20       1.0     0.248891     0.160556     0.500513    Uiso  ? Li
   Li21       1.0     0.743028     0.169014     0.999661    Uiso  ? Li
   Li22       1.0     0.749766     0.161594     0.492211    Uiso  ? Li
   Li23       1.0     0.008258     0.333530     0.001186    Uiso  ? Li
   Zr1        1.0     0.999069     0.999240     0.997466    Uiso  ? Zr
   Zr2        1.0     0.001575     0.999477     0.501633    Uiso  ? Zr
   Zr3        1.0     0.514242     0.998878     0.999871    Uiso  ? Zr
   Zr4        1.0     0.488114     0.999891     0.505719    Uiso  ? Zr
   Zr5        1.0     0.238413     0.501603     0.009237    Uiso  ? Zr
   Zr6        1.0     0.237196     0.487493     0.491487    Uiso  ? Zr
   Zr7        1.0     0.727262     0.499683     0.979103    Uiso  ? Zr
   Zr8        1.0     0.738144     0.500784     0.506220    Uiso  ? Zr
   S1         1.0     0.628327     0.665283     0.871255    Uiso  ? S
   S2         1.0     0.133159     0.339031     0.376295    Uiso  ? S
   S3         1.0     0.627999     0.335433     0.870135    Uiso  ? S
   S4         1.0     0.383627     0.003135     0.625335    Uiso  ? S
   S5         1.0     0.623097     0.998669     0.882973    Uiso  ? S
   S6         1.0     0.124181     0.497276     0.120090    Uiso  ? S
   S7         1.0     0.626185     0.500229     0.620810    Uiso  ? S
   Cl1        1.0     0.115716     0.843199     0.112425    Uiso  ? Cl
   Cl2        1.0     0.116572     0.837559     0.613345    Uiso  ? Cl
   Cl3        1.0     0.617570     0.835502     0.116303    Uiso  ? Cl
   Cl4        1.0     0.617078     0.836932     0.617118    Uiso  ? Cl
   Cl5        1.0     0.383653     0.165604     0.387832    Uiso  ? Cl
   Cl6        1.0     0.387673     0.163558     0.885432    Uiso  ? Cl
   Cl7        1.0     0.885311     0.159897     0.388640    Uiso  ? Cl
   Cl8        1.0     0.885059     0.163939     0.884333    Uiso  ? Cl
   Cl9        1.0     0.382881     0.840892     0.388297    Uiso  ? Cl
   Cl10       1.0     0.386629     0.837396     0.884648    Uiso  ? Cl
   Cl11       1.0     0.885371     0.839251     0.389248    Uiso  ? Cl
   Cl12       1.0     0.884705     0.837493     0.884980    Uiso  ? Cl
   Cl13       1.0     0.116190     0.158279     0.111373    Uiso  ? Cl
   Cl14       1.0     0.116366     0.160715     0.611833    Uiso  ? Cl
   Cl15       1.0     0.617018     0.163727     0.115108    Uiso  ? Cl
   Cl16       1.0     0.616592     0.166223     0.617001    Uiso  ? Cl
   Cl17       1.0     0.361922     0.336224     0.120996    Uiso  ? Cl
   Cl18       1.0     0.372211     0.343853     0.618473    Uiso  ? Cl
   Cl19       1.0     0.868869     0.344823     0.104811    Uiso  ? Cl
   Cl20       1.0     0.861270     0.335988     0.617829    Uiso  ? Cl
   Cl21       1.0     0.133526     0.661890     0.388051    Uiso  ? Cl
   Cl22       1.0     0.132450     0.662346     0.889326    Uiso  ? Cl
   Cl23       1.0     0.632969     0.662317     0.387323    Uiso  ? Cl
   Cl24       1.0     0.136520     0.337590     0.888140    Uiso  ? Cl
   Cl25       1.0     0.634651     0.340214     0.386495    Uiso  ? Cl
   Cl26       1.0     0.367290     0.660653     0.111480    Uiso  ? Cl
   Cl27       1.0     0.373216     0.658288     0.612076    Uiso  ? Cl
   Cl28       1.0     0.869795     0.651430     0.106531    Uiso  ? Cl
   Cl29       1.0     0.861144     0.664754     0.618564    Uiso  ? Cl
   Cl30       1.0     0.370203     0.000202     0.101055    Uiso  ? Cl
   Cl31       1.0     0.875798     0.000707     0.108045    Uiso  ? Cl
   Cl32       1.0     0.878140     0.999371     0.613197    Uiso  ? Cl
   Cl33       1.0     0.125744     0.997339     0.390275    Uiso  ? Cl
   Cl34       1.0     0.120307     0.999880     0.884440    Uiso  ? Cl
   Cl35       1.0     0.627226     0.002517     0.397989    Uiso  ? Cl
   Cl36       1.0     0.128885     0.498444     0.615641    Uiso  ? Cl
   Cl37       1.0     0.625542     0.498186     0.110016    Uiso  ? Cl
   Cl38       1.0     0.375093     0.496305     0.386253    Uiso  ? Cl
   Cl39       1.0     0.376484     0.495434     0.893490    Uiso  ? Cl
   Cl40       1.0     0.880910     0.502039     0.400282    Uiso  ? Cl
   Cl41       1.0     0.869363     0.499607     0.872553    Uiso  ? Cl
