# Supplementary material for: Divalent anion-driven framework regulation in Zr-based halide solid electrolytes for all-solid-state batteries
Source: Nat Commun. 2025 Nov 27;16:10678. doi: 10.1038/s41467-025-65702-2 (PMC12660725; doi:10.1038/s41467-025-65702-2)
Supplement: Supplementary file 4 — Supplementary Data 1–23 [file 41467_2025_65702_MOESM4_ESM.zip › Supplementary_Data_revised/Supplymentary_data_16 (AIMD_heatup_done_start_hcp_Li2ZrCl6_600K).cif]

#======================================================================
# CRYSTAL DATA
#----------------------------------------------------------------------
data_VESTA_phase_1

_chemical_name_common                  'Li6 Zr3 Cl18                          '
_cell_length_a                         12.112631
_cell_length_b                         11.074381
_cell_length_c                         11.074381
_cell_angle_alpha                      60.000000
_cell_angle_beta                       90.000000
_cell_angle_gamma                      90.000000
_cell_volume                           1286.494770
_space_group_name_H-M_alt              'P 1'
_space_group_IT_number                 1

loop_
_space_group_symop_operation_xyz
   'x, y, z'

loop_
   _atom_site_label
   _atom_site_occupancy
   _atom_site_fract_x
   _atom_site_fract_y
   _atom_site_fract_z
   _atom_site_adp_type
   _atom_site_U_iso_or_equiv
   _atom_site_type_symbol
   Li1        1.0     0.466493     0.392192     0.983784    Uiso  ? Li
   Li2        1.0     0.002471     0.322767     0.039137    Uiso  ? Li
   Li3        1.0     0.280655     0.726093     0.001392    Uiso  ? Li
   Li4        1.0     0.769653     0.675757     0.004722    Uiso  ? Li
   Li5        1.0     0.199272     0.673995     0.326529    Uiso  ? Li
   Li6        1.0     0.858098     0.628483     0.315597    Uiso  ? Li
   Li7        1.0     0.255479     0.300255     0.739726    Uiso  ? Li
   Li8        1.0     0.759668     0.300790     0.710618    Uiso  ? Li
   Li9        1.0     0.254989     0.033370     0.657424    Uiso  ? Li
   Li10       1.0     0.651569     0.986872     0.641104    Uiso  ? Li
   Li11       1.0     0.282441     0.025691     0.308579    Uiso  ? Li
   Li12       1.0     0.772616     0.941272     0.321118    Uiso  ? Li
   Zr1        1.0     0.008590     0.009788     0.019549    Uiso  ? Zr
   Zr2        1.0     0.487840     0.008246     0.005980    Uiso  ? Zr
   Zr3        1.0     0.258713     0.362368     0.314662    Uiso  ? Zr
   Zr4        1.0     0.762038     0.300815     0.317009    Uiso  ? Zr
   Zr5        1.0     0.231372     0.679992     0.663749    Uiso  ? Zr
   Zr6        1.0     0.747460     0.617728     0.692369    Uiso  ? Zr
   Cl1        1.0     0.404245     0.137988     0.753890    Uiso  ? Cl
   Cl2        1.0     0.916003     0.120952     0.788922    Uiso  ? Cl
   Cl3        1.0     0.058442     0.855258     0.253718    Uiso  ? Cl
   Cl4        1.0     0.601883     0.866595     0.215221    Uiso  ? Cl
   Cl5        1.0     0.400222     0.158346     0.101167    Uiso  ? Cl
   Cl6        1.0     0.895086     0.149062     0.096140    Uiso  ? Cl
   Cl7        1.0     0.109617     0.896062     0.899695    Uiso  ? Cl
   Cl8        1.0     0.593885     0.907899     0.877939    Uiso  ? Cl
   Cl9        1.0     0.324686     0.844011     0.105420    Uiso  ? Cl
   Cl10       1.0     0.851189     0.851159     0.067657    Uiso  ? Cl
   Cl11       1.0     0.133784     0.229126     0.917872    Uiso  ? Cl
   Cl12       1.0     0.614209     0.192421     0.912404    Uiso  ? Cl
   Cl13       1.0     0.188307     0.234602     0.563038    Uiso  ? Cl
   Cl14       1.0     0.609644     0.219466     0.488722    Uiso  ? Cl
   Cl15       1.0     0.320253     0.796639     0.431746    Uiso  ? Cl
   Cl16       1.0     0.867858     0.742624     0.476790    Uiso  ? Cl
   Cl17       1.0     0.134985     0.259506     0.217630    Uiso  ? Cl
   Cl18       1.0     0.649984     0.182952     0.212334    Uiso  ? Cl
   Cl19       1.0     0.347525     0.770536     0.785549    Uiso  ? Cl
   Cl20       1.0     0.864084     0.766304     0.802313    Uiso  ? Cl
   Cl21       1.0     0.118655     0.557935     0.219703    Uiso  ? Cl
   Cl22       1.0     0.682238     0.549816     0.223927    Uiso  ? Cl
   Cl23       1.0     0.362976     0.466525     0.773217    Uiso  ? Cl
   Cl24       1.0     0.880464     0.444469     0.741901    Uiso  ? Cl
   Cl25       1.0     0.335073     0.480949     0.089984    Uiso  ? Cl
   Cl26       1.0     0.891026     0.429394     0.127272    Uiso  ? Cl
   Cl27       1.0     0.111025     0.555456     0.865724    Uiso  ? Cl
   Cl28       1.0     0.636160     0.539321     0.912971    Uiso  ? Cl
   Cl29       1.0     0.377587     0.493830     0.371985    Uiso  ? Cl
   Cl30       1.0     0.849336     0.358847     0.485955    Uiso  ? Cl
   Cl31       1.0     0.146593     0.542011     0.559657    Uiso  ? Cl
   Cl32       1.0     0.647661     0.517098     0.587157    Uiso  ? Cl
   Cl33       1.0     0.364439     0.142433     0.421586    Uiso  ? Cl
   Cl34       1.0     0.876166     0.093874     0.446303    Uiso  ? Cl
   Cl35       1.0     0.120685     0.874121     0.583798    Uiso  ? Cl
   Cl36       1.0     0.614861     0.825117     0.576590    Uiso  ? Cl
