# Supplementary material for: Divalent anion-driven framework regulation in Zr-based halide solid electrolytes for all-solid-state batteries
Source: Nat Commun. 2025 Nov 27;16:10678. doi: 10.1038/s41467-025-65702-2 (PMC12660725; doi:10.1038/s41467-025-65702-2)
Supplement: Supplementary file 4 — Supplementary Data 1–23 [file 41467_2025_65702_MOESM4_ESM.zip › Supplementary_Data_revised/Supplymentary_data_17 (AIMD_diffusion_300ps_end_hcp_Li2ZrCl6_600K).cif]

#======================================================================
# CRYSTAL DATA
#----------------------------------------------------------------------
data_VESTA_phase_1

_chemical_name_common                  'Li6 Zr3 Cl18                          '
_cell_length_a                         12.112631
_cell_length_b                         11.074381
_cell_length_c                         11.074381
_cell_angle_alpha                      60.000000
_cell_angle_beta                       90.000000
_cell_angle_gamma                      90.000000
_cell_volume                           1286.494770
_space_group_name_H-M_alt              'P 1'
_space_group_IT_number                 1

loop_
_space_group_symop_operation_xyz
   'x, y, z'

loop_
   _atom_site_label
   _atom_site_occupancy
   _atom_site_fract_x
   _atom_site_fract_y
   _atom_site_fract_z
   _atom_site_adp_type
   _atom_site_U_iso_or_equiv
   _atom_site_type_symbol
   Li1        1.0     0.262959     0.296675     0.643176    Uiso  ? Li
   Li2        1.0     0.070211     0.018095     0.320468    Uiso  ? Li
   Li3        1.0     0.809570     0.298963     0.001452    Uiso  ? Li
   Li4        1.0     0.730794     0.307411     0.709915    Uiso  ? Li
   Li5        1.0     0.726804     0.950001     0.314215    Uiso  ? Li
   Li6        1.0     0.306206     0.633709     0.997028    Uiso  ? Li
   Li7        1.0     0.992548     0.691160     0.957850    Uiso  ? Li
   Li8        1.0     0.712676     0.661650     0.997037    Uiso  ? Li
   Li9        1.0     0.719317     0.004415     0.669653    Uiso  ? Li
   Li10       1.0     0.249882     0.333287     0.995849    Uiso  ? Li
   Li11       1.0     0.467450     0.000532     0.290330    Uiso  ? Li
   Li12       1.0     0.263179     0.693766     0.294350    Uiso  ? Li
   Zr1        1.0     0.002972     0.986244     0.981242    Uiso  ? Zr
   Zr2        1.0     0.492478     0.986018     0.997100    Uiso  ? Zr
   Zr3        1.0     0.250476     0.295946     0.337590    Uiso  ? Zr
   Zr4        1.0     0.760853     0.331536     0.337951    Uiso  ? Zr
   Zr5        1.0     0.258290     0.662910     0.660377    Uiso  ? Zr
   Zr6        1.0     0.767503     0.638844     0.662630    Uiso  ? Zr
   Cl1        1.0     0.394954     0.095189     0.781006    Uiso  ? Cl
   Cl2        1.0     0.842705     0.110676     0.810318    Uiso  ? Cl
   Cl3        1.0     0.122973     0.878878     0.190494    Uiso  ? Cl
   Cl4        1.0     0.581612     0.866255     0.215219    Uiso  ? Cl
   Cl5        1.0     0.355323     0.077770     0.106309    Uiso  ? Cl
   Cl6        1.0     0.877741     0.090229     0.133557    Uiso  ? Cl
   Cl7        1.0     0.116415     0.859298     0.882711    Uiso  ? Cl
   Cl8        1.0     0.621817     0.853647     0.909413    Uiso  ? Cl
   Cl9        1.0     0.360211     0.777251     0.087056    Uiso  ? Cl
   Cl10       1.0     0.860872     0.779076     0.090868    Uiso  ? Cl
   Cl11       1.0     0.115750     0.204359     0.896057    Uiso  ? Cl
   Cl12       1.0     0.609428     0.192018     0.906241    Uiso  ? Cl
   Cl13       1.0     0.140146     0.195261     0.552531    Uiso  ? Cl
   Cl14       1.0     0.627608     0.230221     0.554453    Uiso  ? Cl
   Cl15       1.0     0.374020     0.733683     0.450686    Uiso  ? Cl
   Cl16       1.0     0.885806     0.741242     0.461235    Uiso  ? Cl
   Cl17       1.0     0.124458     0.249042     0.184962    Uiso  ? Cl
   Cl18       1.0     0.654448     0.169289     0.264987    Uiso  ? Cl
   Cl19       1.0     0.371000     0.806327     0.727449    Uiso  ? Cl
   Cl20       1.0     0.871015     0.774878     0.773594    Uiso  ? Cl
   Cl21       1.0     0.136522     0.515500     0.250140    Uiso  ? Cl
   Cl22       1.0     0.632799     0.500973     0.205208    Uiso  ? Cl
   Cl23       1.0     0.383620     0.463491     0.741019    Uiso  ? Cl
   Cl24       1.0     0.886720     0.427160     0.769569    Uiso  ? Cl
   Cl25       1.0     0.381906     0.393108     0.111490    Uiso  ? Cl
   Cl26       1.0     0.888223     0.410446     0.137916    Uiso  ? Cl
   Cl27       1.0     0.163031     0.559223     0.887897    Uiso  ? Cl
   Cl28       1.0     0.654288     0.508366     0.894181    Uiso  ? Cl
   Cl29       1.0     0.369884     0.413631     0.424926    Uiso  ? Cl
   Cl30       1.0     0.874648     0.417327     0.452803    Uiso  ? Cl
   Cl31       1.0     0.132744     0.543091     0.553520    Uiso  ? Cl
   Cl32       1.0     0.630897     0.544952     0.567889    Uiso  ? Cl
   Cl33       1.0     0.361180     0.098145     0.420471    Uiso  ? Cl
   Cl34       1.0     0.885402     0.120174     0.480659    Uiso  ? Cl
   Cl35       1.0     0.136923     0.863590     0.548752    Uiso  ? Cl
   Cl36       1.0     0.625218     0.822875     0.596049    Uiso  ? Cl
