# Supplementary material for: Divalent anion-driven framework regulation in Zr-based halide solid electrolytes for all-solid-state batteries
Source: Nat Commun. 2025 Nov 27;16:10678. doi: 10.1038/s41467-025-65702-2 (PMC12660725; doi:10.1038/s41467-025-65702-2)
Supplement: Supplementary file 4 — Supplementary Data 1–23 [file 41467_2025_65702_MOESM4_ESM.zip › Supplementary_Data_revised/Supplymentary_data_18 (AIMD_heatup_done_start_Li2p5ZrCl5p5O0p5_600K).cif]

#======================================================================
# CRYSTAL DATA
#----------------------------------------------------------------------
data_VESTA_phase_1

_chemical_name_common                  'Li15 Zr6 Cl33 O3                      '
_cell_length_a                         12.454677
_cell_length_b                         10.909569
_cell_length_c                         11.183586
_cell_angle_alpha                      59.334846
_cell_angle_beta                       89.901596
_cell_angle_gamma                      88.925240
_cell_volume                           1306.794182
_space_group_name_H-M_alt              'P 1'
_space_group_IT_number                 1

loop_
_space_group_symop_operation_xyz
   'x, y, z'

loop_
   _atom_site_label
   _atom_site_occupancy
   _atom_site_fract_x
   _atom_site_fract_y
   _atom_site_fract_z
   _atom_site_adp_type
   _atom_site_U_iso_or_equiv
   _atom_site_type_symbol
   Li1        1.0     0.980170     0.215821     0.213712    Uiso  ? Li
   Li2        1.0     0.762856     0.367472     0.960150    Uiso  ? Li
   Li3        1.0     0.242744     0.983557     0.356916    Uiso  ? Li
   Li4        1.0     0.477308     0.003845     0.311516    Uiso  ? Li
   Li5        1.0     0.173431     0.617296     0.042817    Uiso  ? Li
   Li6        1.0     0.028733     0.574840     0.264451    Uiso  ? Li
   Li7        1.0     0.954176     0.544361     0.510086    Uiso  ? Li
   Li8        1.0     0.470714     0.366048     0.046326    Uiso  ? Li
   Li9        1.0     0.774985     0.737035     0.035456    Uiso  ? Li
   Li10       1.0     0.233883     0.625232     0.352917    Uiso  ? Li
   Li11       1.0     0.757947     0.849862     0.190817    Uiso  ? Li
   Li12       1.0     0.079165     0.258586     0.736964    Uiso  ? Li
   Li13       1.0     0.483743     0.315774     0.655802    Uiso  ? Li
   Li14       1.0     0.992704     0.990281     0.644376    Uiso  ? Li
   Li15       1.0     0.738319     0.017409     0.721531    Uiso  ? Li
   Zr1        1.0     0.985966     0.956279     0.030302    Uiso  ? Zr
   Zr2        1.0     0.464981     0.014553     0.986930    Uiso  ? Zr
   Zr3        1.0     0.245541     0.338990     0.330812    Uiso  ? Zr
   Zr4        1.0     0.818767     0.370387     0.341327    Uiso  ? Zr
   Zr5        1.0     0.260433     0.680567     0.673696    Uiso  ? Zr
   Zr6        1.0     0.720296     0.680967     0.656479    Uiso  ? Zr
   Cl1        1.0     0.382870     0.097892     0.767142    Uiso  ? Cl
   Cl2        1.0     0.928737     0.120332     0.769766    Uiso  ? Cl
   Cl3        1.0     0.096929     0.809157     0.264308    Uiso  ? Cl
   Cl4        1.0     0.581150     0.932631     0.205023    Uiso  ? Cl
   Cl5        1.0     0.388742     0.164898     0.076322    Uiso  ? Cl
   Cl6        1.0     0.848284     0.116228     0.055704    Uiso  ? Cl
   Cl7        1.0     0.069555     0.847584     0.905137    Uiso  ? Cl
   Cl8        1.0     0.594617     0.881665     0.921218    Uiso  ? Cl
   Cl9        1.0     0.345268     0.814337     0.104702    Uiso  ? Cl
   Cl10       1.0     0.155568     0.112100     0.958879    Uiso  ? Cl
   Cl11       1.0     0.598455     0.201000     0.904774    Uiso  ? Cl
   Cl12       1.0     0.158610     0.177288     0.581181    Uiso  ? Cl
   Cl13       1.0     0.691298     0.219831     0.556512    Uiso  ? Cl
   Cl14       1.0     0.348007     0.758110     0.446675    Uiso  ? Cl
   Cl15       1.0     0.867127     0.769800     0.466213    Uiso  ? Cl
   Cl16       1.0     0.163792     0.229187     0.214730    Uiso  ? Cl
   Cl17       1.0     0.691543     0.267922     0.192146    Uiso  ? Cl
   Cl18       1.0     0.340287     0.786020     0.782627    Uiso  ? Cl
   Cl19       1.0     0.834432     0.813147     0.753037    Uiso  ? Cl
   Cl20       1.0     0.679232     0.559675     0.235125    Uiso  ? Cl
   Cl21       1.0     0.407362     0.504933     0.742969    Uiso  ? Cl
   Cl22       1.0     0.839137     0.448056     0.763157    Uiso  ? Cl
   Cl23       1.0     0.360387     0.487278     0.115457    Uiso  ? Cl
   Cl24       1.0     0.931831     0.456835     0.130505    Uiso  ? Cl
   Cl25       1.0     0.144585     0.547743     0.864015    Uiso  ? Cl
   Cl26       1.0     0.631689     0.572661     0.886887    Uiso  ? Cl
   Cl27       1.0     0.385687     0.431673     0.457282    Uiso  ? Cl
   Cl28       1.0     0.132582     0.521350     0.586872    Uiso  ? Cl
   Cl29       1.0     0.659058     0.582771     0.518219    Uiso  ? Cl
   Cl30       1.0     0.391676     0.133989     0.396508    Uiso  ? Cl
   Cl31       1.0     0.900596     0.122563     0.433177    Uiso  ? Cl
   Cl32       1.0     0.114021     0.875383     0.549542    Uiso  ? Cl
   Cl33       1.0     0.604021     0.887739     0.520792    Uiso  ? Cl
   O1         1.0     0.867538     0.824313     0.090181    Uiso  ? O
   O2         1.0     0.163273     0.503656     0.257082    Uiso  ? O
   O3         1.0     0.909567     0.480376     0.383980    Uiso  ? O
