# Supplementary material for: Divalent anion-driven framework regulation in Zr-based halide solid electrolytes for all-solid-state batteries
Source: Nat Commun. 2025 Nov 27;16:10678. doi: 10.1038/s41467-025-65702-2 (PMC12660725; doi:10.1038/s41467-025-65702-2)
Supplement: Supplementary file 4 — Supplementary Data 1–23 [file 41467_2025_65702_MOESM4_ESM.zip › Supplementary_Data_revised/Supplymentary_data_19 (AIMD_diffusion_300ps_end_Li2p5ZrCl5p5O0p5_600K).cif]

#======================================================================
# CRYSTAL DATA
#----------------------------------------------------------------------
data_VESTA_phase_1

_chemical_name_common                  'Li15 Zr6 Cl33 O3                      '
_cell_length_a                         12.454677
_cell_length_b                         10.909569
_cell_length_c                         11.183586
_cell_angle_alpha                      59.334846
_cell_angle_beta                       89.901596
_cell_angle_gamma                      88.925240
_cell_volume                           1306.794182
_space_group_name_H-M_alt              'P 1'
_space_group_IT_number                 1

loop_
_space_group_symop_operation_xyz
   'x, y, z'

loop_
   _atom_site_label
   _atom_site_occupancy
   _atom_site_fract_x
   _atom_site_fract_y
   _atom_site_fract_z
   _atom_site_adp_type
   _atom_site_U_iso_or_equiv
   _atom_site_type_symbol
   Li1        1.0     0.221538     0.732379     0.097854    Uiso  ? Li
   Li2        1.0     0.879649     0.484087     0.524995    Uiso  ? Li
   Li3        1.0     0.791698     0.798684     0.887839    Uiso  ? Li
   Li4        1.0     0.994399     0.434872     0.896881    Uiso  ? Li
   Li5        1.0     0.210998     0.268902     0.733562    Uiso  ? Li
   Li6        1.0     0.551390     0.198779     0.445544    Uiso  ? Li
   Li7        1.0     0.068258     0.503535     0.351246    Uiso  ? Li
   Li8        1.0     0.997237     0.143001     0.189098    Uiso  ? Li
   Li9        1.0     0.085574     0.048727     0.613898    Uiso  ? Li
   Li10       1.0     0.466524     0.260722     0.102923    Uiso  ? Li
   Li11       1.0     0.520786     0.564554     0.183388    Uiso  ? Li
   Li12       1.0     0.745346     0.864527     0.081545    Uiso  ? Li
   Li13       1.0     0.932485     0.664339     0.163967    Uiso  ? Li
   Li14       1.0     0.498491     0.854655     0.423190    Uiso  ? Li
   Li15       1.0     0.239772     0.018558     0.317206    Uiso  ? Li
   Zr1        1.0     0.966978     0.969038     0.953873    Uiso  ? Zr
   Zr2        1.0     0.484291     0.038128     0.976938    Uiso  ? Zr
   Zr3        1.0     0.282157     0.368158     0.308234    Uiso  ? Zr
   Zr4        1.0     0.814693     0.359256     0.314299    Uiso  ? Zr
   Zr5        1.0     0.248647     0.656012     0.624761    Uiso  ? Zr
   Zr6        1.0     0.730639     0.686289     0.644038    Uiso  ? Zr
   Cl1        1.0     0.430756     0.097538     0.739991    Uiso  ? Cl
   Cl2        1.0     0.933869     0.117362     0.704952    Uiso  ? Cl
   Cl3        1.0     0.072250     0.829441     0.184550    Uiso  ? Cl
   Cl4        1.0     0.595626     0.928613     0.210558    Uiso  ? Cl
   Cl5        1.0     0.337563     0.103338     0.062963    Uiso  ? Cl
   Cl6        1.0     0.849041     0.092436     0.045480    Uiso  ? Cl
   Cl7        1.0     0.131719     0.898279     0.862259    Uiso  ? Cl
   Cl8        1.0     0.657724     0.967704     0.868050    Uiso  ? Cl
   Cl9        1.0     0.403380     0.784906     0.101831    Uiso  ? Cl
   Cl10       1.0     0.093481     0.202146     0.928469    Uiso  ? Cl
   Cl11       1.0     0.548979     0.283031     0.912095    Uiso  ? Cl
   Cl12       1.0     0.202190     0.214871     0.544975    Uiso  ? Cl
   Cl13       1.0     0.702773     0.313704     0.514412    Uiso  ? Cl
   Cl14       1.0     0.307252     0.781788     0.380893    Uiso  ? Cl
   Cl15       1.0     0.858752     0.747794     0.427571    Uiso  ? Cl
   Cl16       1.0     0.161519     0.238288     0.212382    Uiso  ? Cl
   Cl17       1.0     0.640017     0.327943     0.201137    Uiso  ? Cl
   Cl18       1.0     0.385372     0.790544     0.677812    Uiso  ? Cl
   Cl19       1.0     0.886964     0.780013     0.718289    Uiso  ? Cl
   Cl20       1.0     0.704676     0.633648     0.187420    Uiso  ? Cl
   Cl21       1.0     0.352631     0.457007     0.660869    Uiso  ? Cl
   Cl22       1.0     0.818300     0.454693     0.751594    Uiso  ? Cl
   Cl23       1.0     0.380474     0.472897     0.089604    Uiso  ? Cl
   Cl24       1.0     0.920878     0.439094     0.077700    Uiso  ? Cl
   Cl25       1.0     0.153159     0.533260     0.854843    Uiso  ? Cl
   Cl26       1.0     0.640277     0.595775     0.858347    Uiso  ? Cl
   Cl27       1.0     0.435311     0.409183     0.425575    Uiso  ? Cl
   Cl28       1.0     0.096325     0.511874     0.583649    Uiso  ? Cl
   Cl29       1.0     0.590118     0.631953     0.538394    Uiso  ? Cl
   Cl30       1.0     0.396284     0.114683     0.365234    Uiso  ? Cl
   Cl31       1.0     0.908636     0.119031     0.388740    Uiso  ? Cl
   Cl32       1.0     0.121993     0.879171     0.518641    Uiso  ? Cl
   Cl33       1.0     0.636275     0.939183     0.516642    Uiso  ? Cl
   O1         1.0     0.879959     0.813356     0.005486    Uiso  ? O
   O2         1.0     0.181062     0.517530     0.258701    Uiso  ? O
   O3         1.0     0.921274     0.454451     0.340505    Uiso  ? O
