# Supplementary material for: Divalent anion-driven framework regulation in Zr-based halide solid electrolytes for all-solid-state batteries
Source: Nat Commun. 2025 Nov 27;16:10678. doi: 10.1038/s41467-025-65702-2 (PMC12660725; doi:10.1038/s41467-025-65702-2)
Supplement: Supplementary file 4 — Supplementary Data 1–23 [file 41467_2025_65702_MOESM4_ESM.zip › Supplementary_Data_revised/Supplymentary_data_2 (hcp_O1).cif]

#======================================================================
# CRYSTAL DATA
#----------------------------------------------------------------------
data_VESTA_phase_1

_chemical_name_common                  'Li13 Zr6 Cl35 O1                      '
_cell_length_a                         12.248363
_cell_length_b                         10.991056
_cell_length_c                         11.111437
_cell_angle_alpha                      59.887524
_cell_angle_beta                       89.537659
_cell_angle_gamma                      88.767044
_cell_volume                           1293.666298
_space_group_name_H-M_alt              'P 1'
_space_group_IT_number                 1

loop_
_space_group_symop_operation_xyz
   'x, y, z'

loop_
   _atom_site_label
   _atom_site_occupancy
   _atom_site_fract_x
   _atom_site_fract_y
   _atom_site_fract_z
   _atom_site_adp_type
   _atom_site_U_iso_or_equiv
   _atom_site_type_symbol
   Li1        1.0     0.251272     0.346384     0.005204    Uiso  ? Li
   Li2        1.0     0.747596     0.323770     0.999314    Uiso  ? Li
   Li3        1.0     0.263726     0.017681     0.340722    Uiso  ? Li
   Li4        1.0     0.746253     0.997409     0.326246    Uiso  ? Li
   Li5        1.0     0.037040     0.619830     0.269506    Uiso  ? Li
   Li6        1.0     0.225115     0.656876     0.046872    Uiso  ? Li
   Li7        1.0     0.747215     0.674612     0.999856    Uiso  ? Li
   Li8        1.0     0.266593     0.653297     0.326128    Uiso  ? Li
   Li9        1.0     0.738679     0.676272     0.328639    Uiso  ? Li
   Li10       1.0     0.257452     0.339032     0.660115    Uiso  ? Li
   Li11       1.0     0.741656     0.319654     0.689224    Uiso  ? Li
   Li12       1.0     0.260872     0.014175     0.644875    Uiso  ? Li
   Li13       1.0     0.746459     0.996981     0.675828    Uiso  ? Li
   Zr1        1.0     0.000960     0.999900     0.998613    Uiso  ? Zr
   Zr2        1.0     0.496994     0.001651     0.001067    Uiso  ? Zr
   Zr3        1.0     0.245670     0.366029     0.323923    Uiso  ? Zr
   Zr4        1.0     0.762138     0.331704     0.331259    Uiso  ? Zr
   Zr5        1.0     0.237337     0.673264     0.664727    Uiso  ? Zr
   Zr6        1.0     0.735822     0.666036     0.668339    Uiso  ? Zr
   Cl1        1.0     0.383124     0.107024     0.788800    Uiso  ? Cl
   Cl2        1.0     0.878225     0.097889     0.792042    Uiso  ? Cl
   Cl3        1.0     0.108599     0.868185     0.219403    Uiso  ? Cl
   Cl4        1.0     0.618435     0.894771     0.214880    Uiso  ? Cl
   Cl5        1.0     0.379383     0.109525     0.106127    Uiso  ? Cl
   Cl6        1.0     0.876098     0.097600     0.110085    Uiso  ? Cl
   Cl7        1.0     0.116630     0.883222     0.900023    Uiso  ? Cl
   Cl8        1.0     0.622456     0.894549     0.896091    Uiso  ? Cl
   Cl9        1.0     0.386059     0.786788     0.107060    Uiso  ? Cl
   Cl10       1.0     0.885395     0.770786     0.113004    Uiso  ? Cl
   Cl11       1.0     0.115077     0.204666     0.903899    Uiso  ? Cl
   Cl12       1.0     0.616530     0.215674     0.896203    Uiso  ? Cl
   Cl13       1.0     0.142787     0.233476     0.552160    Uiso  ? Cl
   Cl14       1.0     0.650508     0.231728     0.549907    Uiso  ? Cl
   Cl15       1.0     0.351202     0.775485     0.447637    Uiso  ? Cl
   Cl16       1.0     0.852416     0.770132     0.452381    Uiso  ? Cl
   Cl17       1.0     0.141417     0.238928     0.223745    Uiso  ? Cl
   Cl18       1.0     0.643347     0.228039     0.225829    Uiso  ? Cl
   Cl19       1.0     0.354249     0.778685     0.765339    Uiso  ? Cl
   Cl20       1.0     0.854016     0.770997     0.774729    Uiso  ? Cl
   Cl21       1.0     0.644366     0.550735     0.226445    Uiso  ? Cl
   Cl22       1.0     0.351442     0.449801     0.776696    Uiso  ? Cl
   Cl23       1.0     0.853784     0.445369     0.775786    Uiso  ? Cl
   Cl24       1.0     0.361830     0.456855     0.109189    Uiso  ? Cl
   Cl25       1.0     0.869674     0.438753     0.114071    Uiso  ? Cl
   Cl26       1.0     0.124218     0.564397     0.878717    Uiso  ? Cl
   Cl27       1.0     0.628343     0.558542     0.885011    Uiso  ? Cl
   Cl28       1.0     0.377423     0.438235     0.448864    Uiso  ? Cl
   Cl29       1.0     0.879765     0.446180     0.429473    Uiso  ? Cl
   Cl30       1.0     0.129667     0.558562     0.556962    Uiso  ? Cl
   Cl31       1.0     0.628837     0.557244     0.559799    Uiso  ? Cl
   Cl32       1.0     0.367803     0.126075     0.437748    Uiso  ? Cl
   Cl33       1.0     0.869734     0.110840     0.442275    Uiso  ? Cl
   Cl34       1.0     0.126029     0.892737     0.551924    Uiso  ? Cl
   Cl35       1.0     0.628000     0.887516     0.558496    Uiso  ? Cl
   O1         1.0     0.174323     0.548234     0.245962    Uiso  ? O
