# Supplementary material for: Divalent anion-driven framework regulation in Zr-based halide solid electrolytes for all-solid-state batteries
Source: Nat Commun. 2025 Nov 27;16:10678. doi: 10.1038/s41467-025-65702-2 (PMC12660725; doi:10.1038/s41467-025-65702-2)
Supplement: Supplementary file 4 — Supplementary Data 1–23 [file 41467_2025_65702_MOESM4_ESM.zip › Supplementary_Data_revised/Supplymentary_data_20 (AIMD_heatup_done_start_ccp_Li2ZrCl6_600K).cif]

#======================================================================
# CRYSTAL DATA
#----------------------------------------------------------------------
data_VESTA_phase_1

_chemical_name_common                  'Li16 Zr8 Cl48                         '
_cell_length_a                         11.062695
_cell_length_b                         13.070192
_cell_length_c                         13.339514
_cell_angle_alpha                      111.197701
_cell_angle_beta                       89.999969
_cell_angle_gamma                      89.999947
_cell_volume                           1798.276345
_space_group_name_H-M_alt              'P 1'
_space_group_IT_number                 1

loop_
_space_group_symop_operation_xyz
   'x, y, z'

loop_
   _atom_site_label
   _atom_site_occupancy
   _atom_site_fract_x
   _atom_site_fract_y
   _atom_site_fract_z
   _atom_site_adp_type
   _atom_site_U_iso_or_equiv
   _atom_site_type_symbol
   Li1        1.0     0.686638     0.002753     0.010729    Uiso  ? Li
   Li2        1.0     0.656561     0.512643     0.028455    Uiso  ? Li
   Li3        1.0     0.639599     0.013323     0.507805    Uiso  ? Li
   Li4        1.0     0.797148     0.788067     0.614784    Uiso  ? Li
   Li5        1.0     0.189819     0.963363     0.189117    Uiso  ? Li
   Li6        1.0     0.160977     0.437550     0.185255    Uiso  ? Li
   Li7        1.0     0.144615     0.007326     0.736827    Uiso  ? Li
   Li8        1.0     0.191080     0.493605     0.746431    Uiso  ? Li
   Li9        1.0     0.864955     0.253643     0.989865    Uiso  ? Li
   Li10       1.0     0.783885     0.985126     0.289570    Uiso  ? Li
   Li11       1.0     0.858528     0.329541     0.682822    Uiso  ? Li
   Li12       1.0     0.029551     0.738768     0.732339    Uiso  ? Li
   Li13       1.0     0.393425     0.216237     0.210292    Uiso  ? Li
   Li14       1.0     0.385186     0.545044     0.016315    Uiso  ? Li
   Li15       1.0     0.354859     0.283895     0.796589    Uiso  ? Li
   Li16       1.0     0.327085     0.688898     0.566628    Uiso  ? Li
   Zr1        1.0     0.987676     0.981422     0.992029    Uiso  ? Zr
   Zr2        1.0     0.995239     0.531551     0.999025    Uiso  ? Zr
   Zr3        1.0     0.001053     0.997945     0.479669    Uiso  ? Zr
   Zr4        1.0     0.012524     0.489520     0.468797    Uiso  ? Zr
   Zr5        1.0     0.497442     0.980760     0.254547    Uiso  ? Zr
   Zr6        1.0     0.517359     0.505171     0.281605    Uiso  ? Zr
   Zr7        1.0     0.484540     0.011069     0.757719    Uiso  ? Zr
   Zr8        1.0     0.520414     0.509777     0.756714    Uiso  ? Zr
   Cl1        1.0     0.827394     0.126622     0.104146    Uiso  ? Cl
   Cl2        1.0     0.830033     0.643742     0.086178    Uiso  ? Cl
   Cl3        1.0     0.854468     0.130354     0.618502    Uiso  ? Cl
   Cl4        1.0     0.847330     0.638329     0.644778    Uiso  ? Cl
   Cl5        1.0     0.831546     0.394012     0.412052    Uiso  ? Cl
   Cl6        1.0     0.815488     0.879304     0.393861    Uiso  ? Cl
   Cl7        1.0     0.851885     0.379721     0.890933    Uiso  ? Cl
   Cl8        1.0     0.861718     0.840926     0.868791    Uiso  ? Cl
   Cl9        1.0     0.333434     0.101848     0.347720    Uiso  ? Cl
   Cl10       1.0     0.341276     0.620143     0.375639    Uiso  ? Cl
   Cl11       1.0     0.309002     0.125118     0.841124    Uiso  ? Cl
   Cl12       1.0     0.360109     0.627082     0.868784    Uiso  ? Cl
   Cl13       1.0     0.343626     0.360918     0.125236    Uiso  ? Cl
   Cl14       1.0     0.354203     0.846947     0.117511    Uiso  ? Cl
   Cl15       1.0     0.334819     0.376558     0.670368    Uiso  ? Cl
   Cl16       1.0     0.322048     0.904991     0.637312    Uiso  ? Cl
   Cl17       1.0     0.171226     0.381689     0.379725    Uiso  ? Cl
   Cl18       1.0     0.115233     0.873768     0.341079    Uiso  ? Cl
   Cl19       1.0     0.172615     0.393611     0.885005    Uiso  ? Cl
   Cl20       1.0     0.167517     0.880155     0.887622    Uiso  ? Cl
   Cl21       1.0     0.127325     0.104011     0.124088    Uiso  ? Cl
   Cl22       1.0     0.156172     0.649138     0.098914    Uiso  ? Cl
   Cl23       1.0     0.160229     0.105840     0.568046    Uiso  ? Cl
   Cl24       1.0     0.156224     0.609675     0.616424    Uiso  ? Cl
   Cl25       1.0     0.675822     0.398412     0.157798    Uiso  ? Cl
   Cl26       1.0     0.658617     0.880491     0.149897    Uiso  ? Cl
   Cl27       1.0     0.672638     0.382289     0.649036    Uiso  ? Cl
   Cl28       1.0     0.632914     0.891418     0.610838    Uiso  ? Cl
   Cl29       1.0     0.659187     0.112073     0.378221    Uiso  ? Cl
   Cl30       1.0     0.654795     0.600814     0.408630    Uiso  ? Cl
   Cl31       1.0     0.635325     0.116508     0.892341    Uiso  ? Cl
   Cl32       1.0     0.664944     0.635339     0.858897    Uiso  ? Cl
   Cl33       1.0     0.978215     0.090877     0.355494    Uiso  ? Cl
   Cl34       1.0     0.982699     0.604147     0.369714    Uiso  ? Cl
   Cl35       1.0     0.988928     0.076134     0.873021    Uiso  ? Cl
   Cl36       1.0     0.003487     0.608794     0.862686    Uiso  ? Cl
   Cl37       1.0     0.976798     0.412900     0.112770    Uiso  ? Cl
   Cl38       1.0     0.010883     0.877055     0.108401    Uiso  ? Cl
   Cl39       1.0     0.029617     0.395535     0.623097    Uiso  ? Cl
   Cl40       1.0     0.987790     0.867647     0.607198    Uiso  ? Cl
   Cl41       1.0     0.505528     0.081596     0.105870    Uiso  ? Cl
   Cl42       1.0     0.486480     0.622414     0.176145    Uiso  ? Cl
   Cl43       1.0     0.495028     0.127245     0.651169    Uiso  ? Cl
   Cl44       1.0     0.516771     0.623006     0.657252    Uiso  ? Cl
   Cl45       1.0     0.469222     0.374524     0.356695    Uiso  ? Cl
   Cl46       1.0     0.476663     0.860231     0.353850    Uiso  ? Cl
   Cl47       1.0     0.516311     0.412405     0.903177    Uiso  ? Cl
   Cl48       1.0     0.497354     0.883717     0.839350    Uiso  ? Cl
