# Supplementary material for: Divalent anion-driven framework regulation in Zr-based halide solid electrolytes for all-solid-state batteries
Source: Nat Commun. 2025 Nov 27;16:10678. doi: 10.1038/s41467-025-65702-2 (PMC12660725; doi:10.1038/s41467-025-65702-2)
Supplement: Supplementary file 4 — Supplementary Data 1–23 [file 41467_2025_65702_MOESM4_ESM.zip › Supplementary_Data_revised/Supplymentary_data_21 (AIMD_diffusion_300ps_end_ccp_Li2ZrCl6_600K).cif]

#======================================================================
# CRYSTAL DATA
#----------------------------------------------------------------------
data_VESTA_phase_1

_chemical_name_common                  'Li16 Zr8 Cl48                         '
_cell_length_a                         11.062695
_cell_length_b                         13.070192
_cell_length_c                         13.339514
_cell_angle_alpha                      111.197701
_cell_angle_beta                       89.999969
_cell_angle_gamma                      89.999947
_cell_volume                           1798.276345
_space_group_name_H-M_alt              'P 1'
_space_group_IT_number                 1

loop_
_space_group_symop_operation_xyz
   'x, y, z'

loop_
   _atom_site_label
   _atom_site_occupancy
   _atom_site_fract_x
   _atom_site_fract_y
   _atom_site_fract_z
   _atom_site_adp_type
   _atom_site_U_iso_or_equiv
   _atom_site_type_symbol
   Li1        1.0     0.774196     0.169365     0.460485    Uiso  ? Li
   Li2        1.0     0.764556     0.739913     0.547702    Uiso  ? Li
   Li3        1.0     0.319151     0.017746     0.473483    Uiso  ? Li
   Li4        1.0     0.811288     0.467470     0.777244    Uiso  ? Li
   Li5        1.0     0.088245     0.982144     0.738136    Uiso  ? Li
   Li6        1.0     0.334255     0.368721     0.470099    Uiso  ? Li
   Li7        1.0     0.647719     0.454536     0.496522    Uiso  ? Li
   Li8        1.0     0.151896     0.997222     0.182719    Uiso  ? Li
   Li9        1.0     0.751257     0.268686     0.236237    Uiso  ? Li
   Li10       1.0     0.161878     0.479392     0.788068    Uiso  ? Li
   Li11       1.0     0.106642     0.479015     0.238412    Uiso  ? Li
   Li12       1.0     0.784424     0.013300     0.718818    Uiso  ? Li
   Li13       1.0     0.373425     0.251047     0.730580    Uiso  ? Li
   Li14       1.0     0.645415     0.072671     0.991369    Uiso  ? Li
   Li15       1.0     0.700274     0.475769     0.007135    Uiso  ? Li
   Li16       1.0     0.819115     0.764264     0.141661    Uiso  ? Li
   Zr1        1.0     0.999595     0.999118     0.953078    Uiso  ? Zr
   Zr2        1.0     0.014085     0.498615     0.024375    Uiso  ? Zr
   Zr3        1.0     0.984191     0.981591     0.474744    Uiso  ? Zr
   Zr4        1.0     0.981104     0.514282     0.538898    Uiso  ? Zr
   Zr5        1.0     0.484942     0.987817     0.204148    Uiso  ? Zr
   Zr6        1.0     0.502012     0.522205     0.259837    Uiso  ? Zr
   Zr7        1.0     0.473875     0.980602     0.727341    Uiso  ? Zr
   Zr8        1.0     0.482854     0.498527     0.778013    Uiso  ? Zr
   Cl1        1.0     0.815706     0.111630     0.073459    Uiso  ? Cl
   Cl2        1.0     0.842092     0.595747     0.129768    Uiso  ? Cl
   Cl3        1.0     0.840763     0.117559     0.600182    Uiso  ? Cl
   Cl4        1.0     0.814952     0.613551     0.639537    Uiso  ? Cl
   Cl5        1.0     0.821068     0.359788     0.408282    Uiso  ? Cl
   Cl6        1.0     0.849123     0.864470     0.348552    Uiso  ? Cl
   Cl7        1.0     0.845010     0.363896     0.888017    Uiso  ? Cl
   Cl8        1.0     0.855643     0.876586     0.814103    Uiso  ? Cl
   Cl9        1.0     0.294316     0.117331     0.320951    Uiso  ? Cl
   Cl10       1.0     0.353552     0.627140     0.382473    Uiso  ? Cl
   Cl11       1.0     0.311847     0.102484     0.834064    Uiso  ? Cl
   Cl12       1.0     0.304066     0.613275     0.864627    Uiso  ? Cl
   Cl13       1.0     0.342861     0.401835     0.163190    Uiso  ? Cl
   Cl14       1.0     0.318274     0.865111     0.130389    Uiso  ? Cl
   Cl15       1.0     0.334950     0.377893     0.658870    Uiso  ? Cl
   Cl16       1.0     0.325626     0.887687     0.611935    Uiso  ? Cl
   Cl17       1.0     0.134948     0.371710     0.420515    Uiso  ? Cl
   Cl18       1.0     0.139925     0.899765     0.340759    Uiso  ? Cl
   Cl19       1.0     0.173128     0.391716     0.913036    Uiso  ? Cl
   Cl20       1.0     0.160479     0.884977     0.841335    Uiso  ? Cl
   Cl21       1.0     0.127716     0.142192     0.077411    Uiso  ? Cl
   Cl22       1.0     0.147548     0.615682     0.152619    Uiso  ? Cl
   Cl23       1.0     0.141061     0.079596     0.602329    Uiso  ? Cl
   Cl24       1.0     0.134497     0.636204     0.663660    Uiso  ? Cl
   Cl25       1.0     0.651747     0.346694     0.126987    Uiso  ? Cl
   Cl26       1.0     0.633839     0.852826     0.082091    Uiso  ? Cl
   Cl27       1.0     0.628848     0.373341     0.635504    Uiso  ? Cl
   Cl28       1.0     0.634576     0.878942     0.604373    Uiso  ? Cl
   Cl29       1.0     0.638884     0.122211     0.332647    Uiso  ? Cl
   Cl30       1.0     0.664861     0.624845     0.376214    Uiso  ? Cl
   Cl31       1.0     0.617505     0.134195     0.849657    Uiso  ? Cl
   Cl32       1.0     0.652231     0.601036     0.886185    Uiso  ? Cl
   Cl33       1.0     0.955439     0.122422     0.387283    Uiso  ? Cl
   Cl34       1.0     0.979050     0.610372     0.403549    Uiso  ? Cl
   Cl35       1.0     0.981671     0.135723     0.860429    Uiso  ? Cl
   Cl36       1.0     0.956673     0.585646     0.908826    Uiso  ? Cl
   Cl37       1.0     0.977457     0.365398     0.105830    Uiso  ? Cl
   Cl38       1.0     0.002165     0.881303     0.070689    Uiso  ? Cl
   Cl39       1.0     0.990007     0.412492     0.656373    Uiso  ? Cl
   Cl40       1.0     0.959234     0.874004     0.587902    Uiso  ? Cl
   Cl41       1.0     0.457702     0.085138     0.086939    Uiso  ? Cl
   Cl42       1.0     0.523431     0.603615     0.129675    Uiso  ? Cl
   Cl43       1.0     0.488596     0.116499     0.603344    Uiso  ? Cl
   Cl44       1.0     0.505050     0.601492     0.657690    Uiso  ? Cl
   Cl45       1.0     0.502961     0.408945     0.390288    Uiso  ? Cl
   Cl46       1.0     0.512602     0.926084     0.356855    Uiso  ? Cl
   Cl47       1.0     0.484474     0.374740     0.873572    Uiso  ? Cl
   Cl48       1.0     0.488202     0.890611     0.853646    Uiso  ? Cl
