# Supplementary material for: Divalent anion-driven framework regulation in Zr-based halide solid electrolytes for all-solid-state batteries
Source: Nat Commun. 2025 Nov 27;16:10678. doi: 10.1038/s41467-025-65702-2 (PMC12660725; doi:10.1038/s41467-025-65702-2)
Supplement: Supplementary file 4 — Supplementary Data 1–23 [file 41467_2025_65702_MOESM4_ESM.zip › Supplementary_Data_revised/Supplymentary_data_22 (AIMD_heatup_done_start_Li2p25ZrCl5p75S0p25_600K).cif]

#======================================================================
# CRYSTAL DATA
#----------------------------------------------------------------------
data_VESTA_phase_1

_chemical_name_common                  'Li18 Zr8 S2 Cl46                      '
_cell_length_a                         12.885430
_cell_length_b                         11.112557
_cell_length_c                         13.464471
_cell_angle_alpha                      90.998817
_cell_angle_beta                       108.597145
_cell_angle_gamma                      90.102676
_cell_volume                           1826.975340
_space_group_name_H-M_alt              'P 1'
_space_group_IT_number                 1

loop_
_space_group_symop_operation_xyz
   'x, y, z'

loop_
   _atom_site_label
   _atom_site_occupancy
   _atom_site_fract_x
   _atom_site_fract_y
   _atom_site_fract_z
   _atom_site_adp_type
   _atom_site_U_iso_or_equiv
   _atom_site_type_symbol
   Li1        1.0     0.195151     0.848774     0.974869    Uiso  ? Li
   Li2        1.0     0.014123     0.337568     0.490481    Uiso  ? Li
   Li3        1.0     0.492158     0.363431     0.020362    Uiso  ? Li
   Li4        1.0     0.522449     0.308359     0.506472    Uiso  ? Li
   Li5        1.0     0.974936     0.695101     0.015380    Uiso  ? Li
   Li6        1.0     0.011852     0.637491     0.512576    Uiso  ? Li
   Li7        1.0     0.490558     0.719736     0.005901    Uiso  ? Li
   Li8        1.0     0.506535     0.643553     0.521018    Uiso  ? Li
   Li9        1.0     0.564000     0.157104     0.754055    Uiso  ? Li
   Li10       1.0     0.715180     0.386260     0.753512    Uiso  ? Li
   Li11       1.0     0.246972     0.814888     0.501077    Uiso  ? Li
   Li12       1.0     0.742679     0.832083     0.002062    Uiso  ? Li
   Li13       1.0     0.766599     0.827065     0.497318    Uiso  ? Li
   Li14       1.0     0.219425     0.193502     0.958097    Uiso  ? Li
   Li15       1.0     0.290667     0.188868     0.523266    Uiso  ? Li
   Li16       1.0     0.719778     0.188698     0.964718    Uiso  ? Li
   Li17       1.0     0.780625     0.145683     0.579117    Uiso  ? Li
   Li18       1.0     0.968740     0.349290     0.029833    Uiso  ? Li
   Zr1        1.0     0.962491     0.002390     0.987985    Uiso  ? Zr
   Zr2        1.0     0.017534     0.991533     0.498906    Uiso  ? Zr
   Zr3        1.0     0.492725     0.025628     0.032887    Uiso  ? Zr
   Zr4        1.0     0.507287     0.994244     0.507433    Uiso  ? Zr
   Zr5        1.0     0.250878     0.518308     0.023796    Uiso  ? Zr
   Zr6        1.0     0.242930     0.492496     0.464791    Uiso  ? Zr
   Zr7        1.0     0.735613     0.490257     0.994790    Uiso  ? Zr
   Zr8        1.0     0.767509     0.493812     0.495478    Uiso  ? Zr
   S1         1.0     0.629640     0.158100     0.619546    Uiso  ? S
   S2         1.0     0.615652     0.357862     0.868289    Uiso  ? S
   Cl1        1.0     0.111583     0.876128     0.101227    Uiso  ? Cl
   Cl2        1.0     0.127863     0.815702     0.591603    Uiso  ? Cl
   Cl3        1.0     0.626334     0.862216     0.123516    Uiso  ? Cl
   Cl4        1.0     0.637233     0.828105     0.617155    Uiso  ? Cl
   Cl5        1.0     0.409894     0.155793     0.392612    Uiso  ? Cl
   Cl6        1.0     0.384157     0.170768     0.890353    Uiso  ? Cl
   Cl7        1.0     0.909550     0.122657     0.374329    Uiso  ? Cl
   Cl8        1.0     0.857461     0.159978     0.862128    Uiso  ? Cl
   Cl9        1.0     0.391832     0.831140     0.391403    Uiso  ? Cl
   Cl10       1.0     0.370413     0.873108     0.912697    Uiso  ? Cl
   Cl11       1.0     0.905325     0.819593     0.402407    Uiso  ? Cl
   Cl12       1.0     0.862045     0.842873     0.882939    Uiso  ? Cl
   Cl13       1.0     0.073817     0.167300     0.088122    Uiso  ? Cl
   Cl14       1.0     0.119389     0.172389     0.593090    Uiso  ? Cl
   Cl15       1.0     0.607440     0.187257     0.121151    Uiso  ? Cl
   Cl16       1.0     0.352544     0.345902     0.107155    Uiso  ? Cl
   Cl17       1.0     0.403150     0.347172     0.601105    Uiso  ? Cl
   Cl18       1.0     0.837217     0.324072     0.112556    Uiso  ? Cl
   Cl19       1.0     0.877176     0.335577     0.611344    Uiso  ? Cl
   Cl20       1.0     0.148381     0.643784     0.369810    Uiso  ? Cl
   Cl21       1.0     0.137454     0.656781     0.898584    Uiso  ? Cl
   Cl22       1.0     0.668124     0.650913     0.395438    Uiso  ? Cl
   Cl23       1.0     0.645011     0.677923     0.908294    Uiso  ? Cl
   Cl24       1.0     0.137526     0.323866     0.378623    Uiso  ? Cl
   Cl25       1.0     0.114538     0.372467     0.912316    Uiso  ? Cl
   Cl26       1.0     0.657288     0.312503     0.402726    Uiso  ? Cl
   Cl27       1.0     0.381760     0.673627     0.113470    Uiso  ? Cl
   Cl28       1.0     0.369530     0.658653     0.602196    Uiso  ? Cl
   Cl29       1.0     0.868871     0.647120     0.114911    Uiso  ? Cl
   Cl30       1.0     0.879200     0.657258     0.612789    Uiso  ? Cl
   Cl31       1.0     0.361737     0.001201     0.127458    Uiso  ? Cl
   Cl32       1.0     0.383422     0.998675     0.613122    Uiso  ? Cl
   Cl33       1.0     0.878858     0.995208     0.117536    Uiso  ? Cl
   Cl34       1.0     0.894226     0.989512     0.618917    Uiso  ? Cl
   Cl35       1.0     0.131383     0.965347     0.391651    Uiso  ? Cl
   Cl36       1.0     0.087568     0.024939     0.853761    Uiso  ? Cl
   Cl37       1.0     0.623648     0.970322     0.381305    Uiso  ? Cl
   Cl38       1.0     0.595597     0.008193     0.901391    Uiso  ? Cl
   Cl39       1.0     0.128381     0.530389     0.137051    Uiso  ? Cl
   Cl40       1.0     0.137733     0.504231     0.590761    Uiso  ? Cl
   Cl41       1.0     0.624818     0.511761     0.115892    Uiso  ? Cl
   Cl42       1.0     0.632546     0.492731     0.605599    Uiso  ? Cl
   Cl43       1.0     0.358595     0.490422     0.352500    Uiso  ? Cl
   Cl44       1.0     0.362561     0.501180     0.902422    Uiso  ? Cl
   Cl45       1.0     0.877916     0.468926     0.387696    Uiso  ? Cl
   Cl46       1.0     0.867881     0.470420     0.890514    Uiso  ? Cl
