# Supplementary material for: Divalent anion-driven framework regulation in Zr-based halide solid electrolytes for all-solid-state batteries
Source: Nat Commun. 2025 Nov 27;16:10678. doi: 10.1038/s41467-025-65702-2 (PMC12660725; doi:10.1038/s41467-025-65702-2)
Supplement: Supplementary file 4 — Supplementary Data 1–23 [file 41467_2025_65702_MOESM4_ESM.zip › Supplementary_Data_revised/Supplymentary_data_23 (AIMD_diffusion_300ps_end_Li2p25ZrCl5p75S0p25_600K).cif]

#======================================================================
# CRYSTAL DATA
#----------------------------------------------------------------------
data_VESTA_phase_1

_chemical_name_common                  'Li18 Zr8 S2 Cl46                      '
_cell_length_a                         12.885430
_cell_length_b                         11.112557
_cell_length_c                         13.464471
_cell_angle_alpha                      90.998817
_cell_angle_beta                       108.597145
_cell_angle_gamma                      90.102676
_cell_volume                           1826.975340
_space_group_name_H-M_alt              'P 1'
_space_group_IT_number                 1

loop_
_space_group_symop_operation_xyz
   'x, y, z'

loop_
   _atom_site_label
   _atom_site_occupancy
   _atom_site_fract_x
   _atom_site_fract_y
   _atom_site_fract_z
   _atom_site_adp_type
   _atom_site_U_iso_or_equiv
   _atom_site_type_symbol
   Li1        1.0     0.672465     0.892197     0.820413    Uiso  ? Li
   Li2        1.0     0.739039     0.224777     0.076224    Uiso  ? Li
   Li3        1.0     0.018416     0.677046     0.514440    Uiso  ? Li
   Li4        1.0     0.249665     0.851887     0.479137    Uiso  ? Li
   Li5        1.0     0.743558     0.160106     0.521229    Uiso  ? Li
   Li6        1.0     0.024666     0.176998     0.753311    Uiso  ? Li
   Li7        1.0     0.444237     0.514492     0.753883    Uiso  ? Li
   Li8        1.0     0.449062     0.369121     0.976804    Uiso  ? Li
   Li9        1.0     0.245160     0.849330     0.085618    Uiso  ? Li
   Li10       1.0     0.465530     0.718924     0.999870    Uiso  ? Li
   Li11       1.0     0.404739     0.688602     0.292091    Uiso  ? Li
   Li12       1.0     0.977594     0.329436     0.524703    Uiso  ? Li
   Li13       1.0     0.459904     0.319572     0.486462    Uiso  ? Li
   Li14       1.0     0.173348     0.196131     0.329249    Uiso  ? Li
   Li15       1.0     0.956973     0.638392     0.033272    Uiso  ? Li
   Li16       1.0     0.758740     0.648844     0.254453    Uiso  ? Li
   Li17       1.0     0.513192     0.187568     0.779450    Uiso  ? Li
   Li18       1.0     0.753166     0.861213     0.478737    Uiso  ? Li
   Zr1        1.0     0.947363     0.042661     0.005904    Uiso  ? Zr
   Zr2        1.0     0.029661     0.010219     0.528808    Uiso  ? Zr
   Zr3        1.0     0.470442     0.020044     0.007912    Uiso  ? Zr
   Zr4        1.0     0.505468     0.000206     0.518636    Uiso  ? Zr
   Zr5        1.0     0.210933     0.517537     0.991787    Uiso  ? Zr
   Zr6        1.0     0.222879     0.491696     0.476254    Uiso  ? Zr
   Zr7        1.0     0.702452     0.532183     0.964876    Uiso  ? Zr
   Zr8        1.0     0.730239     0.494889     0.514650    Uiso  ? Zr
   S1         1.0     0.581946     0.152804     0.626867    Uiso  ? S
   S2         1.0     0.587398     0.377701     0.870547    Uiso  ? S
   Cl1        1.0     0.057704     0.848543     0.084491    Uiso  ? Cl
   Cl2        1.0     0.103212     0.821935     0.612094    Uiso  ? Cl
   Cl3        1.0     0.576213     0.890470     0.127962    Uiso  ? Cl
   Cl4        1.0     0.631186     0.848498     0.633811    Uiso  ? Cl
   Cl5        1.0     0.366817     0.144138     0.388212    Uiso  ? Cl
   Cl6        1.0     0.368718     0.180837     0.856588    Uiso  ? Cl
   Cl7        1.0     0.887108     0.160654     0.421163    Uiso  ? Cl
   Cl8        1.0     0.857666     0.204081     0.902442    Uiso  ? Cl
   Cl9        1.0     0.389953     0.834243     0.391588    Uiso  ? Cl
   Cl10       1.0     0.334623     0.885926     0.906032    Uiso  ? Cl
   Cl11       1.0     0.898883     0.850438     0.397886    Uiso  ? Cl
   Cl12       1.0     0.848861     0.906625     0.865244    Uiso  ? Cl
   Cl13       1.0     0.093584     0.162926     0.145074    Uiso  ? Cl
   Cl14       1.0     0.118144     0.186084     0.628734    Uiso  ? Cl
   Cl15       1.0     0.564294     0.213032     0.100060    Uiso  ? Cl
   Cl16       1.0     0.342327     0.374165     0.109224    Uiso  ? Cl
   Cl17       1.0     0.362201     0.353695     0.608829    Uiso  ? Cl
   Cl18       1.0     0.830745     0.391478     0.089308    Uiso  ? Cl
   Cl19       1.0     0.857026     0.355760     0.642632    Uiso  ? Cl
   Cl20       1.0     0.124807     0.667149     0.396877    Uiso  ? Cl
   Cl21       1.0     0.152674     0.693051     0.890970    Uiso  ? Cl
   Cl22       1.0     0.638993     0.669069     0.377346    Uiso  ? Cl
   Cl23       1.0     0.595968     0.699622     0.863494    Uiso  ? Cl
   Cl24       1.0     0.077996     0.363847     0.369757    Uiso  ? Cl
   Cl25       1.0     0.111909     0.376260     0.873674    Uiso  ? Cl
   Cl26       1.0     0.646529     0.332826     0.401395    Uiso  ? Cl
   Cl27       1.0     0.375924     0.668307     0.118504    Uiso  ? Cl
   Cl28       1.0     0.337586     0.622354     0.616823    Uiso  ? Cl
   Cl29       1.0     0.815367     0.701116     0.101355    Uiso  ? Cl
   Cl30       1.0     0.863762     0.659403     0.589547    Uiso  ? Cl
   Cl31       1.0     0.362591     0.049255     0.125649    Uiso  ? Cl
   Cl32       1.0     0.393135     0.944743     0.633148    Uiso  ? Cl
   Cl33       1.0     0.808298     0.026773     0.108199    Uiso  ? Cl
   Cl34       1.0     0.910788     0.011194     0.648049    Uiso  ? Cl
   Cl35       1.0     0.150197     0.026259     0.424111    Uiso  ? Cl
   Cl36       1.0     0.080935     0.065969     0.908833    Uiso  ? Cl
   Cl37       1.0     0.638522     0.018660     0.411178    Uiso  ? Cl
   Cl38       1.0     0.607661     0.034704     0.908398    Uiso  ? Cl
   Cl39       1.0     0.106780     0.546273     0.105836    Uiso  ? Cl
   Cl40       1.0     0.096033     0.495923     0.596688    Uiso  ? Cl
   Cl41       1.0     0.602688     0.557203     0.089005    Uiso  ? Cl
   Cl42       1.0     0.599652     0.523548     0.596831    Uiso  ? Cl
   Cl43       1.0     0.327919     0.488619     0.350336    Uiso  ? Cl
   Cl44       1.0     0.344747     0.509825     0.884792    Uiso  ? Cl
   Cl45       1.0     0.836824     0.497768     0.371208    Uiso  ? Cl
   Cl46       1.0     0.845574     0.552556     0.873600    Uiso  ? Cl
