# Supplementary material for: Divalent anion-driven framework regulation in Zr-based halide solid electrolytes for all-solid-state batteries
Source: Nat Commun. 2025 Nov 27;16:10678. doi: 10.1038/s41467-025-65702-2 (PMC12660725; doi:10.1038/s41467-025-65702-2)
Supplement: Supplementary file 4 — Supplementary Data 1–23 [file 41467_2025_65702_MOESM4_ESM.zip › Supplementary_Data_revised/Supplymentary_data_3 (hcp_O2).cif]

#======================================================================
# CRYSTAL DATA
#----------------------------------------------------------------------
data_VESTA_phase_1

_chemical_name_common                  'Li14 Zr6 Cl34 O2                      '
_cell_length_a                         12.384563
_cell_length_b                         11.215434
_cell_length_c                         10.968276
_cell_angle_alpha                      59.251686
_cell_angle_beta                       87.741913
_cell_angle_gamma                      89.999641
_cell_volume                           1307.930114
_space_group_name_H-M_alt              'P 1'
_space_group_IT_number                 1

loop_
_space_group_symop_operation_xyz
   'x, y, z'

loop_
   _atom_site_label
   _atom_site_occupancy
   _atom_site_fract_x
   _atom_site_fract_y
   _atom_site_fract_z
   _atom_site_adp_type
   _atom_site_U_iso_or_equiv
   _atom_site_type_symbol
   Li1        1.0     0.250583     0.317724     0.994434    Uiso  ? Li
   Li2        1.0     0.744835     0.340015     0.020342    Uiso  ? Li
   Li3        1.0     0.255867     0.999962     0.300881    Uiso  ? Li
   Li4        1.0     0.717013     0.994082     0.322691    Uiso  ? Li
   Li5        1.0     0.541036     0.062892     0.651259    Uiso  ? Li
   Li6        1.0     0.541029     0.285863     0.651272    Uiso  ? Li
   Li7        1.0     0.250588     0.687835     0.994433    Uiso  ? Li
   Li8        1.0     0.744827     0.639646     0.020336    Uiso  ? Li
   Li9        1.0     0.255871     0.699165     0.300865    Uiso  ? Li
   Li10       1.0     0.717021     0.683220     0.322693    Uiso  ? Li
   Li11       1.0     0.218701     0.347476     0.658581    Uiso  ? Li
   Li12       1.0     0.786603     0.316984     0.693115    Uiso  ? Li
   Li13       1.0     0.218705     0.993946     0.658582    Uiso  ? Li
   Li14       1.0     0.786614     0.989886     0.693142    Uiso  ? Li
   Zr1        1.0     0.999575     0.995608     0.008785    Uiso  ? Zr
   Zr2        1.0     0.502646     0.017062     0.965878    Uiso  ? Zr
   Zr3        1.0     0.269116     0.333471     0.333064    Uiso  ? Zr
   Zr4        1.0     0.726483     0.311492     0.377022    Uiso  ? Zr
   Zr5        1.0     0.231079     0.667533     0.664936    Uiso  ? Zr
   Zr6        1.0     0.731162     0.664724     0.670548    Uiso  ? Zr
   Cl1        1.0     0.896758     0.107775     0.784456    Uiso  ? Cl
   Cl2        1.0     0.119702     0.891856     0.216289    Uiso  ? Cl
   Cl3        1.0     0.617820     0.897185     0.205624    Uiso  ? Cl
   Cl4        1.0     0.379644     0.116916     0.082515    Uiso  ? Cl
   Cl5        1.0     0.887520     0.104850     0.109583    Uiso  ? Cl
   Cl6        1.0     0.124828     0.896172     0.892493    Uiso  ? Cl
   Cl7        1.0     0.638638     0.893855     0.884449    Uiso  ? Cl
   Cl8        1.0     0.379641     0.800573     0.082508    Uiso  ? Cl
   Cl9        1.0     0.887520     0.785571     0.109580    Uiso  ? Cl
   Cl10       1.0     0.124828     0.211339     0.892492    Uiso  ? Cl
   Cl11       1.0     0.638634     0.221697     0.884451    Uiso  ? Cl
   Cl12       1.0     0.139514     0.225529     0.548948    Uiso  ? Cl
   Cl13       1.0     0.351134     0.780437     0.439124    Uiso  ? Cl
   Cl14       1.0     0.838788     0.779124     0.441754    Uiso  ? Cl
   Cl15       1.0     0.157123     0.219065     0.233268    Uiso  ? Cl
   Cl16       1.0     0.629781     0.216015     0.240103    Uiso  ? Cl
   Cl17       1.0     0.347519     0.782792     0.760758    Uiso  ? Cl
   Cl18       1.0     0.853738     0.762522     0.776259    Uiso  ? Cl
   Cl19       1.0     0.157120     0.547672     0.233267    Uiso  ? Cl
   Cl20       1.0     0.629781     0.543888     0.240098    Uiso  ? Cl
   Cl21       1.0     0.347516     0.456447     0.760761    Uiso  ? Cl
   Cl22       1.0     0.853732     0.461205     0.776252    Uiso  ? Cl
   Cl23       1.0     0.378147     0.443660     0.112686    Uiso  ? Cl
   Cl24       1.0     0.850077     0.436669     0.126665    Uiso  ? Cl
   Cl25       1.0     0.130101     0.552890     0.894228    Uiso  ? Cl
   Cl26       1.0     0.619905     0.552744     0.894514    Uiso  ? Cl
   Cl27       1.0     0.372419     0.427358     0.457981    Uiso  ? Cl
   Cl28       1.0     0.852721     0.434697     0.452960    Uiso  ? Cl
   Cl29       1.0     0.121762     0.564772     0.556217    Uiso  ? Cl
   Cl30       1.0     0.619189     0.552201     0.570535    Uiso  ? Cl
   Cl31       1.0     0.372421     0.114665     0.457989    Uiso  ? Cl
   Cl32       1.0     0.852721     0.112348     0.452976    Uiso  ? Cl
   Cl33       1.0     0.121767     0.879021     0.556211    Uiso  ? Cl
   Cl34       1.0     0.619192     0.877262     0.570536    Uiso  ? Cl
   O1         1.0     0.461449     0.111321     0.777362    Uiso  ? O
   O2         1.0     0.637577     0.226613     0.546792    Uiso  ? O
