# Supplementary material for: Divalent anion-driven framework regulation in Zr-based halide solid electrolytes for all-solid-state batteries
Source: Nat Commun. 2025 Nov 27;16:10678. doi: 10.1038/s41467-025-65702-2 (PMC12660725; doi:10.1038/s41467-025-65702-2)
Supplement: Supplementary file 4 — Supplementary Data 1–23 [file 41467_2025_65702_MOESM4_ESM.zip › Supplementary_Data_revised/Supplymentary_data_4 (hcp_O3).cif]

#======================================================================
# CRYSTAL DATA
#----------------------------------------------------------------------
data_VESTA_phase_1

_chemical_name_common                  'Li15 Zr6 Cl33 O3                      '
_cell_length_a                         12.454677
_cell_length_b                         10.909569
_cell_length_c                         11.183586
_cell_angle_alpha                      59.334846
_cell_angle_beta                       89.901596
_cell_angle_gamma                      88.925240
_cell_volume                           1306.794182
_space_group_name_H-M_alt              'P 1'
_space_group_IT_number                 1

loop_
_space_group_symop_operation_xyz
   'x, y, z'

loop_
   _atom_site_label
   _atom_site_occupancy
   _atom_site_fract_x
   _atom_site_fract_y
   _atom_site_fract_z
   _atom_site_adp_type
   _atom_site_U_iso_or_equiv
   _atom_site_type_symbol
   Li1        1.0     0.236705     0.319640     0.995143    Uiso  ? Li
   Li2        1.0     0.755100     0.289557     0.002647    Uiso  ? Li
   Li3        1.0     0.253271     0.009908     0.338766    Uiso  ? Li
   Li4        1.0     0.786429     0.031999     0.330095    Uiso  ? Li
   Li5        1.0     0.038036     0.637763     0.105890    Uiso  ? Li
   Li6        1.0     0.925054     0.648970     0.329416    Uiso  ? Li
   Li7        1.0     0.013683     0.311791     0.702926    Uiso  ? Li
   Li8        1.0     0.257245     0.652811     0.015174    Uiso  ? Li
   Li9        1.0     0.720981     0.663877     0.992794    Uiso  ? Li
   Li10       1.0     0.244140     0.666784     0.282678    Uiso  ? Li
   Li11       1.0     0.700378     0.638866     0.342371    Uiso  ? Li
   Li12       1.0     0.271624     0.311172     0.671202    Uiso  ? Li
   Li13       1.0     0.700089     0.341810     0.680778    Uiso  ? Li
   Li14       1.0     0.251833     0.006284     0.648234    Uiso  ? Li
   Li15       1.0     0.775651     0.022959     0.670123    Uiso  ? Li
   Zr1        1.0     0.008863     0.956600     0.032700    Uiso  ? Zr
   Zr2        1.0     0.501541     0.992517     0.001928    Uiso  ? Zr
   Zr3        1.0     0.241229     0.366636     0.308460    Uiso  ? Zr
   Zr4        1.0     0.774151     0.372130     0.334417    Uiso  ? Zr
   Zr5        1.0     0.231242     0.665340     0.664632    Uiso  ? Zr
   Zr6        1.0     0.730802     0.679715     0.660034    Uiso  ? Zr
   Cl1        1.0     0.394057     0.101957     0.781061    Uiso  ? Cl
   Cl2        1.0     0.898588     0.095674     0.802060    Uiso  ? Cl
   Cl3        1.0     0.148192     0.893933     0.218757    Uiso  ? Cl
   Cl4        1.0     0.621447     0.884266     0.208331    Uiso  ? Cl
   Cl5        1.0     0.387591     0.101796     0.102592    Uiso  ? Cl
   Cl6        1.0     0.893506     0.092859     0.115206    Uiso  ? Cl
   Cl7        1.0     0.127299     0.867427     0.905437    Uiso  ? Cl
   Cl8        1.0     0.632068     0.898640     0.889843    Uiso  ? Cl
   Cl9        1.0     0.390552     0.777790     0.098167    Uiso  ? Cl
   Cl10       1.0     0.132605     0.203733     0.888808    Uiso  ? Cl
   Cl11       1.0     0.616603     0.214244     0.898682    Uiso  ? Cl
   Cl12       1.0     0.136186     0.241798     0.545347    Uiso  ? Cl
   Cl13       1.0     0.657195     0.236098     0.550545    Uiso  ? Cl
   Cl14       1.0     0.346011     0.766136     0.458262    Uiso  ? Cl
   Cl15       1.0     0.849963     0.773413     0.447739    Uiso  ? Cl
   Cl16       1.0     0.135268     0.232145     0.220682    Uiso  ? Cl
   Cl17       1.0     0.676851     0.237571     0.214284    Uiso  ? Cl
   Cl18       1.0     0.346173     0.766488     0.773331    Uiso  ? Cl
   Cl19       1.0     0.852586     0.773460     0.768760    Uiso  ? Cl
   Cl20       1.0     0.621325     0.547163     0.209509    Uiso  ? Cl
   Cl21       1.0     0.346952     0.444077     0.772499    Uiso  ? Cl
   Cl22       1.0     0.843415     0.441907     0.759580    Uiso  ? Cl
   Cl23       1.0     0.365345     0.433142     0.111037    Uiso  ? Cl
   Cl24       1.0     0.881774     0.486758     0.109925    Uiso  ? Cl
   Cl25       1.0     0.123463     0.551495     0.883091    Uiso  ? Cl
   Cl26       1.0     0.628139     0.559553     0.874778    Uiso  ? Cl
   Cl27       1.0     0.359305     0.449056     0.435408    Uiso  ? Cl
   Cl28       1.0     0.109386     0.554753     0.562553    Uiso  ? Cl
   Cl29       1.0     0.610970     0.571764     0.558884    Uiso  ? Cl
   Cl30       1.0     0.354830     0.118392     0.441416    Uiso  ? Cl
   Cl31       1.0     0.885536     0.141547     0.448784    Uiso  ? Cl
   Cl32       1.0     0.122018     0.887378     0.557392    Uiso  ? Cl
   Cl33       1.0     0.632548     0.902662     0.545947    Uiso  ? Cl
   O1         1.0     0.955585     0.772290     0.138593    Uiso  ? O
   O2         1.0     0.173491     0.552419     0.207703    Uiso  ? O
   O3         1.0     0.825208     0.501804     0.384687    Uiso  ? O
