# Supplementary material for: Divalent anion-driven framework regulation in Zr-based halide solid electrolytes for all-solid-state batteries
Source: Nat Commun. 2025 Nov 27;16:10678. doi: 10.1038/s41467-025-65702-2 (PMC12660725; doi:10.1038/s41467-025-65702-2)
Supplement: Supplementary file 4 — Supplementary Data 1–23 [file 41467_2025_65702_MOESM4_ESM.zip › Supplementary_Data_revised/Supplymentary_data_5 (hcp_O4).cif]

#======================================================================
# CRYSTAL DATA
#----------------------------------------------------------------------
data_VESTA_phase_1

_chemical_name_common                  'Li16 Zr6 Cl32 O4                      '
_cell_length_a                         12.442720
_cell_length_b                         10.876694
_cell_length_c                         11.214238
_cell_angle_alpha                      60.990078
_cell_angle_beta                       88.895332
_cell_angle_gamma                      89.999413
_cell_volume                           1326.948541
_space_group_name_H-M_alt              'P 1'
_space_group_IT_number                 1

loop_
_space_group_symop_operation_xyz
   'x, y, z'

loop_
   _atom_site_label
   _atom_site_occupancy
   _atom_site_fract_x
   _atom_site_fract_y
   _atom_site_fract_z
   _atom_site_adp_type
   _atom_site_U_iso_or_equiv
   _atom_site_type_symbol
   Li1        1.0     0.249996     0.334382     0.000002    Uiso  ? Li
   Li2        1.0     0.749997     0.338734     0.000004    Uiso  ? Li
   Li3        1.0     0.251773     0.002250     0.360821    Uiso  ? Li
   Li4        1.0     0.792514     0.034092     0.310964    Uiso  ? Li
   Li5        1.0     0.973812     0.584942     0.279442    Uiso  ? Li
   Li6        1.0     0.026201     0.415058     0.720583    Uiso  ? Li
   Li7        1.0     0.526189     0.864365     0.720570    Uiso  ? Li
   Li8        1.0     0.473806     0.135626     0.279437    Uiso  ? Li
   Li9        1.0     0.250000     0.661271     0.999997    Uiso  ? Li
   Li10       1.0     0.749999     0.665620     0.999994    Uiso  ? Li
   Li11       1.0     0.292521     0.654946     0.310965    Uiso  ? Li
   Li12       1.0     0.751773     0.636928     0.360818    Uiso  ? Li
   Li13       1.0     0.248228     0.363069     0.639187    Uiso  ? Li
   Li14       1.0     0.707492     0.345049     0.689033    Uiso  ? Li
   Li15       1.0     0.207478     0.965907     0.689028    Uiso  ? Li
   Li16       1.0     0.748216     0.997748     0.639163    Uiso  ? Li
   Zr1        1.0     0.000014     0.000005     0.000008    Uiso  ? Zr
   Zr2        1.0     0.499992     0.000016     0.999987    Uiso  ? Zr
   Zr3        1.0     0.275381     0.297563     0.340210    Uiso  ? Zr
   Zr4        1.0     0.775410     0.362259     0.340187    Uiso  ? Zr
   Zr5        1.0     0.224625     0.637787     0.659794    Uiso  ? Zr
   Zr6        1.0     0.724574     0.702440     0.659810    Uiso  ? Zr
   Cl1        1.0     0.394150     0.102621     0.792485    Uiso  ? Cl
   Cl2        1.0     0.894155     0.104905     0.792481    Uiso  ? Cl
   Cl3        1.0     0.105854     0.895101     0.207520    Uiso  ? Cl
   Cl4        1.0     0.605861     0.897378     0.207517    Uiso  ? Cl
   Cl5        1.0     0.375787     0.104421     0.108411    Uiso  ? Cl
   Cl6        1.0     0.884312     0.122975     0.094113    Uiso  ? Cl
   Cl7        1.0     0.115687     0.877024     0.905890    Uiso  ? Cl
   Cl8        1.0     0.624223     0.895582     0.891580    Uiso  ? Cl
   Cl9        1.0     0.384315     0.782913     0.094109    Uiso  ? Cl
   Cl10       1.0     0.875783     0.787157     0.108416    Uiso  ? Cl
   Cl11       1.0     0.124222     0.212830     0.891597    Uiso  ? Cl
   Cl12       1.0     0.615688     0.217094     0.905884    Uiso  ? Cl
   Cl13       1.0     0.158748     0.209616     0.556904    Uiso  ? Cl
   Cl14       1.0     0.658743     0.233475     0.556907    Uiso  ? Cl
   Cl15       1.0     0.341251     0.766523     0.443094    Uiso  ? Cl
   Cl16       1.0     0.841253     0.790387     0.443085    Uiso  ? Cl
   Cl17       1.0     0.138445     0.223944     0.225752    Uiso  ? Cl
   Cl18       1.0     0.654183     0.212489     0.237236    Uiso  ? Cl
   Cl19       1.0     0.345811     0.787515     0.762765    Uiso  ? Cl
   Cl20       1.0     0.861552     0.776069     0.774244    Uiso  ? Cl
   Cl21       1.0     0.154187     0.550278     0.237235    Uiso  ? Cl
   Cl22       1.0     0.638443     0.550317     0.225748    Uiso  ? Cl
   Cl23       1.0     0.361558     0.449689     0.774256    Uiso  ? Cl
   Cl24       1.0     0.845821     0.449732     0.762761    Uiso  ? Cl
   Cl25       1.0     0.368310     0.440474     0.109419    Uiso  ? Cl
   Cl26       1.0     0.868297     0.450103     0.109428    Uiso  ? Cl
   Cl27       1.0     0.131689     0.549891     0.890584    Uiso  ? Cl
   Cl28       1.0     0.631701     0.559533     0.890565    Uiso  ? Cl
   Cl29       1.0     0.378721     0.428261     0.439537    Uiso  ? Cl
   Cl30       1.0     0.621287     0.571729     0.560470    Uiso  ? Cl
   Cl31       1.0     0.878715     0.132203     0.439532    Uiso  ? Cl
   Cl32       1.0     0.121275     0.867797     0.560464    Uiso  ? Cl
   O1         1.0     0.852080     0.481973     0.384989    Uiso  ? O
   O2         1.0     0.147897     0.517991     0.615005    Uiso  ? O
   O3         1.0     0.352099     0.133003     0.385000    Uiso  ? O
   O4         1.0     0.647916     0.866949     0.615004    Uiso  ? O
