# Supplementary material for: Divalent anion-driven framework regulation in Zr-based halide solid electrolytes for all-solid-state batteries
Source: Nat Commun. 2025 Nov 27;16:10678. doi: 10.1038/s41467-025-65702-2 (PMC12660725; doi:10.1038/s41467-025-65702-2)
Supplement: Supplementary file 4 — Supplementary Data 1–23 [file 41467_2025_65702_MOESM4_ESM.zip › Supplementary_Data_revised/Supplymentary_data_6 (hcp_O5).cif]

#======================================================================
# CRYSTAL DATA
#----------------------------------------------------------------------
data_VESTA_phase_1

_chemical_name_common                  'Li17 Zr6 Cl31 O5                      '
_cell_length_a                         12.347254
_cell_length_b                         10.765108
_cell_length_c                         11.247079
_cell_angle_alpha                      60.434898
_cell_angle_beta                       89.498901
_cell_angle_gamma                      90.399147
_cell_volume                           1300.147377
_space_group_name_H-M_alt              'P 1'
_space_group_IT_number                 1

loop_
_space_group_symop_operation_xyz
   'x, y, z'

loop_
   _atom_site_label
   _atom_site_occupancy
   _atom_site_fract_x
   _atom_site_fract_y
   _atom_site_fract_z
   _atom_site_adp_type
   _atom_site_U_iso_or_equiv
   _atom_site_type_symbol
   Li1        1.0     0.268954     0.340446     0.996550    Uiso  ? Li
   Li2        1.0     0.731864     0.331625     0.013901    Uiso  ? Li
   Li3        1.0     0.235172     0.999351     0.346127    Uiso  ? Li
   Li4        1.0     0.785408     0.029690     0.320996    Uiso  ? Li
   Li5        1.0     0.966450     0.593941     0.262843    Uiso  ? Li
   Li6        1.0     0.004291     0.325469     0.991831    Uiso  ? Li
   Li7        1.0     0.040693     0.362283     0.724358    Uiso  ? Li
   Li8        1.0     0.536115     0.816270     0.737004    Uiso  ? Li
   Li9        1.0     0.462890     0.129839     0.288184    Uiso  ? Li
   Li10       1.0     0.247109     0.678806     0.994657    Uiso  ? Li
   Li11       1.0     0.763388     0.681741     0.002742    Uiso  ? Li
   Li12       1.0     0.284544     0.659709     0.307649    Uiso  ? Li
   Li13       1.0     0.759862     0.650294     0.345352    Uiso  ? Li
   Li14       1.0     0.272142     0.351730     0.645388    Uiso  ? Li
   Li15       1.0     0.745163     0.320918     0.702953    Uiso  ? Li
   Li16       1.0     0.201249     0.966193     0.679082    Uiso  ? Li
   Li17       1.0     0.749414     0.996609     0.644386    Uiso  ? Li
   Zr1        1.0     0.010206     0.035167     0.985861    Uiso  ? Zr
   Zr2        1.0     0.498168     0.004631     0.996506    Uiso  ? Zr
   Zr3        1.0     0.266149     0.300442     0.337774    Uiso  ? Zr
   Zr4        1.0     0.770850     0.360687     0.346054    Uiso  ? Zr
   Zr5        1.0     0.225773     0.629672     0.659500    Uiso  ? Zr
   Zr6        1.0     0.740553     0.699407     0.659788    Uiso  ? Zr
   Cl1        1.0     0.383688     0.117107     0.792036    Uiso  ? Cl
   Cl2        1.0     0.887133     0.124267     0.778474    Uiso  ? Cl
   Cl3        1.0     0.110037     0.904330     0.205712    Uiso  ? Cl
   Cl4        1.0     0.597430     0.897575     0.210541    Uiso  ? Cl
   Cl5        1.0     0.372831     0.111351     0.104286    Uiso  ? Cl
   Cl6        1.0     0.870507     0.125022     0.100873    Uiso  ? Cl
   Cl7        1.0     0.119613     0.899792     0.896129    Uiso  ? Cl
   Cl8        1.0     0.616527     0.898581     0.888387    Uiso  ? Cl
   Cl9        1.0     0.378679     0.786844     0.091711    Uiso  ? Cl
   Cl10       1.0     0.869899     0.796325     0.106827    Uiso  ? Cl
   Cl11       1.0     0.617528     0.221221     0.901856    Uiso  ? Cl
   Cl12       1.0     0.151236     0.213508     0.553911    Uiso  ? Cl
   Cl13       1.0     0.656286     0.231518     0.560688    Uiso  ? Cl
   Cl14       1.0     0.340813     0.763261     0.443149    Uiso  ? Cl
   Cl15       1.0     0.852941     0.792499     0.441969    Uiso  ? Cl
   Cl16       1.0     0.127875     0.234177     0.211494    Uiso  ? Cl
   Cl17       1.0     0.644689     0.209383     0.245094    Uiso  ? Cl
   Cl18       1.0     0.343598     0.789833     0.759435    Uiso  ? Cl
   Cl19       1.0     0.870095     0.782316     0.778117    Uiso  ? Cl
   Cl20       1.0     0.148693     0.555297     0.229974    Uiso  ? Cl
   Cl21       1.0     0.636898     0.554006     0.221842    Uiso  ? Cl
   Cl22       1.0     0.373759     0.454665     0.778953    Uiso  ? Cl
   Cl23       1.0     0.868536     0.450726     0.780418    Uiso  ? Cl
   Cl24       1.0     0.368061     0.444071     0.113075    Uiso  ? Cl
   Cl25       1.0     0.867408     0.447778     0.112650    Uiso  ? Cl
   Cl26       1.0     0.133237     0.543101     0.893297    Uiso  ? Cl
   Cl27       1.0     0.634927     0.565487     0.887162    Uiso  ? Cl
   Cl28       1.0     0.378860     0.428060     0.433955    Uiso  ? Cl
   Cl29       1.0     0.641884     0.557510     0.569178    Uiso  ? Cl
   Cl30       1.0     0.877790     0.131230     0.441568    Uiso  ? Cl
   Cl31       1.0     0.115815     0.856777     0.558561    Uiso  ? Cl
   O1         1.0     0.072802     0.218565     0.910807    Uiso  ? O
   O2         1.0     0.852870     0.482674     0.384741    Uiso  ? O
   O3         1.0     0.158353     0.493186     0.627380    Uiso  ? O
   O4         1.0     0.335753     0.129322     0.382292    Uiso  ? O
   O5         1.0     0.656484     0.860968     0.613883    Uiso  ? O
