# Supplementary material for: Divalent anion-driven framework regulation in Zr-based halide solid electrolytes for all-solid-state batteries
Source: Nat Commun. 2025 Nov 27;16:10678. doi: 10.1038/s41467-025-65702-2 (PMC12660725; doi:10.1038/s41467-025-65702-2)
Supplement: Supplementary file 4 — Supplementary Data 1–23 [file 41467_2025_65702_MOESM4_ESM.zip › Supplementary_Data_revised/Supplymentary_data_7 (hcp_O6).cif]

#======================================================================
# CRYSTAL DATA
#----------------------------------------------------------------------
data_VESTA_phase_1

_chemical_name_common                  'Li18 Zr6 Cl30 O6                      '
_cell_length_a                         12.273504
_cell_length_b                         10.647193
_cell_length_c                         11.128396
_cell_angle_alpha                      61.419815
_cell_angle_beta                       90.150673
_cell_angle_gamma                      89.999878
_cell_volume                           1277.033460
_space_group_name_H-M_alt              'P 1'
_space_group_IT_number                 1

loop_
_space_group_symop_operation_xyz
   'x, y, z'

loop_
   _atom_site_label
   _atom_site_occupancy
   _atom_site_fract_x
   _atom_site_fract_y
   _atom_site_fract_z
   _atom_site_adp_type
   _atom_site_U_iso_or_equiv
   _atom_site_type_symbol
   Li1        1.0     0.224611     0.320233     0.002684    Uiso  ? Li
   Li2        1.0     0.771535     0.326924     0.995686    Uiso  ? Li
   Li3        1.0     0.224446     0.995365     0.353035    Uiso  ? Li
   Li4        1.0     0.763282     0.022728     0.307468    Uiso  ? Li
   Li5        1.0     0.994394     0.676925     0.001686    Uiso  ? Li
   Li6        1.0     0.955581     0.626025     0.273939    Uiso  ? Li
   Li7        1.0     0.040502     0.403264     0.725927    Uiso  ? Li
   Li8        1.0     0.494397     0.321391     0.001687    Uiso  ? Li
   Li9        1.0     0.540497     0.870812     0.725919    Uiso  ? Li
   Li10       1.0     0.455580     0.100026     0.273945    Uiso  ? Li
   Li11       1.0     0.271536     0.677396     0.995686    Uiso  ? Li
   Li12       1.0     0.724606     0.677080     0.002682    Uiso  ? Li
   Li13       1.0     0.263283     0.669804     0.307466    Uiso  ? Li
   Li14       1.0     0.724447     0.651601     0.353031    Uiso  ? Li
   Li15       1.0     0.256778     0.337545     0.658889    Uiso  ? Li
   Li16       1.0     0.720014     0.342836     0.686095    Uiso  ? Li
   Li17       1.0     0.220007     0.971067     0.686092    Uiso  ? Li
   Li18       1.0     0.756773     0.003562     0.658894    Uiso  ? Li
   Zr1        1.0     0.990548     0.965666     0.017002    Uiso  ? Zr
   Zr2        1.0     0.490547     0.017332     0.017000    Uiso  ? Zr
   Zr3        1.0     0.265711     0.292575     0.337454    Uiso  ? Zr
   Zr4        1.0     0.765711     0.369968     0.337454    Uiso  ? Zr
   Zr5        1.0     0.234138     0.638202     0.657836    Uiso  ? Zr
   Zr6        1.0     0.734137     0.703963     0.657834    Uiso  ? Zr
   Cl1        1.0     0.393213     0.109343     0.793055    Uiso  ? Cl
   Cl2        1.0     0.893215     0.097605     0.793056    Uiso  ? Cl
   Cl3        1.0     0.120625     0.883702     0.222314    Uiso  ? Cl
   Cl4        1.0     0.620623     0.893982     0.222314    Uiso  ? Cl
   Cl5        1.0     0.880637     0.101330     0.108904    Uiso  ? Cl
   Cl6        1.0     0.129921     0.873999     0.900962    Uiso  ? Cl
   Cl7        1.0     0.631299     0.900803     0.896410    Uiso  ? Cl
   Cl8        1.0     0.380637     0.789765     0.108903    Uiso  ? Cl
   Cl9        1.0     0.131301     0.202782     0.896416    Uiso  ? Cl
   Cl10       1.0     0.629923     0.225038     0.900963    Uiso  ? Cl
   Cl11       1.0     0.151758     0.206562     0.552562    Uiso  ? Cl
   Cl12       1.0     0.651761     0.240878     0.552563    Uiso  ? Cl
   Cl13       1.0     0.348622     0.768382     0.445306    Uiso  ? Cl
   Cl14       1.0     0.848623     0.786310     0.445306    Uiso  ? Cl
   Cl15       1.0     0.121890     0.225649     0.217302    Uiso  ? Cl
   Cl16       1.0     0.638265     0.227269     0.223557    Uiso  ? Cl
   Cl17       1.0     0.357722     0.787489     0.763966    Uiso  ? Cl
   Cl18       1.0     0.872290     0.768578     0.787992    Uiso  ? Cl
   Cl19       1.0     0.138267     0.549173     0.223557    Uiso  ? Cl
   Cl20       1.0     0.621891     0.557048     0.217300    Uiso  ? Cl
   Cl21       1.0     0.372292     0.443430     0.787993    Uiso  ? Cl
   Cl22       1.0     0.857723     0.448544     0.763970    Uiso  ? Cl
   Cl23       1.0     0.363924     0.434521     0.105928    Uiso  ? Cl
   Cl24       1.0     0.863924     0.459550     0.105928    Uiso  ? Cl
   Cl25       1.0     0.131457     0.554015     0.884846    Uiso  ? Cl
   Cl26       1.0     0.631457     0.561136     0.884846    Uiso  ? Cl
   Cl27       1.0     0.369400     0.429448     0.433130    Uiso  ? Cl
   Cl28       1.0     0.620044     0.572275     0.564603    Uiso  ? Cl
   Cl29       1.0     0.869397     0.137416     0.433131    Uiso  ? Cl
   Cl30       1.0     0.120041     0.863121     0.564601    Uiso  ? Cl
   O1         1.0     0.429644     0.127178     0.091089    Uiso  ? O
   O2         1.0     0.929646     0.781732     0.091090    Uiso  ? O
   O3         1.0     0.837910     0.502293     0.374853    Uiso  ? O
   O4         1.0     0.159851     0.511152     0.615518    Uiso  ? O
   O5         1.0     0.337909     0.122851     0.374856    Uiso  ? O
   O6         1.0     0.659850     0.873329     0.615516    Uiso  ? O
