# Supplementary material for: Divalent anion-driven framework regulation in Zr-based halide solid electrolytes for all-solid-state batteries
Source: Nat Commun. 2025 Nov 27;16:10678. doi: 10.1038/s41467-025-65702-2 (PMC12660725; doi:10.1038/s41467-025-65702-2)
Supplement: Supplementary file 4 — Supplementary Data 1–23 [file 41467_2025_65702_MOESM4_ESM.zip › Supplementary_Data_revised/Supplymentary_data_8 (ccp_LZC).cif]

#======================================================================
# CRYSTAL DATA
#----------------------------------------------------------------------
data_VESTA_phase_1

_chemical_name_common                  'Li16 Zr8 Cl48                      '
_cell_length_a                         12.828034
_cell_length_b                         11.209590
_cell_length_c                         13.666621
_cell_angle_alpha                      90.879669
_cell_angle_beta                       108.147499
_cell_angle_gamma                      90.028717
_cell_volume                           1867.216020
_space_group_name_H-M_alt              'P 1'
_space_group_IT_number                 1

loop_
_space_group_symop_operation_xyz
   'x, y, z'

loop_
   _atom_site_label
   _atom_site_occupancy
   _atom_site_fract_x
   _atom_site_fract_y
   _atom_site_fract_z
   _atom_site_adp_type
   _atom_site_U_iso_or_equiv
   _atom_site_type_symbol
   Li1        1.0     0.250228     0.834126     0.000349    Uiso  ? Li
   Li2        1.0     0.999727     0.332781     0.500307    Uiso  ? Li
   Li3        1.0     0.498036     0.331206     0.996790    Uiso  ? Li
   Li4        1.0     0.500440     0.337110     0.500630    Uiso  ? Li
   Li5        1.0     0.001009     0.665918     0.998297    Uiso  ? Li
   Li6        1.0     0.999772     0.665874     0.499651    Uiso  ? Li
   Li7        1.0     0.499730     0.666617     0.999068    Uiso  ? Li
   Li8        1.0     0.499459     0.668513     0.501179    Uiso  ? Li
   Li9        1.0     0.248991     0.834082     0.501703    Uiso  ? Li
   Li10       1.0     0.750541     0.831487     0.998821    Uiso  ? Li
   Li11       1.0     0.750270     0.833383     0.500932    Uiso  ? Li
   Li12       1.0     0.250273     0.167219     0.999693    Uiso  ? Li
   Li13       1.0     0.249974     0.168809     0.500010    Uiso  ? Li
   Li14       1.0     0.749559     0.162890     0.999370    Uiso  ? Li
   Li15       1.0     0.751964     0.168794     0.503210    Uiso  ? Li
   Li16       1.0     0.000026     0.331191     0.999990    Uiso  ? Li
   Zr1        1.0     0.999395     0.999043     0.998182    Uiso  ? Zr
   Zr2        1.0     0.000608     0.000233     0.500944    Uiso  ? Zr
   Zr3        1.0     0.500104     0.999049     0.999362    Uiso  ? Zr
   Zr4        1.0     0.502182     0.002569     0.506544    Uiso  ? Zr
   Zr5        1.0     0.249391     0.499767     0.999056    Uiso  ? Zr
   Zr6        1.0     0.250605     0.500957     0.501818    Uiso  ? Zr
   Zr7        1.0     0.747818     0.497431     0.993456    Uiso  ? Zr
   Zr8        1.0     0.749896     0.500951     0.500638    Uiso  ? Zr
   Cl1        1.0     0.618369     0.165291     0.612154    Uiso  ? Cl
   Cl2        1.0     0.631631     0.334709     0.887846    Uiso  ? Cl
   Cl3        1.0     0.116022     0.841674     0.106273    Uiso  ? Cl
   Cl4        1.0     0.116550     0.841803     0.608226    Uiso  ? Cl
   Cl5        1.0     0.616046     0.840331     0.105960    Uiso  ? Cl
   Cl6        1.0     0.616832     0.843005     0.612474    Uiso  ? Cl
   Cl7        1.0     0.386169     0.160117     0.396960    Uiso  ? Cl
   Cl8        1.0     0.383315     0.157073     0.891905    Uiso  ? Cl
   Cl9        1.0     0.884449     0.158069     0.393305    Uiso  ? Cl
   Cl10       1.0     0.883088     0.156279     0.890750    Uiso  ? Cl
   Cl11       1.0     0.385580     0.840920     0.397552    Uiso  ? Cl
   Cl12       1.0     0.383303     0.837581     0.891485    Uiso  ? Cl
   Cl13       1.0     0.884488     0.838301     0.393229    Uiso  ? Cl
   Cl14       1.0     0.884143     0.836474     0.890709    Uiso  ? Cl
   Cl15       1.0     0.115010     0.161331     0.106659    Uiso  ? Cl
   Cl16       1.0     0.116373     0.163046     0.607944    Uiso  ? Cl
   Cl17       1.0     0.616222     0.161448     0.106563    Uiso  ? Cl
   Cl18       1.0     0.365551     0.341931     0.106695    Uiso  ? Cl
   Cl19       1.0     0.366912     0.343721     0.609250    Uiso  ? Cl
   Cl20       1.0     0.863831     0.339883     0.103040    Uiso  ? Cl
   Cl21       1.0     0.866685     0.342927     0.608095    Uiso  ? Cl
   Cl22       1.0     0.133978     0.658326     0.393727    Uiso  ? Cl
   Cl23       1.0     0.133450     0.658197     0.891774    Uiso  ? Cl
   Cl24       1.0     0.633954     0.659669     0.394040    Uiso  ? Cl
   Cl25       1.0     0.633168     0.656995     0.887526    Uiso  ? Cl
   Cl26       1.0     0.134990     0.338669     0.393341    Uiso  ? Cl
   Cl27       1.0     0.133627     0.336954     0.892056    Uiso  ? Cl
   Cl28       1.0     0.633778     0.338552     0.393437    Uiso  ? Cl
   Cl29       1.0     0.365512     0.661699     0.106771    Uiso  ? Cl
   Cl30       1.0     0.365858     0.663526     0.609291    Uiso  ? Cl
   Cl31       1.0     0.864420     0.659080     0.102448    Uiso  ? Cl
   Cl32       1.0     0.866697     0.662419     0.608515    Uiso  ? Cl
   Cl33       1.0     0.376088     0.001687     0.107927    Uiso  ? Cl
   Cl34       1.0     0.375524     0.004780     0.612077    Uiso  ? Cl
   Cl35       1.0     0.874845     0.999607     0.106598    Uiso  ? Cl
   Cl36       1.0     0.877310     0.001878     0.610154    Uiso  ? Cl
   Cl37       1.0     0.126299     0.998571     0.393416    Uiso  ? Cl
   Cl38       1.0     0.125432     0.998114     0.891352    Uiso  ? Cl
   Cl39       1.0     0.626857     0.999066     0.397952    Uiso  ? Cl
   Cl40       1.0     0.625211     0.996600     0.891525    Uiso  ? Cl
   Cl41       1.0     0.123701     0.501429     0.106584    Uiso  ? Cl
   Cl42       1.0     0.124568     0.501886     0.608648    Uiso  ? Cl
   Cl43       1.0     0.623143     0.500934     0.102048    Uiso  ? Cl
   Cl44       1.0     0.624789     0.503400     0.608475    Uiso  ? Cl
   Cl45       1.0     0.375155     0.500393     0.393402    Uiso  ? Cl
   Cl46       1.0     0.372690     0.498122     0.889846    Uiso  ? Cl
   Cl47       1.0     0.873912     0.498313     0.392073    Uiso  ? Cl
   Cl48       1.0     0.874476     0.495220     0.887923    Uiso  ? Cl
