# Supplementary material for: Divalent anion-driven framework regulation in Zr-based halide solid electrolytes for all-solid-state batteries
Source: Nat Commun. 2025 Nov 27;16:10678. doi: 10.1038/s41467-025-65702-2 (PMC12660725; doi:10.1038/s41467-025-65702-2)
Supplement: Supplementary file 4 — Supplementary Data 1–23 [file 41467_2025_65702_MOESM4_ESM.zip › Supplementary_Data_revised/Supplymentary_data_9 (ccp_S1).cif]

#======================================================================
# CRYSTAL DATA
#----------------------------------------------------------------------
data_VESTA_phase_1

_chemical_name_common                  'Li17 Zr8 S1 Cl47                      '
_cell_length_a                         12.885285
_cell_length_b                         11.123816
_cell_length_c                         13.531563
_cell_angle_alpha                      90.254776
_cell_angle_beta                       108.488586
_cell_angle_gamma                      90.034821
_cell_volume                           1839.399322
_space_group_name_H-M_alt              'P 1'
_space_group_IT_number                 1

loop_
_space_group_symop_operation_xyz
   'x, y, z'

loop_
   _atom_site_label
   _atom_site_occupancy
   _atom_site_fract_x
   _atom_site_fract_y
   _atom_site_fract_z
   _atom_site_adp_type
   _atom_site_U_iso_or_equiv
   _atom_site_type_symbol
   Li1        1.0     0.253319     0.832708     0.003506    Uiso  ? Li
   Li2        1.0     0.996109     0.338970     0.502373    Uiso  ? Li
   Li3        1.0     0.501843     0.334132     0.000059    Uiso  ? Li
   Li4        1.0     0.508666     0.339965     0.495173    Uiso  ? Li
   Li5        1.0     0.999729     0.664292     0.003077    Uiso  ? Li
   Li6        1.0     0.990063     0.656573     0.498529    Uiso  ? Li
   Li7        1.0     0.500250     0.665974     0.000125    Uiso  ? Li
   Li8        1.0     0.504558     0.662287     0.499532    Uiso  ? Li
   Li9        1.0     0.979758     0.825524     0.721225    Uiso  ? Li
   Li10       1.0     0.257961     0.827930     0.499084    Uiso  ? Li
   Li11       1.0     0.743520     0.829590     0.000547    Uiso  ? Li
   Li12       1.0     0.746075     0.819588     0.498501    Uiso  ? Li
   Li13       1.0     0.253942     0.169030     0.997939    Uiso  ? Li
   Li14       1.0     0.254145     0.169464     0.502167    Uiso  ? Li
   Li15       1.0     0.747797     0.167896     0.998483    Uiso  ? Li
   Li16       1.0     0.739115     0.184875     0.495941    Uiso  ? Li
   Li17       1.0     0.998403     0.335985     0.997552    Uiso  ? Li
   Zr1        1.0     0.001199     0.000723     0.001818    Uiso  ? Zr
   Zr2        1.0     0.999373     0.001982     0.496529    Uiso  ? Zr
   Zr3        1.0     0.500024     0.000209     0.999885    Uiso  ? Zr
   Zr4        1.0     0.501787     0.000470     0.501401    Uiso  ? Zr
   Zr5        1.0     0.250938     0.499293     0.000239    Uiso  ? Zr
   Zr6        1.0     0.250248     0.499348     0.500396    Uiso  ? Zr
   Zr7        1.0     0.749401     0.499659     0.999356    Uiso  ? Zr
   Zr8        1.0     0.760786     0.514202     0.513586    Uiso  ? Zr
   S1         1.0     0.871147     0.665880     0.616544    Uiso  ? S
   Cl1        1.0     0.115883     0.840436     0.109320    Uiso  ? Cl
   Cl2        1.0     0.112986     0.842539     0.616604    Uiso  ? Cl
   Cl3        1.0     0.614879     0.840580     0.109589    Uiso  ? Cl
   Cl4        1.0     0.614415     0.840430     0.611084    Uiso  ? Cl
   Cl5        1.0     0.384403     0.159124     0.392161    Uiso  ? Cl
   Cl6        1.0     0.384296     0.160197     0.890866    Uiso  ? Cl
   Cl7        1.0     0.881160     0.157923     0.391945    Uiso  ? Cl
   Cl8        1.0     0.884911     0.158497     0.892021    Uiso  ? Cl
   Cl9        1.0     0.385554     0.839418     0.391032    Uiso  ? Cl
   Cl10       1.0     0.383867     0.839254     0.891465    Uiso  ? Cl
   Cl11       1.0     0.885176     0.841328     0.390009    Uiso  ? Cl
   Cl12       1.0     0.889624     0.838120     0.884627    Uiso  ? Cl
   Cl13       1.0     0.119076     0.159233     0.107000    Uiso  ? Cl
   Cl14       1.0     0.116055     0.161540     0.606512    Uiso  ? Cl
   Cl15       1.0     0.616334     0.160763     0.108471    Uiso  ? Cl
   Cl16       1.0     0.615995     0.160216     0.611769    Uiso  ? Cl
   Cl17       1.0     0.366308     0.341357     0.109031    Uiso  ? Cl
   Cl18       1.0     0.366628     0.340703     0.608932    Uiso  ? Cl
   Cl19       1.0     0.865861     0.340012     0.107848    Uiso  ? Cl
   Cl20       1.0     0.866533     0.335929     0.609853    Uiso  ? Cl
   Cl21       1.0     0.133911     0.661247     0.394248    Uiso  ? Cl
   Cl22       1.0     0.133445     0.661577     0.891025    Uiso  ? Cl
   Cl23       1.0     0.632411     0.660131     0.391547    Uiso  ? Cl
   Cl24       1.0     0.633315     0.659918     0.891000    Uiso  ? Cl
   Cl25       1.0     0.133882     0.339367     0.390922    Uiso  ? Cl
   Cl26       1.0     0.134319     0.339408     0.890923    Uiso  ? Cl
   Cl27       1.0     0.634835     0.343521     0.395207    Uiso  ? Cl
   Cl28       1.0     0.633329     0.339044     0.890483    Uiso  ? Cl
   Cl29       1.0     0.365410     0.661251     0.108633    Uiso  ? Cl
   Cl30       1.0     0.366543     0.660692     0.609573    Uiso  ? Cl
   Cl31       1.0     0.865220     0.662222     0.107104    Uiso  ? Cl
   Cl32       1.0     0.374915     0.001882     0.107263    Uiso  ? Cl
   Cl33       1.0     0.375103     0.999285     0.608134    Uiso  ? Cl
   Cl34       1.0     0.875095     0.995308     0.105672    Uiso  ? Cl
   Cl35       1.0     0.883041     0.996299     0.615611    Uiso  ? Cl
   Cl36       1.0     0.126346     0.994532     0.393844    Uiso  ? Cl
   Cl37       1.0     0.121751     0.993992     0.887606    Uiso  ? Cl
   Cl38       1.0     0.626788     0.000227     0.395018    Uiso  ? Cl
   Cl39       1.0     0.624104     0.998300     0.891848    Uiso  ? Cl
   Cl40       1.0     0.125751     0.500817     0.107412    Uiso  ? Cl
   Cl41       1.0     0.128075     0.499096     0.610149    Uiso  ? Cl
   Cl42       1.0     0.626153     0.500594     0.107955    Uiso  ? Cl
   Cl43       1.0     0.623204     0.500441     0.610185    Uiso  ? Cl
   Cl44       1.0     0.371699     0.500913     0.390083    Uiso  ? Cl
   Cl45       1.0     0.373150     0.500264     0.891122    Uiso  ? Cl
   Cl46       1.0     0.874543     0.496860     0.392175    Uiso  ? Cl
   Cl47       1.0     0.873560     0.499666     0.891551    Uiso  ? Cl
