# Supplementary material for: Divalent anion-driven framework regulation in Zr-based halide solid electrolytes for all-solid-state batteries
Source: Nat Commun. 2025 Nov 27;16:10678. doi: 10.1038/s41467-025-65702-2 (PMC12660725; doi:10.1038/s41467-025-65702-2)
Supplement: Supplementary file 5 — Source Data [file 41467_2025_65702_MOESM5_ESM.xlsx]

## Sheet: Figure 1a
Pos. [°2Th.]	Iobs [cts]	Pos. [°2Th.]	Iobs [cts]	Pos. [°2Th.]	Iobs [cts]	Pos. [°2Th.]	Iobs [cts]	Pos. [°2Th.]	Iobs [cts]	Pos. [°2Th.]	Iobs [cts]	Pos. [°2Th.]	Iobs [cts]
10	290	10	1494	10	2494	10	3522	10	4638	10	5534	10	5534
10.01	275	10.01	1513	10.01	2513	10.01	3520	10.01	4635	10.01	5538	10.01	5538
10.02	298	10.02	1459	10.02	2459	10.02	3505	10.02	4626	10.02	5516	10.02	5516
10.03	276	10.03	1496	10.03	2496	10.03	3560	10.03	4674	10.03	5535	10.03	5535
10.04	284	10.04	1492	10.04	2492	10.04	3530	10.04	4644	10.04	5562	10.04	5562
10.05	288	10.05	1497	10.05	2497	10.05	3521	10.05	4651	10.05	5545	10.05	5545
10.06	313	10.06	1493	10.06	2493	10.06	3586	10.06	4596	10.06	5516	10.06	5516
10.07	279	10.07	1499	10.07	2499	10.07	3541	10.07	4700	10.07	5527	10.07	5527
10.08	306	10.08	1486	10.08	2486	10.08	3581	10.08	4657	10.08	5515	10.08	5515
10.09	309	10.09	1489	10.09	2489	10.09	3509	10.09	4664	10.09	5548	10.09	5548
10.1	281	10.1	1504	10.1	2504	10.1	3515	10.1	4651	10.1	5525	10.1	5525
10.11	308	10.11	1492	10.11	2492	10.11	3483	10.11	4653	10.11	5527	10.11	5527
10.12	298	10.12	1454	10.12	2454	10.12	3563	10.12	4643	10.12	5517	10.12	5517
10.13	273	10.13	1492	10.13	2492	10.13	3555	10.13	4602	10.13	5538	10.13	5538
10.14	274	10.14	1465	10.14	2465	10.14	3539	10.14	4685	10.14	5554	10.14	5554
10.15	287	10.15	1471	10.15	2471	10.15	3516	10.15	4682	10.15	5521	10.15	5521
10.16	299	10.16	1489	10.16	2489	10.16	3516	10.16	4637	10.16	5533	10.16	5533
10.17	320	10.17	1467	10.17	2467	10.17	3545	10.17	4681	10.17	5521	10.17	5521
10.18	289	10.18	1475	10.18	2475	10.18	3517	10.18	4662	10.18	5550	10.18	5550
10.19	321	10.19	1499	10.19	2499	10.19	3508	10.19	4668	10.19	5530	10.19	5530
10.2	298	10.2	1478	10.2	2478	10.2	3545	10.2	4642	10.2	5541	10.2	5541
10.21	324	10.21	1487	10.21	2487	10.21	3568	10.21	4604	10.21	5518	10.21	5518
10.22	307	10.22	1474	10.22	2474	10.22	3517	10.22	4652	10.22	5529	10.22	5529
10.23	287	10.23	1485	10.23	2485	10.23	3553	10.23	4656	10.23	5514	10.23	5514
10.24	301	10.24	1474	10.24	2474	10.24	3519	10.24	4635	10.24	5509	10.24	5509
10.25	296	10.25	1510	10.25	2510	10.25	3584	10.25	4680	10.25	5553	10.25	5553
10.26	301	10.26	1457	10.26	2457	10.26	3573	10.26	4655	10.26	5486	10.26	5486
10.27	315	10.27	1481	10.27	2481	10.27	3520	10.27	4660	10.27	5527	10.27	5527
10.28	317	10.28	1520	10.28	2520	10.28	3521	10.28	4638	10.28	5537	10.28	5537
10.29	271	10.29	1471	10.29	2471	10.29	3532	10.29	4691	10.29	5566	10.29	5566
10.3	292	10.3	1470	10.3	2470	10.3	3530	10.3	4655	10.3	5541	10.3	5541
10.31	304	10.31	1478	10.31	2478	10.31	3562	10.31	4663	10.31	5542	10.31	5542
10.32	310	10.32	1454	10.32	2454	10.32	3584	10.32	4685	10.32	5556	10.32	5556
10.33	286	10.33	1502	10.33	2502	10.33	3556	10.33	4663	10.33	5536	10.33	5536
10.34	313	10.34	1493	10.34	2493	10.34	3543	10.34	4650	10.34	5558	10.34	5558
10.35	306	10.35	1469	10.35	2469	10.35	3555	10.35	4652	10.35	5555	10.35	5555
10.36	314	10.36	1543	10.36	2543	10.36	3571	10.36	4668	10.36	5538	10.36	5538
10.37	317	10.37	1519	10.37	2519	10.37	3560	10.37	4623	10.37	5563	10.37	5563
10.38	308	10.38	1491	10.38	2491	10.38	3503	10.38	4645	10.38	5544	10.38	5544
10.39	287	10.39	1507	10.39	2507	10.39	3537	10.39	4653	10.39	5557	10.39	5557
10.4	311	10.4	1506	10.4	2506	10.4	3573	10.4	4674	10.4	5553	10.4	5553
10.41	293	10.41	1482	10.41	2482	10.41	3561	10.41	4675	10.41	5493	10.41	5493
10.42	293	10.42	1495	10.42	2495	10.42	3550	10.42	4685	10.42	5516	10.42	5516
10.43	299	10.43	1479	10.43	2479	10.43	3535	10.43	4668	10.43	5489	10.43	5489
10.44	292	10.44	1482	10.44	2482	10.44	3551	10.44	4657	10.44	5511	10.44	5511
10.45	313	10.45	1487	10.45	2487	10.45	3520	10.45	4690	10.45	5528	10.45	5528
10.46	316	10.46	1483	10.46	2483	10.46	3571	10.46	4680	10.46	5531	10.46	5531
10.47	306	10.47	1492	10.47	2492	10.47	3574	10.47	4669	10.47	5509	10.47	5509
10.48	307	10.48	1480	10.48	2480	10.48	3578	10.48	4702	10.48	5553	10.48	5553
10.49	329	10.49	1474	10.49	2474	10.49	3514	10.49	4733	10.49	5543	10.49	5543
10.5	291	10.5	1495	10.5	2495	10.5	3585	10.5	4666	10.5	5502	10.5	5502
10.51	316	10.51	1496	10.51	2496	10.51	3572	10.51	4647	10.51	5568	10.51	5568
10.52	324	10.52	1503	10.52	2503	10.52	3586	10.52	4666	10.52	5578	10.52	5578
10.53	262	10.53	1513	10.53	2513	10.53	3569	10.53	4693	10.53	5535	10.53	5535
10.54	307	10.54	1475	10.54	2475	10.54	3541	10.54	4698	10.54	5510	10.54	5510
10.55	332	10.55	1535	10.55	2535	10.55	3569	10.55	4649	10.55	5532	10.55	5532
10.56	311	10.56	1486	10.56	2486	10.56	3588	10.56	4661	10.56	5561	10.56	5561
10.57	293	10.57	1474	10.57	2474	10.57	3614	10.57	4706	10.57	5523	10.57	5523
10.58	303	10.58	1508	10.58	2508	10.58	3545	10.58	4708	10.58	5594	10.58	5594
10.59	334	10.59	1503	10.59	2503	10.59	3590	10.59	4676	10.59	5538	10.59	5538
10.6	321	10.6	1477	10.6	2477	10.6	3545	10.6	4669	10.6	5552	10.6	5552
10.61	338	10.61	1505	10.61	2505	10.61	3588	10.61	4685	10.61	5565	10.61	5565
10.62	286	10.62	1478	10.62	2478	10.62	3566	10.62	4676	10.62	5551	10.62	5551
10.63	311	10.63	1501	10.63	2501	10.63	3581	10.63	4688	10.63	5526	10.63	5526
10.64	300	10.64	1512	10.64	2512	10.64	3598	10.64	4692	10.64	5547	10.64	5547
10.65	298	10.65	1489	10.65	2489	10.65	3555	10.65	4687	10.65	5555	10.65	5555
10.66	306	10.66	1512	10.66	2512	10.66	3577	10.66	4645	10.66	5537	10.66	5537
10.67	313	10.67	1499	10.67	2499	10.67	3590	10.67	4688	10.67	5562	10.67	5562
10.68	327	10.68	1489	10.68	2489	10.68	3525	10.68	4663	10.68	5556	10.68	5556
10.69	314	10.69	1502	10.69	2502	10.69	3586	10.69	4672	10.69	5535	10.69	5535
10.7	302	10.7	1501	10.7	2501	10.7	3546	10.7	4701	10.7	5575	10.7	5575
10.71	301	10.71	1507	10.71	2507	10.71	3591	10.71	4710	10.71	5567	10.71	5567
10.72	327	10.72	1506	10.72	2506	10.72	3557	10.72	4611	10.72	5536	10.72	5536
10.73	267	10.73	1518	10.73	2518	10.73	3544	10.73	4715	10.73	5569	10.73	5569
10.74	312	10.74	1485	10.74	2485	10.74	3524	10.74	4666	10.74	5544	10.74	5544
10.75	338	10.75	1506	10.75	2506	10.75	3541	10.75	4689	10.75	5548	10.75	5548
10.76	344	10.76	1518	10.76	2518	10.76	3531	10.76	4678	10.76	5555	10.76	5555
10.77	306	10.77	1545	10.77	2545	10.77	3602	10.77	4711	10.77	5566	10.77	5566
10.78	285	10.78	1490	10.78	2490	10.78	3591	10.78	4656	10.78	5563	10.78	5563
10.79	287	10.79	1486	10.79	2486	10.79	3531	10.79	4681	10.79	5572	10.79	5572
10.8	309	10.8	1516	10.8	2516	10.8	3570	10.8	4650	10.8	5535	10.8	5535
10.81	298	10.81	1512	10.81	2512	10.81	3536	10.81	4690	10.81	5564	10.81	5564
10.82	304	10.82	1496	10.82	2496	10.82	3578	10.82	4686	10.82	5541	10.82	5541
10.83	347	10.83	1488	10.83	2488	10.83	3569	10.83	4690	10.83	5522	10.83	5522
10.84	308	10.84	1542	10.84	2542	10.84	3603	10.84	4701	10.84	5573	10.84	5573
10.85	298	10.85	1525	10.85	2525	10.85	3539	10.85	4714	10.85	5536	10.85	5536
10.86	302	10.86	1520	10.86	2520	10.86	3645	10.86	4625	10.86	5592	10.86	5592
10.87	321	10.87	1468	10.87	2468	10.87	3603	10.87	4708	10.87	5554	10.87	5554
10.88	302	10.88	1516	10.88	2516	10.88	3536	10.88	4781	10.88	5548	10.88	5548
10.89	331	10.89	1525	10.89	2525	10.89	3577	10.89	4717	10.89	5560	10.89	5560
10.9	322	10.9	1491	10.9	2491	10.9	3606	10.9	4701	10.9	5550	10.9	5550
10.91	319	10.91	1501	10.91	2501	10.91	3600	10.91	4716	10.91	5544	10.91	5544
10.92	306	10.92	1511	10.92	2511	10.92	3591	10.92	4714	10.92	5601	10.92	5601
10.93	292	10.93	1526	10.93	2526	10.93	3578	10.93	4769	10.93	5569	10.93	5569
10.94	295	10.94	1507	10.94	2507	10.94	3587	10.94	4708	10.94	5577	10.94	5577
10.95	314	10.95	1497	10.95	2497	10.95	3580	10.95	4739	10.95	5569	10.95	5569
10.96	316	10.96	1492	10.96	2492	10.96	3591	10.96	4676	10.96	5518	10.96	5518
10.97	276	10.97	1502	10.97	2502	10.97	3599	10.97	4657	10.97	5607	10.97	5607
10.98	294	10.98	1507	10.98	2507	10.98	3615	10.98	4707	10.98	5635	10.98	5635
10.99	288	10.99	1504	10.99	2504	10.99	3545	10.99	4714	10.99	5588	10.99	5588
11	340	11	1518	11	2518	11	3566	11	4748	11	5588	11	5588
11.01	320	11.01	1529	11.01	2529	11.01	3601	11.01	4738	11.01	5596	11.01	5596
11.02	309	11.02	1511	11.02	2511	11.02	3584	11.02	4724	11.02	5577	11.02	5577
11.03	311	11.03	1493	11.03	2493	11.03	3583	11.03	4726	11.03	5600	11.03	5600
11.04	314	11.04	1486	11.04	2486	11.04	3619	11.04	4740	11.04	5581	11.04	5581
11.05	329	11.05	1507	11.05	2507	11.05	3623	11.05	4741	11.05	5595	11.05	5595
11.06	323	11.06	1491	11.06	2491	11.06	3629	11.06	4682	11.06	5612	11.06	5612
11.07	357	11.07	1521	11.07	2521	11.07	3576	11.07	4715	11.07	5588	11.07	5588
11.08	304	11.08	1494	11.08	2494	11.08	3582	11.08	4664	11.08	5558	11.08	5558
11.09	359	11.09	1538	11.09	2538	11.09	3596	11.09	4724	11.09	5565	11.09	5565
11.1	331	11.1	1491	11.1	2491	11.1	3592	11.1	4661	11.1	5571	11.1	5571
11.11	297	11.11	1528	11.11	2528	11.11	3595	11.11	4711	11.11	5589	11.11	5589
11.12	330	11.12	1498	11.12	2498	11.12	3600	11.12	4734	11.12	5604	11.12	5604
11.13	338	11.13	1517	11.13	2517	11.13	3603	11.13	4711	11.13	5526	11.13	5526
11.14	311	11.14	1494	11.14	2494	11.14	3662	11.14	4698	11.14	5529	11.14	5529
11.15	310	11.15	1496	11.15	2496	11.15	3621	11.15	4755	11.15	5568	11.15	5568
11.16	307	11.16	1492	11.16	2492	11.16	3586	11.16	4718	11.16	5564	11.16	5564
11.17	309	11.17	1499	11.17	2499	11.17	3563	11.17	4703	11.17	5571	11.17	5571
11.18	319	11.18	1506	11.18	2506	11.18	3617	11.18	4687	11.18	5586	11.18	5586
11.19	300	11.19	1523	11.19	2523	11.19	3648	11.19	4780	11.19	5556	11.19	5556
11.2	325	11.2	1514	11.2	2514	11.2	3546	11.2	4704	11.2	5576	11.2	5576
11.21	301	11.21	1510	11.21	2510	11.21	3617	11.21	4722	11.21	5556	11.21	5556
11.22	334	11.22	1499	11.22	2499	11.22	3639	11.22	4717	11.22	5612	11.22	5612
11.23	279	11.23	1515	11.23	2515	11.23	3584	11.23	4728	11.23	5607	11.23	5607
11.24	313	11.24	1523	11.24	2523	11.24	3595	11.24	4719	11.24	5591	11.24	5591
11.25	352	11.25	1503	11.25	2503	11.25	3571	11.25	4712	11.25	5620	11.25	5620
11.26	332	11.26	1505	11.26	2505	11.26	3600	11.26	4688	11.26	5570	11.26	5570
11.27	329	11.27	1500	11.27	2500	11.27	3591	11.27	4749	11.27	5578	11.27	5578
11.28	341	11.28	1515	11.28	2515	11.28	3629	11.28	4720	11.28	5613	11.28	5613
11.29	340	11.29	1522	11.29	2522	11.29	3575	11.29	4739	11.29	5580	11.29	5580
11.3	344	11.3	1516	11.3	2516	11.3	3657	11.3	4717	11.3	5609	11.3	5609
11.31	328	11.31	1512	11.31	2512	11.31	3641	11.31	4715	11.31	5601	11.31	5601
11.32	314	11.32	1489	11.32	2489	11.32	3594	11.32	4755	11.32	5595	11.32	5595
11.33	297	11.33	1527	11.33	2527	11.33	3623	11.33	4746	11.33	5590	11.33	5590
11.34	300	11.34	1499	11.34	2499	11.34	3607	11.34	4733	11.34	5602	11.34	5602
11.35	325	11.35	1543	11.35	2543	11.35	3640	11.35	4766	11.35	5611	11.35	5611
11.36	321	11.36	1523	11.36	2523	11.36	3607	11.36	4741	11.36	5580	11.36	5580
11.37	316	11.37	1539	11.37	2539	11.37	3605	11.37	4694	11.37	5616	11.37	5616
11.38	333	11.38	1534	11.38	2534	11.38	3625	11.38	4669	11.38	5574	11.38	5574
11.39	324	11.39	1505	11.39	2505	11.39	3631	11.39	4726	11.39	5615	11.39	5615
11.4	324	11.4	1521	11.4	2521	11.4	3599	11.4	4760	11.4	5622	11.4	5622
11.41	365	11.41	1505	11.41	2505	11.41	3640	11.41	4720	11.41	5597	11.41	5597
11.42	341	11.42	1493	11.42	2493	11.42	3655	11.42	4750	11.42	5590	11.42	5590
11.43	313	11.43	1520	11.43	2520	11.43	3611	11.43	4737	11.43	5573	11.43	5573
11.44	297	11.44	1479	11.44	2479	11.44	3637	11.44	4675	11.44	5599	11.44	5599
11.45	317	11.45	1515	11.45	2515	11.45	3642	11.45	4777	11.45	5577	11.45	5577
11.46	314	11.46	1511	11.46	2511	11.46	3649	11.46	4721	11.46	5610	11.46	5610
11.47	337	11.47	1505	11.47	2505	11.47	3630	11.47	4721	11.47	5618	11.47	5618
11.48	303	11.48	1507	11.48	2507	11.48	3580	11.48	4737	11.48	5583	11.48	5583
11.49	336	11.49	1523	11.49	2523	11.49	3634	11.49	4692	11.49	5593	11.49	5593
11.5	295	11.5	1556	11.5	2556	11.5	3645	11.5	4728	11.5	5567	11.5	5567
11.51	356	11.51	1553	11.51	2553	11.51	3662	11.51	4755	11.51	5576	11.51	5576
11.52	320	11.52	1506	11.52	2506	11.52	3646	11.52	4749	11.52	5603	11.52	5603
11.53	319	11.53	1511	11.53	2511	11.53	3598	11.53	4773	11.53	5600	11.53	5600
11.54	306	11.54	1517	11.54	2517	11.54	3647	11.54	4741	11.54	5591	11.54	5591
11.55	340	11.55	1515	11.55	2515	11.55	3620	11.55	4704	11.55	5593	11.55	5593
11.56	316	11.56	1529	11.56	2529	11.56	3665	11.56	4828	11.56	5574	11.56	5574
11.57	340	11.57	1539	11.57	2539	11.57	3664	11.57	4770	11.57	5642	11.57	5642
11.58	350	11.58	1534	11.58	2534	11.58	3654	11.58	4762	11.58	5557	11.58	5557
11.59	370	11.59	1541	11.59	2541	11.59	3649	11.59	4752	11.59	5564	11.59	5564
11.6	344	11.6	1561	11.6	2561	11.6	3618	11.6	4739	11.6	5588	11.6	5588
11.61	315	11.61	1548	11.61	2548	11.61	3618	11.61	4731	11.61	5585	11.61	5585
11.62	311	11.62	1523	11.62	2523	11.62	3655	11.62	4741	11.62	5640	11.62	5640
11.63	335	11.63	1519	11.63	2519	11.63	3671	11.63	4732	11.63	5614	11.63	5614
11.64	312	11.64	1496	11.64	2496	11.64	3615	11.64	4760	11.64	5618	11.64	5618
11.65	341	11.65	1509	11.65	2509	11.65	3622	11.65	4725	11.65	5603	11.65	5603
11.66	338	11.66	1530	11.66	2530	11.66	3613	11.66	4739	11.66	5598	11.66	5598
11.67	340	11.67	1524	11.67	2524	11.67	3613	11.67	4741	11.67	5609	11.67	5609
11.68	302	11.68	1523	11.68	2523	11.68	3611	11.68	4737	11.68	5612	11.68	5612
11.69	344	11.69	1495	11.69	2495	11.69	3571	11.69	4672	11.69	5570	11.69	5570
11.7	337	11.7	1542	11.7	2542	11.7	3670	11.7	4741	11.7	5583	11.7	5583
11.71	343	11.71	1510	11.71	2510	11.71	3646	11.71	4755	11.71	5615	11.71	5615
11.72	317	11.72	1513	11.72	2513	11.72	3584	11.72	4748	11.72	5597	11.72	5597
11.73	323	11.73	1545	11.73	2545	11.73	3656	11.73	4737	11.73	5619	11.73	5619
11.74	350	11.74	1523	11.74	2523	11.74	3608	11.74	4772	11.74	5598	11.74	5598
11.75	381	11.75	1526	11.75	2526	11.75	3665	11.75	4769	11.75	5576	11.75	5576
11.76	319	11.76	1537	11.76	2537	11.76	3619	11.76	4738	11.76	5577	11.76	5577
11.77	331	11.77	1539	11.77	2539	11.77	3594	11.77	4741	11.77	5603	11.77	5603
11.78	325	11.78	1513	11.78	2513	11.78	3627	11.78	4769	11.78	5616	11.78	5616
11.79	359	11.79	1528	11.79	2528	11.79	3631	11.79	4736	11.79	5603	11.79	5603
11.8	318	11.8	1555	11.8	2555	11.8	3661	11.8	4742	11.8	5583	11.8	5583
11.81	315	11.81	1555	11.81	2555	11.81	3635	11.81	4724	11.81	5623	11.81	5623
11.82	337	11.82	1504	11.82	2504	11.82	3606	11.82	4704	11.82	5599	11.82	5599
11.83	307	11.83	1566	11.83	2566	11.83	3658	11.83	4731	11.83	5614	11.83	5614
11.84	349	11.84	1517	11.84	2517	11.84	3638	11.84	4773	11.84	5608	11.84	5608
11.85	334	11.85	1547	11.85	2547	11.85	3626	11.85	4733	11.85	5578	11.85	5578
11.86	325	11.86	1542	11.86	2542	11.86	3635	11.86	4744	11.86	5650	11.86	5650
11.87	337	11.87	1523	11.87	2523	11.87	3660	11.87	4703	11.87	5605	11.87	5605
11.88	319	11.88	1517	11.88	2517	11.88	3683	11.88	4751	11.88	5609	11.88	5609
11.89	343	11.89	1540	11.89	2540	11.89	3668	11.89	4752	11.89	5583	11.89	5583
11.9	325	11.9	1532	11.9	2532	11.9	3629	11.9	4763	11.9	5596	11.9	5596
11.91	333	11.91	1544	11.91	2544	11.91	3641	11.91	4734	11.91	5574	11.91	5574
11.92	351	11.92	1558	11.92	2558	11.92	3666	11.92	4758	11.92	5584	11.92	5584
11.93	332	11.93	1545	11.93	2545	11.93	3639	11.93	4757	11.93	5598	11.93	5598
11.94	369	11.94	1545	11.94	2545	11.94	3647	11.94	4719	11.94	5621	11.94	5621
11.95	320	11.95	1534	11.95	2534	11.95	3621	11.95	4740	11.95	5629	11.95	5629
11.96	344	11.96	1560	11.96	2560	11.96	3675	11.96	4776	11.96	5633	11.96	5633
11.97	308	11.97	1489	11.97	2489	11.97	3666	11.97	4768	11.97	5607	11.97	5607
11.98	326	11.98	1508	11.98	2508	11.98	3636	11.98	4774	11.98	5622	11.98	5622
11.99	317	11.99	1509	11.99	2509	11.99	3582	11.99	4784	11.99	5607	11.99	5607
12	323	12	1518	12	2518	12	3631	12	4786	12	5590	12	5590
12.01	338	12.01	1529	12.01	2529	12.01	3665	12.01	4736	12.01	5589	12.01	5589
12.02	349	12.02	1541	12.02	2541	12.02	3659	12.02	4744	12.02	5621	12.02	5621
12.03	316	12.03	1517	12.03	2517	12.03	3661	12.03	4774	12.03	5605	12.03	5605
12.04	337	12.04	1533	12.04	2533	12.04	3624	12.04	4757	12.04	5659	12.04	5659
12.05	351	12.05	1516	12.05	2516	12.05	3698	12.05	4767	12.05	5629	12.05	5629
12.06	362	12.06	1502	12.06	2502	12.06	3697	12.06	4769	12.06	5563	12.06	5563
12.07	350	12.07	1574	12.07	2574	12.07	3627	12.07	4757	12.07	5626	12.07	5626
12.08	340	12.08	1550	12.08	2550	12.08	3661	12.08	4724	12.08	5610	12.08	5610
12.09	330	12.09	1535	12.09	2535	12.09	3654	12.09	4759	12.09	5641	12.09	5641
12.1	304	12.1	1541	12.1	2541	12.1	3637	12.1	4758	12.1	5605	12.1	5605
12.11	330	12.11	1529	12.11	2529	12.11	3657	12.11	4807	12.11	5676	12.11	5676
12.12	355	12.12	1577	12.12	2577	12.12	3673	12.12	4742	12.12	5626	12.12	5626
12.13	375	12.13	1554	12.13	2554	12.13	3672	12.13	4779	12.13	5581	12.13	5581
12.14	325	12.14	1529	12.14	2529	12.14	3591	12.14	4717	12.14	5602	12.14	5602
12.15	332	12.15	1546	12.15	2546	12.15	3674	12.15	4731	12.15	5594	12.15	5594
12.16	354	12.16	1504	12.16	2504	12.16	3628	12.16	4768	12.16	5601	12.16	5601
12.17	331	12.17	1528	12.17	2528	12.17	3643	12.17	4766	12.17	5625	12.17	5625
12.18	352	12.18	1553	12.18	2553	12.18	3682	12.18	4746	12.18	5652	12.18	5652
12.19	322	12.19	1522	12.19	2522	12.19	3670	12.19	4724	12.19	5603	12.19	5603
12.2	334	12.2	1505	12.2	2505	12.2	3654	12.2	4744	12.2	5608	12.2	5608
12.21	345	12.21	1549	12.21	2549	12.21	3641	12.21	4758	12.21	5639	12.21	5639
12.22	355	12.22	1554	12.22	2554	12.22	3663	12.22	4791	12.22	5601	12.22	5601
12.23	345	12.23	1542	12.23	2542	12.23	3641	12.23	4721	12.23	5614	12.23	5614
12.24	355	12.24	1532	12.24	2532	12.24	3666	12.24	4737	12.24	5630	12.24	5630
12.25	354	12.25	1550	12.25	2550	12.25	3736	12.25	4785	12.25	5606	12.25	5606
12.26	364	12.26	1501	12.26	2501	12.26	3672	12.26	4780	12.26	5620	12.26	5620
12.27	322	12.27	1515	12.27	2515	12.27	3672	12.27	4777	12.27	5665	12.27	5665
12.28	367	12.28	1510	12.28	2510	12.28	3668	12.28	4741	12.28	5648	12.28	5648
12.29	348	12.29	1511	12.29	2511	12.29	3685	12.29	4799	12.29	5615	12.29	5615
12.3	333	12.3	1535	12.3	2535	12.3	3664	12.3	4830	12.3	5662	12.3	5662
12.31	362	12.31	1552	12.31	2552	12.31	3669	12.31	4744	12.31	5610	12.31	5610
12.32	342	12.32	1535	12.32	2535	12.32	3643	12.32	4776	12.32	5594	12.32	5594
12.33	365	12.33	1503	12.33	2503	12.33	3690	12.33	4759	12.33	5640	12.33	5640
12.34	329	12.34	1552	12.34	2552	12.34	3681	12.34	4750	12.34	5616	12.34	5616
12.35	334	12.35	1552	12.35	2552	12.35	3668	12.35	4786	12.35	5570	12.35	5570
12.36	348	12.36	1521	12.36	2521	12.36	3654	12.36	4732	12.36	5623	12.36	5623
12.37	351	12.37	1533	12.37	2533	12.37	3629	12.37	4827	12.37	5628	12.37	5628
12.38	376	12.38	1525	12.38	2525	12.38	3640	12.38	4716	12.38	5645	12.38	5645
12.39	337	12.39	1510	12.39	2510	12.39	3646	12.39	4777	12.39	5619	12.39	5619
12.4	315	12.4	1572	12.4	2572	12.4	3667	12.4	4780	12.4	5615	12.4	5615
12.41	355	12.41	1531	12.41	2531	12.41	3657	12.41	4780	12.41	5624	12.41	5624
12.42	353	12.42	1518	12.42	2518	12.42	3656	12.42	4829	12.42	5642	12.42	5642
12.43	342	12.43	1512	12.43	2512	12.43	3650	12.43	4752	12.43	5639	12.43	5639
12.44	347	12.44	1535	12.44	2535	12.44	3650	12.44	4760	12.44	5587	12.44	5587
12.45	373	12.45	1535	12.45	2535	12.45	3707	12.45	4824	12.45	5652	12.45	5652
12.46	345	12.46	1554	12.46	2554	12.46	3689	12.46	4727	12.46	5634	12.46	5634
12.47	335	12.47	1535	12.47	2535	12.47	3638	12.47	4766	12.47	5621	12.47	5621
12.48	342	12.48	1528	12.48	2528	12.48	3653	12.48	4772	12.48	5644	12.48	5644
12.49	337	12.49	1546	12.49	2546	12.49	3677	12.49	4741	12.49	5592	12.49	5592
12.5	300	12.5	1560	12.5	2560	12.5	3630	12.5	4761	12.5	5633	12.5	5633
12.51	318	12.51	1544	12.51	2544	12.51	3680	12.51	4732	12.51	5642	12.51	5642
12.52	351	12.52	1577	12.52	2577	12.52	3668	12.52	4775	12.52	5615	12.52	5615
12.53	382	12.53	1562	12.53	2562	12.53	3707	12.53	4821	12.53	5578	12.53	5578
12.54	357	12.54	1533	12.54	2533	12.54	3664	12.54	4748	12.54	5626	12.54	5626
12.55	338	12.55	1533	12.55	2533	12.55	3713	12.55	4758	12.55	5618	12.55	5618
12.56	333	12.56	1535	12.56	2535	12.56	3649	12.56	4798	12.56	5626	12.56	5626
12.57	346	12.57	1548	12.57	2548	12.57	3655	12.57	4803	12.57	5640	12.57	5640
12.58	329	12.58	1509	12.58	2509	12.58	3676	12.58	4748	12.58	5610	12.58	5610
12.59	320	12.59	1566	12.59	2566	12.59	3652	12.59	4769	12.59	5606	12.59	5606
12.6	378	12.6	1527	12.6	2527	12.6	3643	12.6	4746	12.6	5615	12.6	5615
12.61	330	12.61	1554	12.61	2554	12.61	3669	12.61	4766	12.61	5621	12.61	5621
12.62	356	12.62	1560	12.62	2560	12.62	3669	12.62	4806	12.62	5612	12.62	5612
12.63	350	12.63	1539	12.63	2539	12.63	3685	12.63	4787	12.63	5681	12.63	5681
12.64	373	12.64	1537	12.64	2537	12.64	3649	12.64	4848	12.64	5618	12.64	5618
12.65	361	12.65	1535	12.65	2535	12.65	3666	12.65	4807	12.65	5635	12.65	5635
12.66	347	12.66	1528	12.66	2528	12.66	3674	12.66	4800	12.66	5654	12.66	5654
12.67	380	12.67	1550	12.67	2550	12.67	3672	12.67	4741	12.67	5643	12.67	5643
12.68	377	12.68	1574	12.68	2574	12.68	3716	12.68	4742	12.68	5636	12.68	5636
12.69	331	12.69	1550	12.69	2550	12.69	3686	12.69	4825	12.69	5668	12.69	5668
12.7	340	12.7	1546	12.7	2546	12.7	3660	12.7	4839	12.7	5666	12.7	5666
12.71	348	12.71	1537	12.71	2537	12.71	3664	12.71	4791	12.71	5677	12.71	5677
12.72	351	12.72	1546	12.72	2546	12.72	3682	12.72	4800	12.72	5660	12.72	5660
12.73	363	12.73	1564	12.73	2564	12.73	3678	12.73	4783	12.73	5650	12.73	5650
12.74	374	12.74	1532	12.74	2532	12.74	3644	12.74	4806	12.74	5627	12.74	5627
12.75	336	12.75	1535	12.75	2535	12.75	3655	12.75	4785	12.75	5656	12.75	5656
12.76	345	12.76	1583	12.76	2583	12.76	3736	12.76	4786	12.76	5643	12.76	5643
12.77	338	12.77	1554	12.77	2554	12.77	3699	12.77	4806	12.77	5658	12.77	5658
12.78	373	12.78	1552	12.78	2552	12.78	3687	12.78	4784	12.78	5614	12.78	5614
12.79	349	12.79	1536	12.79	2536	12.79	3694	12.79	4804	12.79	5646	12.79	5646
12.8	362	12.8	1533	12.8	2533	12.8	3678	12.8	4765	12.8	5679	12.8	5679
12.81	361	12.81	1566	12.81	2566	12.81	3712	12.81	4835	12.81	5663	12.81	5663
12.82	340	12.82	1527	12.82	2527	12.82	3675	12.82	4787	12.82	5664	12.82	5664
12.83	341	12.83	1513	12.83	2513	12.83	3678	12.83	4745	12.83	5671	12.83	5671
12.84	392	12.84	1551	12.84	2551	12.84	3696	12.84	4822	12.84	5648	12.84	5648
12.85	364	12.85	1543	12.85	2543	12.85	3690	12.85	4829	12.85	5702	12.85	5702
12.86	356	12.86	1588	12.86	2588	12.86	3659	12.86	4803	12.86	5701	12.86	5701
12.87	375	12.87	1543	12.87	2543	12.87	3705	12.87	4770	12.87	5677	12.87	5677
12.88	340	12.88	1555	12.88	2555	12.88	3753	12.88	4769	12.88	5669	12.88	5669
12.89	387	12.89	1526	12.89	2526	12.89	3706	12.89	4757	12.89	5668	12.89	5668
12.9	337	12.9	1548	12.9	2548	12.9	3670	12.9	4802	12.9	5634	12.9	5634
12.91	337	12.91	1549	12.91	2549	12.91	3716	12.91	4777	12.91	5652	12.91	5652
12.92	355	12.92	1561	12.92	2561	12.92	3718	12.92	4751	12.92	5685	12.92	5685
12.93	342	12.93	1558	12.93	2558	12.93	3638	12.93	4764	12.93	5647	12.93	5647
12.94	366	12.94	1531	12.94	2531	12.94	3666	12.94	4782	12.94	5686	12.94	5686
12.95	325	12.95	1548	12.95	2548	12.95	3708	12.95	4756	12.95	5653	12.95	5653
12.96	370	12.96	1588	12.96	2588	12.96	3671	12.96	4789	12.96	5686	12.96	5686
12.97	375	12.97	1553	12.97	2553	12.97	3646	12.97	4800	12.97	5701	12.97	5701
12.98	341	12.98	1533	12.98	2533	12.98	3716	12.98	4853	12.98	5665	12.98	5665
12.99	345	12.99	1543	12.99	2543	12.99	3712	12.99	4800	12.99	5664	12.99	5664
13	355	13	1552	13	2552	13	3716	13	4761	13	5637	13	5637
13.01	382	13.01	1569	13.01	2569	13.01	3740	13.01	4825	13.01	5682	13.01	5682
13.02	361	13.02	1530	13.02	2530	13.02	3723	13.02	4805	13.02	5663	13.02	5663
13.03	355	13.03	1573	13.03	2573	13.03	3714	13.03	4800	13.03	5651	13.03	5651
13.04	394	13.04	1530	13.04	2530	13.04	3695	13.04	4847	13.04	5644	13.04	5644
13.05	352	13.05	1569	13.05	2569	13.05	3694	13.05	4769	13.05	5675	13.05	5675
13.06	352	13.06	1588	13.06	2588	13.06	3669	13.06	4798	13.06	5656	13.06	5656
13.07	376	13.07	1577	13.07	2577	13.07	3712	13.07	4783	13.07	5658	13.07	5658
13.08	352	13.08	1553	13.08	2553	13.08	3723	13.08	4757	13.08	5693	13.08	5693
13.09	361	13.09	1551	13.09	2551	13.09	3726	13.09	4795	13.09	5665	13.09	5665
13.1	359	13.1	1554	13.1	2554	13.1	3764	13.1	4791	13.1	5673	13.1	5673
13.11	333	13.11	1556	13.11	2556	13.11	3704	13.11	4807	13.11	5648	13.11	5648
13.12	352	13.12	1569	13.12	2569	13.12	3689	13.12	4806	13.12	5692	13.12	5692
13.13	371	13.13	1548	13.13	2548	13.13	3677	13.13	4817	13.13	5662	13.13	5662
13.14	365	13.14	1570	13.14	2570	13.14	3722	13.14	4809	13.14	5660	13.14	5660
13.15	359	13.15	1550	13.15	2550	13.15	3695	13.15	4840	13.15	5712	13.15	5712
13.16	353	13.16	1571	13.16	2571	13.16	3736	13.16	4806	13.16	5667	13.16	5667
13.17	341	13.17	1560	13.17	2560	13.17	3674	13.17	4782	13.17	5673	13.17	5673
13.18	337	13.18	1523	13.18	2523	13.18	3688	13.18	4790	13.18	5686	13.18	5686
13.19	340	13.19	1561	13.19	2561	13.19	3721	13.19	4848	13.19	5738	13.19	5738
13.2	397	13.2	1586	13.2	2586	13.2	3723	13.2	4855	13.2	5624	13.2	5624
13.21	355	13.21	1533	13.21	2533	13.21	3682	13.21	4797	13.21	5653	13.21	5653
13.22	387	13.22	1530	13.22	2530	13.22	3730	13.22	4812	13.22	5714	13.22	5714
13.23	343	13.23	1557	13.23	2557	13.23	3754	13.23	4841	13.23	5653	13.23	5653
13.24	361	13.24	1554	13.24	2554	13.24	3725	13.24	4860	13.24	5723	13.24	5723
13.25	356	13.25	1524	13.25	2524	13.25	3686	13.25	4792	13.25	5686	13.25	5686
13.26	382	13.26	1566	13.26	2566	13.26	3752	13.26	4886	13.26	5708	13.26	5708
13.27	355	13.27	1576	13.27	2576	13.27	3735	13.27	4851	13.27	5724	13.27	5724
13.28	340	13.28	1572	13.28	2572	13.28	3739	13.28	4863	13.28	5698	13.28	5698
13.29	358	13.29	1569	13.29	2569	13.29	3721	13.29	4850	13.29	5698	13.29	5698
13.3	394	13.3	1577	13.3	2577	13.3	3741	13.3	4821	13.3	5687	13.3	5687
13.31	386	13.31	1561	13.31	2561	13.31	3751	13.31	4871	13.31	5709	13.31	5709
13.32	369	13.32	1586	13.32	2586	13.32	3721	13.32	4858	13.32	5723	13.32	5723
13.33	392	13.33	1554	13.33	2554	13.33	3728	13.33	4825	13.33	5724	13.33	5724
13.34	349	13.34	1566	13.34	2566	13.34	3788	13.34	4808	13.34	5731	13.34	5731
13.35	385	13.35	1561	13.35	2561	13.35	3732	13.35	4846	13.35	5696	13.35	5696
13.36	369	13.36	1576	13.36	2576	13.36	3840	13.36	4832	13.36	5701	13.36	5701
13.37	417	13.37	1572	13.37	2572	13.37	3722	13.37	4793	13.37	5769	13.37	5769
13.38	353	13.38	1583	13.38	2583	13.38	3700	13.38	4857	13.38	5692	13.38	5692
13.39	387	13.39	1564	13.39	2564	13.39	3817	13.39	4850	13.39	5670	13.39	5670
13.4	363	13.4	1588	13.4	2588	13.4	3787	13.4	4825	13.4	5737	13.4	5737
13.41	381	13.41	1582	13.41	2582	13.41	3713	13.41	4874	13.41	5712	13.41	5712
13.42	374	13.42	1566	13.42	2566	13.42	3728	13.42	4907	13.42	5711	13.42	5711
13.43	343	13.43	1584	13.43	2584	13.43	3759	13.43	4822	13.43	5739	13.43	5739
13.44	365	13.44	1570	13.44	2570	13.44	3762	13.44	4793	13.44	5737	13.44	5737
13.45	367	13.45	1577	13.45	2577	13.45	3778	13.45	4839	13.45	5678	13.45	5678
13.46	390	13.46	1583	13.46	2583	13.46	3793	13.46	4854	13.46	5720	13.46	5720
13.47	362	13.47	1586	13.47	2586	13.47	3718	13.47	4845	13.47	5714	13.47	5714
13.48	403	13.48	1553	13.48	2553	13.48	3761	13.48	4840	13.48	5683	13.48	5683
13.49	378	13.49	1605	13.49	2605	13.49	3731	13.49	4857	13.49	5668	13.49	5668
13.5	383	13.5	1574	13.5	2574	13.5	3760	13.5	4858	13.5	5729	13.5	5729
13.51	375	13.51	1567	13.51	2567	13.51	3795	13.51	4887	13.51	5741	13.51	5741
13.52	359	13.52	1583	13.52	2583	13.52	3786	13.52	4906	13.52	5738	13.52	5738
13.53	376	13.53	1591	13.53	2591	13.53	3760	13.53	4835	13.53	5739	13.53	5739
13.54	381	13.54	1599	13.54	2599	13.54	3781	13.54	4862	13.54	5716	13.54	5716
13.55	404	13.55	1581	13.55	2581	13.55	3818	13.55	4923	13.55	5756	13.55	5756
13.56	374	13.56	1568	13.56	2568	13.56	3854	13.56	4815	13.56	5751	13.56	5751
13.57	395	13.57	1595	13.57	2595	13.57	3822	13.57	4845	13.57	5772	13.57	5772
13.58	390	13.58	1595	13.58	2595	13.58	3796	13.58	4818	13.58	5724	13.58	5724
13.59	425	13.59	1574	13.59	2574	13.59	3830	13.59	4843	13.59	5753	13.59	5753
13.6	417	13.6	1567	13.6	2567	13.6	3787	13.6	4890	13.6	5749	13.6	5749
13.61	396	13.61	1603	13.61	2603	13.61	3760	13.61	4878	13.61	5749	13.61	5749
13.62	350	13.62	1612	13.62	2612	13.62	3798	13.62	4875	13.62	5737	13.62	5737
13.63	417	13.63	1580	13.63	2580	13.63	3801	13.63	4871	13.63	5744	13.63	5744
13.64	347	13.64	1595	13.64	2595	13.64	3807	13.64	4887	13.64	5752	13.64	5752
13.65	405	13.65	1591	13.65	2591	13.65	3781	13.65	4870	13.65	5709	13.65	5709
13.66	398	13.66	1600	13.66	2600	13.66	3809	13.66	4909	13.66	5767	13.66	5767
13.67	394	13.67	1572	13.67	2572	13.67	3761	13.67	4851	13.67	5733	13.67	5733
13.68	382	13.68	1577	13.68	2577	13.68	3772	13.68	4956	13.68	5736	13.68	5736
13.69	404	13.69	1543	13.69	2543	13.69	3838	13.69	4857	13.69	5751	13.69	5751
13.7	420	13.7	1588	13.7	2588	13.7	3748	13.7	4863	13.7	5752	13.7	5752
13.71	420	13.71	1585	13.71	2585	13.71	3859	13.71	4904	13.71	5753	13.71	5753
13.72	382	13.72	1573	13.72	2573	13.72	3837	13.72	4861	13.72	5739	13.72	5739
13.73	402	13.73	1634	13.73	2634	13.73	3773	13.73	4911	13.73	5738	13.73	5738
13.74	389	13.74	1586	13.74	2586	13.74	3790	13.74	4877	13.74	5767	13.74	5767
13.75	415	13.75	1596	13.75	2596	13.75	3809	13.75	4945	13.75	5742	13.75	5742
13.76	403	13.76	1558	13.76	2558	13.76	3794	13.76	4885	13.76	5765	13.76	5765
13.77	384	13.77	1580	13.77	2580	13.77	3821	13.77	4856	13.77	5767	13.77	5767
13.78	414	13.78	1599	13.78	2599	13.78	3836	13.78	4889	13.78	5738	13.78	5738
13.79	408	13.79	1603	13.79	2603	13.79	3828	13.79	4889	13.79	5758	13.79	5758
13.8	408	13.8	1589	13.8	2589	13.8	3768	13.8	4903	13.8	5724	13.8	5724
13.81	430	13.81	1602	13.81	2602	13.81	3778	13.81	4918	13.81	5788	13.81	5788
13.82	407	13.82	1602	13.82	2602	13.82	3838	13.82	4862	13.82	5762	13.82	5762
13.83	434	13.83	1589	13.83	2589	13.83	3850	13.83	4959	13.83	5711	13.83	5711
13.84	372	13.84	1572	13.84	2572	13.84	3784	13.84	4919	13.84	5778	13.84	5778
13.85	395	13.85	1553	13.85	2553	13.85	3808	13.85	4967	13.85	5800	13.85	5800
13.86	449	13.86	1582	13.86	2582	13.86	3891	13.86	4925	13.86	5763	13.86	5763
13.87	432	13.87	1591	13.87	2591	13.87	3826	13.87	4892	13.87	5768	13.87	5768
13.88	425	13.88	1644	13.88	2644	13.88	3809	13.88	4925	13.88	5826	13.88	5826
13.89	393	13.89	1602	13.89	2602	13.89	3843	13.89	4919	13.89	5757	13.89	5757
13.9	395	13.9	1576	13.9	2576	13.9	3842	13.9	4904	13.9	5806	13.9	5806
13.91	433	13.91	1573	13.91	2573	13.91	3837	13.91	4913	13.91	5857	13.91	5857
13.92	420	13.92	1628	13.92	2628	13.92	3806	13.92	4887	13.92	5826	13.92	5826
13.93	424	13.93	1593	13.93	2593	13.93	3797	13.93	4939	13.93	5811	13.93	5811
13.94	400	13.94	1616	13.94	2616	13.94	3822	13.94	4952	13.94	5868	13.94	5868
13.95	420	13.95	1623	13.95	2623	13.95	3796	13.95	4912	13.95	5835	13.95	5835
13.96	386	13.96	1616	13.96	2616	13.96	3761	13.96	4942	13.96	5799	13.96	5799
13.97	393	13.97	1620	13.97	2620	13.97	3852	13.97	4937	13.97	5733	13.97	5733
13.98	379	13.98	1631	13.98	2631	13.98	3900	13.98	4957	13.98	5786	13.98	5786
13.99	410	13.99	1622	13.99	2622	13.99	3816	13.99	4936	13.99	5792	13.99	5792
14	465	14	1605	14	2605	14	3815	14	4993	14	5820	14	5820
14.01	431	14.01	1585	14.01	2585	14.01	3820	14.01	4963	14.01	5800	14.01	5800
14.02	422	14.02	1602	14.02	2602	14.02	3840	14.02	4897	14.02	5760	14.02	5760
14.03	431	14.03	1611	14.03	2611	14.03	3827	14.03	4918	14.03	5807	14.03	5807
14.04	423	14.04	1643	14.04	2643	14.04	3839	14.04	4906	14.04	5808	14.04	5808
14.05	447	14.05	1640	14.05	2640	14.05	3823	14.05	4919	14.05	5784	14.05	5784
14.06	403	14.06	1600	14.06	2600	14.06	3863	14.06	4891	14.06	5798	14.06	5798
14.07	421	14.07	1654	14.07	2654	14.07	3844	14.07	4920	14.07	5806	14.07	5806
14.08	407	14.08	1608	14.08	2608	14.08	3897	14.08	4962	14.08	5804	14.08	5804
14.09	478	14.09	1607	14.09	2607	14.09	3905	14.09	5015	14.09	5789	14.09	5789
14.1	436	14.1	1603	14.1	2603	14.1	3841	14.1	4971	14.1	5791	14.1	5791
14.11	435	14.11	1630	14.11	2630	14.11	3820	14.11	4973	14.11	5841	14.11	5841
14.12	419	14.12	1622	14.12	2622	14.12	3858	14.12	4897	14.12	5826	14.12	5826
14.13	434	14.13	1658	14.13	2658	14.13	3859	14.13	4914	14.13	5796	14.13	5796
14.14	425	14.14	1647	14.14	2647	14.14	3829	14.14	5020	14.14	5856	14.14	5856
14.15	424	14.15	1645	14.15	2645	14.15	3891	14.15	4947	14.15	5847	14.15	5847
14.16	464	14.16	1627	14.16	2627	14.16	3907	14.16	4970	14.16	5871	14.16	5871
14.17	440	14.17	1582	14.17	2582	14.17	3841	14.17	4977	14.17	5883	14.17	5883
14.18	448	14.18	1643	14.18	2643	14.18	3840	14.18	4943	14.18	5857	14.18	5857
14.19	437	14.19	1615	14.19	2615	14.19	3919	14.19	4887	14.19	5844	14.19	5844
14.2	408	14.2	1665	14.2	2665	14.2	3895	14.2	5002	14.2	5833	14.2	5833
14.21	436	14.21	1632	14.21	2632	14.21	3923	14.21	5008	14.21	5853	14.21	5853
14.22	452	14.22	1623	14.22	2623	14.22	3850	14.22	4955	14.22	5857	14.22	5857
14.23	441	14.23	1633	14.23	2633	14.23	3836	14.23	4956	14.23	5835	14.23	5835
14.24	410	14.24	1639	14.24	2639	14.24	3905	14.24	4951	14.24	5837	14.24	5837
14.25	449	14.25	1638	14.25	2638	14.25	3886	14.25	4940	14.25	5853	14.25	5853
14.26	463	14.26	1622	14.26	2622	14.26	3900	14.26	4952	14.26	5883	14.26	5883
14.27	452	14.27	1592	14.27	2592	14.27	3902	14.27	5016	14.27	5825	14.27	5825
14.28	466	14.28	1638	14.28	2638	14.28	3884	14.28	4967	14.28	5842	14.28	5842
14.29	436	14.29	1610	14.29	2610	14.29	3923	14.29	5003	14.29	5844	14.29	5844
14.3	464	14.3	1660	14.3	2660	14.3	3880	14.3	4941	14.3	5811	14.3	5811
14.31	416	14.31	1620	14.31	2620	14.31	3915	14.31	4975	14.31	5821	14.31	5821
14.32	450	14.32	1613	14.32	2613	14.32	3892	14.32	4934	14.32	5888	14.32	5888
14.33	404	14.33	1663	14.33	2663	14.33	3937	14.33	4925	14.33	5872	14.33	5872
14.34	426	14.34	1640	14.34	2640	14.34	3937	14.34	4931	14.34	5807	14.34	5807
14.35	443	14.35	1638	14.35	2638	14.35	3884	14.35	5000	14.35	5854	14.35	5854
14.36	420	14.36	1632	14.36	2632	14.36	3910	14.36	4958	14.36	5872	14.36	5872
14.37	463	14.37	1595	14.37	2595	14.37	3883	14.37	5000	14.37	5864	14.37	5864
14.38	460	14.38	1633	14.38	2633	14.38	3908	14.38	4999	14.38	5843	14.38	5843
14.39	443	14.39	1610	14.39	2610	14.39	3888	14.39	5020	14.39	5884	14.39	5884
14.4	446	14.4	1648	14.4	2648	14.4	3866	14.4	5006	14.4	5947	14.4	5947
14.41	433	14.41	1649	14.41	2649	14.41	3906	14.41	4970	14.41	5854	14.41	5854
14.42	454	14.42	1641	14.42	2641	14.42	3885	14.42	4939	14.42	5870	14.42	5870
14.43	410	14.43	1640	14.43	2640	14.43	3928	14.43	4964	14.43	5866	14.43	5866
14.44	468	14.44	1612	14.44	2612	14.44	3934	14.44	5014	14.44	5916	14.44	5916
14.45	454	14.45	1628	14.45	2628	14.45	3872	14.45	5001	14.45	5866	14.45	5866
14.46	441	14.46	1635	14.46	2635	14.46	3899	14.46	4964	14.46	5858	14.46	5858
14.47	419	14.47	1653	14.47	2653	14.47	3915	14.47	5020	14.47	5855	14.47	5855
14.48	468	14.48	1672	14.48	2672	14.48	3914	14.48	4966	14.48	5911	14.48	5911
14.49	408	14.49	1646	14.49	2646	14.49	3889	14.49	5047	14.49	5862	14.49	5862
14.5	470	14.5	1650	14.5	2650	14.5	3946	14.5	5061	14.5	5875	14.5	5875
14.51	464	14.51	1609	14.51	2609	14.51	3945	14.51	5011	14.51	5838	14.51	5838
14.52	459	14.52	1661	14.52	2661	14.52	3885	14.52	4961	14.52	5853	14.52	5853
14.53	472	14.53	1664	14.53	2664	14.53	3902	14.53	5006	14.53	5899	14.53	5899
14.54	452	14.54	1663	14.54	2663	14.54	3914	14.54	5018	14.54	5941	14.54	5941
14.55	437	14.55	1637	14.55	2637	14.55	3899	14.55	4965	14.55	5877	14.55	5877
14.56	446	14.56	1655	14.56	2655	14.56	3928	14.56	5010	14.56	5896	14.56	5896
14.57	464	14.57	1647	14.57	2647	14.57	3939	14.57	4971	14.57	5885	14.57	5885
14.58	481	14.58	1665	14.58	2665	14.58	3936	14.58	5008	14.58	5869	14.58	5869
14.59	512	14.59	1633	14.59	2633	14.59	3890	14.59	5027	14.59	5876	14.59	5876
14.6	466	14.6	1629	14.6	2629	14.6	3880	14.6	5038	14.6	5879	14.6	5879
14.61	461	14.61	1681	14.61	2681	14.61	3901	14.61	5000	14.61	5936	14.61	5936
14.62	433	14.62	1656	14.62	2656	14.62	3961	14.62	5010	14.62	5914	14.62	5914
14.63	463	14.63	1636	14.63	2636	14.63	3915	14.63	5118	14.63	5903	14.63	5903
14.64	417	14.64	1646	14.64	2646	14.64	3941	14.64	5006	14.64	5873	14.64	5873
14.65	438	14.65	1636	14.65	2636	14.65	3938	14.65	4965	14.65	5881	14.65	5881
14.66	455	14.66	1628	14.66	2628	14.66	3961	14.66	4966	14.66	5901	14.66	5901
14.67	459	14.67	1631	14.67	2631	14.67	3931	14.67	4935	14.67	5904	14.67	5904
14.68	413	14.68	1631	14.68	2631	14.68	3931	14.68	5007	14.68	5954	14.68	5954
14.69	441	14.69	1652	14.69	2652	14.69	3936	14.69	5025	14.69	5895	14.69	5895
14.7	463	14.7	1667	14.7	2667	14.7	3949	14.7	5000	14.7	5868	14.7	5868
14.71	463	14.71	1620	14.71	2620	14.71	3905	14.71	5073	14.71	5887	14.71	5887
14.72	459	14.72	1667	14.72	2667	14.72	3924	14.72	4997	14.72	5941	14.72	5941
14.73	440	14.73	1666	14.73	2666	14.73	3944	14.73	5050	14.73	5883	14.73	5883
14.74	431	14.74	1660	14.74	2660	14.74	3901	14.74	5030	14.74	5912	14.74	5912
14.75	434	14.75	1645	14.75	2645	14.75	3974	14.75	4969	14.75	5930	14.75	5930
14.76	445	14.76	1636	14.76	2636	14.76	3902	14.76	4965	14.76	5929	14.76	5929
14.77	476	14.77	1621	14.77	2621	14.77	3922	14.77	5026	14.77	5915	14.77	5915
14.78	455	14.78	1635	14.78	2635	14.78	3900	14.78	5018	14.78	5935	14.78	5935
14.79	454	14.79	1656	14.79	2656	14.79	3875	14.79	5003	14.79	5855	14.79	5855
14.8	459	14.8	1614	14.8	2614	14.8	3936	14.8	5052	14.8	5957	14.8	5957
14.81	435	14.81	1653	14.81	2653	14.81	3908	14.81	4996	14.81	5891	14.81	5891
14.82	427	14.82	1656	14.82	2656	14.82	3967	14.82	5000	14.82	5860	14.82	5860
14.83	466	14.83	1643	14.83	2643	14.83	3925	14.83	5010	14.83	5912	14.83	5912
14.84	388	14.84	1626	14.84	2626	14.84	3924	14.84	5085	14.84	5935	14.84	5935
14.85	422	14.85	1656	14.85	2656	14.85	3904	14.85	4983	14.85	5912	14.85	5912
14.86	419	14.86	1645	14.86	2645	14.86	3952	14.86	5022	14.86	5899	14.86	5899
14.87	508	14.87	1664	14.87	2664	14.87	3974	14.87	5026	14.87	5876	14.87	5876
14.88	514	14.88	1672	14.88	2672	14.88	3943	14.88	4980	14.88	5900	14.88	5900
14.89	473	14.89	1621	14.89	2621	14.89	3904	14.89	5012	14.89	5894	14.89	5894
14.9	497	14.9	1626	14.9	2626	14.9	3919	14.9	5032	14.9	5910	14.9	5910
14.91	475	14.91	1653	14.91	2653	14.91	3999	14.91	4966	14.91	5869	14.91	5869
14.92	466	14.92	1681	14.92	2681	14.92	3930	14.92	4999	14.92	5936	14.92	5936
14.93	459	14.93	1667	14.93	2667	14.93	3912	14.93	5028	14.93	5891	14.93	5891
14.94	483	14.94	1621	14.94	2621	14.94	3960	14.94	4981	14.94	5946	14.94	5946
14.95	456	14.95	1657	14.95	2657	14.95	3944	14.95	5008	14.95	5909	14.95	5909
14.96	446	14.96	1629	14.96	2629	14.96	3965	14.96	5033	14.96	5897	14.96	5897
14.97	482	14.97	1658	14.97	2658	14.97	3918	14.97	5009	14.97	5929	14.97	5929
14.98	470	14.98	1646	14.98	2646	14.98	3934	14.98	5048	14.98	5960	14.98	5960
14.99	515	14.99	1636	14.99	2636	14.99	3978	14.99	5034	14.99	5943	14.99	5943
15	456	15	1632	15	2632	15	3925	15	5012	15	5923	15	5923
15.01	462	15.01	1660	15.01	2660	15.01	3960	15.01	5033	15.01	5911	15.01	5911
15.02	505	15.02	1644	15.02	2644	15.02	3974	15.02	5026	15.02	5913	15.02	5913
15.03	449	15.03	1641	15.03	2641	15.03	3952	15.03	5026	15.03	5873	15.03	5873
15.04	421	15.04	1645	15.04	2645	15.04	3896	15.04	5005	15.04	5930	15.04	5930
15.05	521	15.05	1631	15.05	2631	15.05	3983	15.05	5046	15.05	5900	15.05	5900
15.06	470	15.06	1642	15.06	2642	15.06	3926	15.06	5038	15.06	5900	15.06	5900
15.07	488	15.07	1636	15.07	2636	15.07	3953	15.07	5069	15.07	5958	15.07	5958
15.08	464	15.08	1688	15.08	2688	15.08	3970	15.08	5048	15.08	5950	15.08	5950
15.09	483	15.09	1665	15.09	2665	15.09	3975	15.09	5017	15.09	5921	15.09	5921
15.1	484	15.1	1644	15.1	2644	15.1	3956	15.1	5032	15.1	5922	15.1	5922
15.11	494	15.11	1655	15.11	2655	15.11	3966	15.11	5020	15.11	5929	15.11	5929
15.12	433	15.12	1688	15.12	2688	15.12	3951	15.12	5093	15.12	5958	15.12	5958
15.13	478	15.13	1635	15.13	2635	15.13	3963	15.13	5064	15.13	5879	15.13	5879
15.14	487	15.14	1624	15.14	2624	15.14	3954	15.14	5056	15.14	5837	15.14	5837
15.15	482	15.15	1623	15.15	2623	15.15	3947	15.15	5016	15.15	5921	15.15	5921
15.16	490	15.16	1652	15.16	2652	15.16	3972	15.16	5054	15.16	5954	15.16	5954
15.17	487	15.17	1655	15.17	2655	15.17	3920	15.17	5030	15.17	5910	15.17	5910
15.18	457	15.18	1656	15.18	2656	15.18	3999	15.18	5073	15.18	5954	15.18	5954
15.19	530	15.19	1673	15.19	2673	15.19	3910	15.19	5043	15.19	5935	15.19	5935
15.2	460	15.2	1639	15.2	2639	15.2	3899	15.2	5054	15.2	5972	15.2	5972
15.21	440	15.21	1648	15.21	2648	15.21	4012	15.21	5017	15.21	5944	15.21	5944
15.22	438	15.22	1629	15.22	2629	15.22	4009	15.22	4988	15.22	5958	15.22	5958
15.23	487	15.23	1641	15.23	2641	15.23	3943	15.23	5065	15.23	5924	15.23	5924
15.24	442	15.24	1618	15.24	2618	15.24	3942	15.24	5049	15.24	5958	15.24	5958
15.25	500	15.25	1662	15.25	2662	15.25	3900	15.25	4988	15.25	5921	15.25	5921
15.26	485	15.26	1628	15.26	2628	15.26	3968	15.26	4984	15.26	6012	15.26	6012
15.27	458	15.27	1628	15.27	2628	15.27	3972	15.27	5032	15.27	5951	15.27	5951
15.28	494	15.28	1656	15.28	2656	15.28	3997	15.28	5022	15.28	5932	15.28	5932
15.29	496	15.29	1627	15.29	2627	15.29	3937	15.29	5062	15.29	5911	15.29	5911
15.3	501	15.3	1680	15.3	2680	15.3	3921	15.3	5039	15.3	5924	15.3	5924
15.31	478	15.31	1653	15.31	2653	15.31	3958	15.31	4991	15.31	5885	15.31	5885
15.32	443	15.32	1686	15.32	2686	15.32	4011	15.32	5059	15.32	5902	15.32	5902
15.33	464	15.33	1634	15.33	2634	15.33	3957	15.33	5004	15.33	6022	15.33	6022
15.34	484	15.34	1665	15.34	2665	15.34	3937	15.34	5071	15.34	5938	15.34	5938
15.35	493	15.35	1647	15.35	2647	15.35	3974	15.35	5044	15.35	5979	15.35	5979
15.36	465	15.36	1660	15.36	2660	15.36	3909	15.36	4995	15.36	5974	15.36	5974
15.37	476	15.37	1622	15.37	2622	15.37	3943	15.37	5051	15.37	5920	15.37	5920
15.38	485	15.38	1669	15.38	2669	15.38	3961	15.38	5057	15.38	5909	15.38	5909
15.39	512	15.39	1674	15.39	2674	15.39	3988	15.39	5007	15.39	6017	15.39	6017
15.4	473	15.4	1697	15.4	2697	15.4	3985	15.4	5029	15.4	5893	15.4	5893
15.41	463	15.41	1618	15.41	2618	15.41	3938	15.41	5085	15.41	5980	15.41	5980
15.42	433	15.42	1652	15.42	2652	15.42	4008	15.42	5084	15.42	5915	15.42	5915
15.43	488	15.43	1632	15.43	2632	15.43	3923	15.43	5083	15.43	5889	15.43	5889
15.44	446	15.44	1640	15.44	2640	15.44	4009	15.44	5040	15.44	5959	15.44	5959
15.45	520	15.45	1635	15.45	2635	15.45	3929	15.45	4990	15.45	5967	15.45	5967
15.46	491	15.46	1638	15.46	2638	15.46	3994	15.46	5056	15.46	5993	15.46	5993
15.47	484	15.47	1610	15.47	2610	15.47	3980	15.47	5020	15.47	5991	15.47	5991
15.48	454	15.48	1634	15.48	2634	15.48	3951	15.48	5088	15.48	5914	15.48	5914
15.49	472	15.49	1669	15.49	2669	15.49	3916	15.49	5074	15.49	6009	15.49	6009
15.5	480	15.5	1615	15.5	2615	15.5	3984	15.5	5061	15.5	5951	15.5	5951
15.51	459	15.51	1661	15.51	2661	15.51	3949	15.51	5094	15.51	5909	15.51	5909
15.52	465	15.52	1660	15.52	2660	15.52	3984	15.52	5069	15.52	5919	15.52	5919
15.53	484	15.53	1660	15.53	2660	15.53	3956	15.53	5093	15.53	5980	15.53	5980
15.54	464	15.54	1653	15.54	2653	15.54	3952	15.54	5071	15.54	5886	15.54	5886
15.55	490	15.55	1654	15.55	2654	15.55	4008	15.55	5058	15.55	5900	15.55	5900
15.56	474	15.56	1636	15.56	2636	15.56	3942	15.56	5032	15.56	5944	15.56	5944
15.57	478	15.57	1684	15.57	2684	15.57	3995	15.57	5076	15.57	5902	15.57	5902
15.58	512	15.58	1682	15.58	2682	15.58	3972	15.58	4991	15.58	5985	15.58	5985
15.59	470	15.59	1622	15.59	2622	15.59	3990	15.59	5078	15.59	5922	15.59	5922
15.6	496	15.6	1672	15.6	2672	15.6	4039	15.6	4969	15.6	5969	15.6	5969
15.61	468	15.61	1682	15.61	2682	15.61	3992	15.61	5115	15.61	6004	15.61	6004
15.62	485	15.62	1656	15.62	2656	15.62	3995	15.62	5064	15.62	5950	15.62	5950
15.63	468	15.63	1648	15.63	2648	15.63	3989	15.63	5094	15.63	5939	15.63	5939
15.64	494	15.64	1674	15.64	2674	15.64	3959	15.64	5070	15.64	5913	15.64	5913
15.65	483	15.65	1672	15.65	2672	15.65	4003	15.65	5041	15.65	5918	15.65	5918
15.66	532	15.66	1678	15.66	2678	15.66	3966	15.66	5028	15.66	6027	15.66	6027
15.67	465	15.67	1684	15.67	2684	15.67	3974	15.67	5036	15.67	5980	15.67	5980
15.68	486	15.68	1668	15.68	2668	15.68	3919	15.68	5086	15.68	5929	15.68	5929
15.69	486	15.69	1635	15.69	2635	15.69	3980	15.69	5043	15.69	5923	15.69	5923
15.7	501	15.7	1663	15.7	2663	15.7	3960	15.7	5013	15.7	6001	15.7	6001
15.71	475	15.71	1634	15.71	2634	15.71	4011	15.71	5070	15.71	6001	15.71	6001
15.72	479	15.72	1644	15.72	2644	15.72	3977	15.72	5101	15.72	5930	15.72	5930
15.73	509	15.73	1631	15.73	2631	15.73	4000	15.73	5062	15.73	5891	15.73	5891
15.74	473	15.74	1670	15.74	2670	15.74	3949	15.74	5044	15.74	6019	15.74	6019
15.75	506	15.75	1695	15.75	2695	15.75	3999	15.75	5002	15.75	5933	15.75	5933
15.76	450	15.76	1692	15.76	2692	15.76	3964	15.76	5096	15.76	6001	15.76	6001
15.77	506	15.77	1686	15.77	2686	15.77	3999	15.77	5035	15.77	5955	15.77	5955
15.78	517	15.78	1677	15.78	2677	15.78	4047	15.78	5042	15.78	5948	15.78	5948
15.79	439	15.79	1653	15.79	2653	15.79	3953	15.79	5036	15.79	5957	15.79	5957
15.8	469	15.8	1685	15.8	2685	15.8	4030	15.8	5079	15.8	5947	15.8	5947
15.81	529	15.81	1646	15.81	2646	15.81	3991	15.81	5042	15.81	5976	15.81	5976
15.82	475	15.82	1673	15.82	2673	15.82	4034	15.82	5055	15.82	5919	15.82	5919
15.83	486	15.83	1659	15.83	2659	15.83	3996	15.83	5064	15.83	5932	15.83	5932
15.84	511	15.84	1627	15.84	2627	15.84	3982	15.84	5083	15.84	5910	15.84	5910
15.85	491	15.85	1663	15.85	2663	15.85	4020	15.85	5032	15.85	5952	15.85	5952
15.86	508	15.86	1635	15.86	2635	15.86	4018	15.86	5080	15.86	5957	15.86	5957
15.87	506	15.87	1681	15.87	2681	15.87	4021	15.87	5070	15.87	5938	15.87	5938
15.88	505	15.88	1674	15.88	2674	15.88	3969	15.88	5127	15.88	5979	15.88	5979
15.89	474	15.89	1665	15.89	2665	15.89	3982	15.89	5078	15.89	5962	15.89	5962
15.9	540	15.9	1665	15.9	2665	15.9	4008	15.9	5059	15.9	6005	15.9	6005
15.91	523	15.91	1660	15.91	2660	15.91	4019	15.91	5063	15.91	5957	15.91	5957
15.92	514	15.92	1660	15.92	2660	15.92	3979	15.92	5031	15.92	5954	15.92	5954
15.93	503	15.93	1653	15.93	2653	15.93	3965	15.93	5013	15.93	5936	15.93	5936
15.94	475	15.94	1655	15.94	2655	15.94	3978	15.94	5092	15.94	5968	15.94	5968
15.95	526	15.95	1684	15.95	2684	15.95	3982	15.95	5061	15.95	5921	15.95	5921
15.96	552	15.96	1659	15.96	2659	15.96	3971	15.96	5053	15.96	5921	15.96	5921
15.97	492	15.97	1623	15.97	2623	15.97	3942	15.97	5088	15.97	5950	15.97	5950
15.98	486	15.98	1677	15.98	2677	15.98	4028	15.98	5079	15.98	5939	15.98	5939
15.99	480	15.99	1655	15.99	2655	15.99	4022	15.99	5079	15.99	6010	15.99	6010
16	486	16	1663	16	2663	16	4037	16	5068	16	5938	16	5938
16.01	506	16.01	1656	16.01	2656	16.01	4020	16.01	5067	16.01	5939	16.01	5939
16.02	485	16.02	1673	16.02	2673	16.02	4013	16.02	5114	16.02	5985	16.02	5985
16.03	506	16.03	1679	16.03	2679	16.03	4035	16.03	5096	16.03	5940	16.03	5940
16.04	468	16.04	1658	16.04	2658	16.04	4047	16.04	5105	16.04	5926	16.04	5926
16.05	517	16.05	1720	16.05	2720	16.05	4016	16.05	5061	16.05	5960	16.05	5960
16.06	532	16.06	1689	16.06	2689	16.06	4081	16.06	5089	16.06	6025	16.06	6025
16.07	515	16.07	1652	16.07	2652	16.07	4003	16.07	5166	16.07	5872	16.07	5872
16.08	515	16.08	1691	16.08	2691	16.08	4021	16.08	5082	16.08	6035	16.08	6035
16.09	484	16.09	1650	16.09	2650	16.09	3998	16.09	5107	16.09	6003	16.09	6003
16.1	504	16.1	1664	16.1	2664	16.1	4054	16.1	5063	16.1	5983	16.1	5983
16.11	500	16.11	1666	16.11	2666	16.11	3972	16.11	5117	16.11	5993	16.11	5993
16.12	511	16.12	1650	16.12	2650	16.12	3991	16.12	5110	16.12	5969	16.12	5969
16.13	514	16.13	1696	16.13	2696	16.13	4006	16.13	5099	16.13	5958	16.13	5958
16.14	513	16.14	1697	16.14	2697	16.14	4000	16.14	5085	16.14	5958	16.14	5958
16.15	546	16.15	1679	16.15	2679	16.15	4059	16.15	5127	16.15	5957	16.15	5957
16.16	504	16.16	1710	16.16	2710	16.16	4031	16.16	5057	16.16	5944	16.16	5944
16.17	526	16.17	1652	16.17	2652	16.17	4017	16.17	5131	16.17	5960	16.17	5960
16.18	544	16.18	1684	16.18	2684	16.18	4034	16.18	5162	16.18	5973	16.18	5973
16.19	524	16.19	1689	16.19	2689	16.19	4025	16.19	5038	16.19	6004	16.19	6004
16.2	556	16.2	1728	16.2	2728	16.2	4034	16.2	5072	16.2	5978	16.2	5978
16.21	508	16.21	1700	16.21	2700	16.21	4054	16.21	5074	16.21	5970	16.21	5970
16.22	528	16.22	1713	16.22	2713	16.22	4053	16.22	5112	16.22	6001	16.22	6001
16.23	490	16.23	1693	16.23	2693	16.23	4057	16.23	5131	16.23	5991	16.23	5991
16.24	481	16.24	1679	16.24	2679	16.24	4032	16.24	5092	16.24	6024	16.24	6024
16.25	504	16.25	1689	16.25	2689	16.25	4001	16.25	5112	16.25	5973	16.25	5973
16.26	571	16.26	1700	16.26	2700	16.26	4040	16.26	5100	16.26	6021	16.26	6021
16.27	501	16.27	1647	16.27	2647	16.27	4065	16.27	5089	16.27	5965	16.27	5965
16.28	508	16.28	1696	16.28	2696	16.28	3989	16.28	5125	16.28	6007	16.28	6007
16.29	498	16.29	1676	16.29	2676	16.29	4016	16.29	5113	16.29	5982	16.29	5982
16.3	498	16.3	1676	16.3	2676	16.3	4029	16.3	5104	16.3	5996	16.3	5996
16.31	538	16.31	1704	16.31	2704	16.31	4028	16.31	5117	16.31	5971	16.31	5971
16.32	504	16.32	1674	16.32	2674	16.32	4010	16.32	5097	16.32	5976	16.32	5976
16.33	506	16.33	1702	16.33	2702	16.33	4001	16.33	5078	16.33	5946	16.33	5946
16.34	502	16.34	1667	16.34	2667	16.34	4029	16.34	5107	16.34	6045	16.34	6045
16.35	525	16.35	1648	16.35	2648	16.35	3994	16.35	5127	16.35	6024	16.35	6024
16.36	513	16.36	1695	16.36	2695	16.36	4075	16.36	5112	16.36	5998	16.36	5998
16.37	491	16.37	1701	16.37	2701	16.37	4077	16.37	5077	16.37	6053	16.37	6053
16.38	502	16.38	1710	16.38	2710	16.38	4059	16.38	5081	16.38	6040	16.38	6040
16.39	553	16.39	1667	16.39	2667	16.39	4047	16.39	5089	16.39	6008	16.39	6008
16.4	523	16.4	1678	16.4	2678	16.4	4032	16.4	5078	16.4	5961	16.4	5961
16.41	457	16.41	1710	16.41	2710	16.41	4069	16.41	5131	16.41	5986	16.41	5986
16.42	553	16.42	1686	16.42	2686	16.42	3991	16.42	5060	16.42	5986	16.42	5986
16.43	469	16.43	1692	16.43	2692	16.43	4070	16.43	5159	16.43	6050	16.43	6050
16.44	497	16.44	1710	16.44	2710	16.44	4016	16.44	5105	16.44	6011	16.44	6011
16.45	506	16.45	1695	16.45	2695	16.45	4056	16.45	5162	16.45	6053	16.45	6053
16.46	541	16.46	1673	16.46	2673	16.46	4014	16.46	5082	16.46	5979	16.46	5979
16.47	482	16.47	1699	16.47	2699	16.47	4097	16.47	5143	16.47	6025	16.47	6025
16.48	513	16.48	1666	16.48	2666	16.48	4093	16.48	5101	16.48	5973	16.48	5973
16.49	542	16.49	1696	16.49	2696	16.49	3985	16.49	5153	16.49	6010	16.49	6010
16.5	481	16.5	1708	16.5	2708	16.5	3963	16.5	5140	16.5	5980	16.5	5980
16.51	539	16.51	1712	16.51	2712	16.51	4065	16.51	5114	16.51	6008	16.51	6008
16.52	501	16.52	1748	16.52	2748	16.52	4062	16.52	5128	16.52	5993	16.52	5993
16.53	531	16.53	1704	16.53	2704	16.53	4023	16.53	5063	16.53	6021	16.53	6021
16.54	514	16.54	1711	16.54	2711	16.54	4053	16.54	5162	16.54	6013	16.54	6013
16.55	536	16.55	1669	16.55	2669	16.55	4060	16.55	5160	16.55	6026	16.55	6026
16.56	557	16.56	1677	16.56	2677	16.56	4048	16.56	5162	16.56	5954	16.56	5954
16.57	511	16.57	1689	16.57	2689	16.57	4072	16.57	5156	16.57	5968	16.57	5968
16.58	481	16.58	1728	16.58	2728	16.58	4000	16.58	5174	16.58	6011	16.58	6011
16.59	514	16.59	1624	16.59	2624	16.59	4076	16.59	5159	16.59	5970	16.59	5970
16.6	509	16.6	1711	16.6	2711	16.6	4069	16.6	5112	16.6	5948	16.6	5948
16.61	535	16.61	1713	16.61	2713	16.61	4097	16.61	5091	16.61	6050	16.61	6050
16.62	517	16.62	1702	16.62	2702	16.62	4051	16.62	5116	16.62	5938	16.62	5938
16.63	495	16.63	1683	16.63	2683	16.63	4100	16.63	5114	16.63	6029	16.63	6029
16.64	467	16.64	1669	16.64	2669	16.64	4089	16.64	5105	16.64	6044	16.64	6044
16.65	525	16.65	1705	16.65	2705	16.65	4056	16.65	5146	16.65	5990	16.65	5990
16.66	563	16.66	1676	16.66	2676	16.66	4110	16.66	5094	16.66	6061	16.66	6061
16.67	532	16.67	1652	16.67	2652	16.67	4021	16.67	5143	16.67	6043	16.67	6043
16.68	551	16.68	1693	16.68	2693	16.68	4070	16.68	5126	16.68	6019	16.68	6019
16.69	564	16.69	1704	16.69	2704	16.69	4064	16.69	5192	16.69	5983	16.69	5983
16.7	518	16.7	1715	16.7	2715	16.7	4088	16.7	5104	16.7	6054	16.7	6054
16.71	525	16.71	1674	16.71	2674	16.71	4082	16.71	5116	16.71	6063	16.71	6063
16.72	503	16.72	1732	16.72	2732	16.72	4063	16.72	5185	16.72	6013	16.72	6013
16.73	528	16.73	1712	16.73	2712	16.73	4092	16.73	5125	16.73	6004	16.73	6004
16.74	531	16.74	1689	16.74	2689	16.74	4077	16.74	5135	16.74	6047	16.74	6047
16.75	516	16.75	1681	16.75	2681	16.75	4073	16.75	5158	16.75	6029	16.75	6029
16.76	478	16.76	1727	16.76	2727	16.76	4028	16.76	5137	16.76	6022	16.76	6022
16.77	525	16.77	1669	16.77	2669	16.77	4074	16.77	5149	16.77	6054	16.77	6054
16.78	508	16.78	1699	16.78	2699	16.78	4074	16.78	5173	16.78	6039	16.78	6039
16.79	539	16.79	1712	16.79	2712	16.79	4060	16.79	5164	16.79	6036	16.79	6036
16.8	540	16.8	1715	16.8	2715	16.8	4070	16.8	5161	16.8	6011	16.8	6011
16.81	488	16.81	1700	16.81	2700	16.81	4068	16.81	5174	16.81	6033	16.81	6033
16.82	549	16.82	1746	16.82	2746	16.82	4140	16.82	5151	16.82	6021	16.82	6021
16.83	516	16.83	1707	16.83	2707	16.83	4015	16.83	5130	16.83	6071	16.83	6071
16.84	507	16.84	1739	16.84	2739	16.84	4160	16.84	5123	16.84	6046	16.84	6046
16.85	536	16.85	1702	16.85	2702	16.85	4091	16.85	5148	16.85	6060	16.85	6060
16.86	498	16.86	1693	16.86	2693	16.86	4133	16.86	5141	16.86	6084	16.86	6084
16.87	509	16.87	1673	16.87	2673	16.87	4041	16.87	5168	16.87	6092	16.87	6092
16.88	539	16.88	1678	16.88	2678	16.88	4088	16.88	5223	16.88	6036	16.88	6036
16.89	568	16.89	1700	16.89	2700	16.89	4143	16.89	5094	16.89	6052	16.89	6052
16.9	487	16.9	1744	16.9	2744	16.9	4028	16.9	5219	16.9	6075	16.9	6075
16.91	499	16.91	1704	16.91	2704	16.91	4093	16.91	5242	16.91	6079	16.91	6079
16.92	524	16.92	1721	16.92	2721	16.92	4108	16.92	5206	16.92	6037	16.92	6037
16.93	550	16.93	1685	16.93	2685	16.93	4053	16.93	5106	16.93	6101	16.93	6101
16.94	537	16.94	1690	16.94	2690	16.94	4090	16.94	5134	16.94	6085	16.94	6085
16.95	539	16.95	1735	16.95	2735	16.95	4078	16.95	5187	16.95	6031	16.95	6031
16.96	525	16.96	1733	16.96	2733	16.96	4102	16.96	5246	16.96	6109	16.96	6109
16.97	516	16.97	1671	16.97	2671	16.97	4091	16.97	5193	16.97	6115	16.97	6115
16.98	516	16.98	1716	16.98	2716	16.98	4119	16.98	5188	16.98	6106	16.98	6106
16.99	511	16.99	1712	16.99	2712	16.99	4076	16.99	5228	16.99	6038	16.99	6038
17	539	17	1671	17	2671	17	4132	17	5203	17	6038	17	6038
17.01	537	17.01	1728	17.01	2728	17.01	4103	17.01	5183	17.01	5991	17.01	5991
17.02	537	17.02	1693	17.02	2693	17.02	4145	17.02	5211	17.02	6040	17.02	6040
17.03	505	17.03	1725	17.03	2725	17.03	4112	17.03	5195	17.03	6126	17.03	6126
17.04	527	17.04	1671	17.04	2671	17.04	4126	17.04	5216	17.04	6064	17.04	6064
17.05	566	17.05	1681	17.05	2681	17.05	4131	17.05	5216	17.05	6061	17.05	6061
17.06	538	17.06	1715	17.06	2715	17.06	4085	17.06	5249	17.06	6034	17.06	6034
17.07	531	17.07	1749	17.07	2749	17.07	4085	17.07	5211	17.07	6099	17.07	6099
17.08	564	17.08	1679	17.08	2679	17.08	4069	17.08	5078	17.08	6054	17.08	6054
17.09	524	17.09	1731	17.09	2731	17.09	4098	17.09	5255	17.09	6106	17.09	6106
17.1	593	17.1	1726	17.1	2726	17.1	4110	17.1	5169	17.1	6041	17.1	6041
17.11	540	17.11	1711	17.11	2711	17.11	4159	17.11	5187	17.11	6091	17.11	6091
17.12	541	17.12	1734	17.12	2734	17.12	4151	17.12	5162	17.12	6073	17.12	6073
17.13	537	17.13	1681	17.13	2681	17.13	4156	17.13	5200	17.13	6029	17.13	6029
17.14	508	17.14	1706	17.14	2706	17.14	4149	17.14	5201	17.14	6047	17.14	6047
17.15	519	17.15	1687	17.15	2687	17.15	4142	17.15	5171	17.15	6096	17.15	6096
17.16	506	17.16	1733	17.16	2733	17.16	4172	17.16	5219	17.16	6108	17.16	6108
17.17	555	17.17	1731	17.17	2731	17.17	4153	17.17	5232	17.17	6040	17.17	6040
17.18	522	17.18	1747	17.18	2747	17.18	4100	17.18	5192	17.18	6025	17.18	6025
17.19	578	17.19	1712	17.19	2712	17.19	4182	17.19	5276	17.19	6109	17.19	6109
17.2	532	17.2	1765	17.2	2765	17.2	4089	17.2	5143	17.2	6080	17.2	6080
17.21	515	17.21	1725	17.21	2725	17.21	4137	17.21	5179	17.21	6021	17.21	6021
17.22	527	17.22	1723	17.22	2723	17.22	4157	17.22	5200	17.22	6113	17.22	6113
17.23	560	17.23	1702	17.23	2702	17.23	4142	17.23	5228	17.23	6125	17.23	6125
17.24	599	17.24	1701	17.24	2701	17.24	4080	17.24	5270	17.24	6104	17.24	6104
17.25	534	17.25	1720	17.25	2720	17.25	4133	17.25	5248	17.25	6112	17.25	6112
17.26	529	17.26	1745	17.26	2745	17.26	4157	17.26	5182	17.26	6122	17.26	6122
17.27	537	17.27	1767	17.27	2767	17.27	4062	17.27	5189	17.27	6115	17.27	6115
17.28	557	17.28	1694	17.28	2694	17.28	4144	17.28	5235	17.28	6065	17.28	6065
17.29	563	17.29	1722	17.29	2722	17.29	4160	17.29	5303	17.29	6004	17.29	6004
17.3	562	17.3	1705	17.3	2705	17.3	4099	17.3	5259	17.3	6123	17.3	6123
17.31	576	17.31	1745	17.31	2745	17.31	4101	17.31	5204	17.31	6104	17.31	6104
17.32	549	17.32	1714	17.32	2714	17.32	4101	17.32	5212	17.32	6122	17.32	6122
17.33	543	17.33	1757	17.33	2757	17.33	4141	17.33	5202	17.33	6126	17.33	6126
17.34	548	17.34	1710	17.34	2710	17.34	4139	17.34	5177	17.34	6085	17.34	6085
17.35	560	17.35	1708	17.35	2708	17.35	4173	17.35	5255	17.35	6094	17.35	6094
17.36	586	17.36	1702	17.36	2702	17.36	4167	17.36	5218	17.36	6077	17.36	6077
17.37	539	17.37	1702	17.37	2702	17.37	4118	17.37	5259	17.37	6144	17.37	6144
17.38	536	17.38	1731	17.38	2731	17.38	4105	17.38	5187	17.38	6061	17.38	6061
17.39	532	17.39	1749	17.39	2749	17.39	4142	17.39	5221	17.39	6088	17.39	6088
17.4	530	17.4	1721	17.4	2721	17.4	4172	17.4	5238	17.4	6034	17.4	6034
17.41	539	17.41	1761	17.41	2761	17.41	4146	17.41	5242	17.41	6044	17.41	6044
17.42	540	17.42	1720	17.42	2720	17.42	4155	17.42	5242	17.42	6107	17.42	6107
17.43	565	17.43	1694	17.43	2694	17.43	4148	17.43	5195	17.43	6091	17.43	6091
17.44	551	17.44	1740	17.44	2740	17.44	4159	17.44	5216	17.44	6080	17.44	6080
17.45	590	17.45	1748	17.45	2748	17.45	4190	17.45	5298	17.45	6141	17.45	6141
17.46	546	17.46	1715	17.46	2715	17.46	4170	17.46	5222	17.46	6116	17.46	6116
17.47	578	17.47	1749	17.47	2749	17.47	4198	17.47	5229	17.47	6135	17.47	6135
17.48	567	17.48	1714	17.48	2714	17.48	4158	17.48	5245	17.48	6112	17.48	6112
17.49	573	17.49	1695	17.49	2695	17.49	4106	17.49	5260	17.49	6079	17.49	6079
17.5	599	17.5	1721	17.5	2721	17.5	4148	17.5	5259	17.5	6107	17.5	6107
17.51	560	17.51	1760	17.51	2760	17.51	4168	17.51	5224	17.51	6114	17.51	6114
17.52	572	17.52	1706	17.52	2706	17.52	4219	17.52	5216	17.52	6071	17.52	6071
17.53	624	17.53	1701	17.53	2701	17.53	4137	17.53	5223	17.53	6116	17.53	6116
17.54	585	17.54	1717	17.54	2717	17.54	4188	17.54	5193	17.54	6126	17.54	6126
17.55	554	17.55	1687	17.55	2687	17.55	4171	17.55	5270	17.55	6079	17.55	6079
17.56	551	17.56	1732	17.56	2732	17.56	4166	17.56	5211	17.56	6129	17.56	6129
17.57	574	17.57	1756	17.57	2756	17.57	4158	17.57	5303	17.57	6159	17.57	6159
17.58	580	17.58	1718	17.58	2718	17.58	4156	17.58	5248	17.58	6096	17.58	6096
17.59	549	17.59	1718	17.59	2718	17.59	4162	17.59	5258	17.59	6136	17.59	6136
17.6	582	17.6	1727	17.6	2727	17.6	4141	17.6	5225	17.6	6129	17.6	6129
17.61	583	17.61	1728	17.61	2728	17.61	4156	17.61	5244	17.61	6122	17.61	6122
17.62	575	17.62	1720	17.62	2720	17.62	4189	17.62	5231	17.62	6214	17.62	6214
17.63	523	17.63	1759	17.63	2759	17.63	4251	17.63	5255	17.63	6188	17.63	6188
17.64	600	17.64	1749	17.64	2749	17.64	4125	17.64	5305	17.64	6131	17.64	6131
17.65	569	17.65	1792	17.65	2792	17.65	4183	17.65	5299	17.65	6105	17.65	6105
17.66	547	17.66	1782	17.66	2782	17.66	4162	17.66	5218	17.66	6181	17.66	6181
17.67	547	17.67	1703	17.67	2703	17.67	4118	17.67	5276	17.67	6167	17.67	6167
17.68	592	17.68	1702	17.68	2702	17.68	4175	17.68	5207	17.68	6125	17.68	6125
17.69	573	17.69	1758	17.69	2758	17.69	4167	17.69	5272	17.69	6185	17.69	6185
17.7	580	17.7	1735	17.7	2735	17.7	4147	17.7	5288	17.7	6229	17.7	6229
17.71	562	17.71	1752	17.71	2752	17.71	4177	17.71	5290	17.71	6122	17.71	6122
17.72	600	17.72	1721	17.72	2721	17.72	4160	17.72	5267	17.72	6090	17.72	6090
17.73	533	17.73	1754	17.73	2754	17.73	4229	17.73	5245	17.73	6115	17.73	6115
17.74	583	17.74	1735	17.74	2735	17.74	4217	17.74	5297	17.74	6078	17.74	6078
17.75	541	17.75	1731	17.75	2731	17.75	4221	17.75	5260	17.75	6177	17.75	6177
17.76	587	17.76	1754	17.76	2754	17.76	4212	17.76	5321	17.76	6187	17.76	6187
17.77	592	17.77	1705	17.77	2705	17.77	4218	17.77	5258	17.77	6199	17.77	6199
17.78	612	17.78	1777	17.78	2777	17.78	4220	17.78	5273	17.78	6165	17.78	6165
17.79	569	17.79	1759	17.79	2759	17.79	4221	17.79	5318	17.79	6147	17.79	6147
17.8	593	17.8	1722	17.8	2722	17.8	4215	17.8	5297	17.8	6128	17.8	6128
17.81	526	17.81	1786	17.81	2786	17.81	4137	17.81	5290	17.81	6169	17.81	6169
17.82	596	17.82	1748	17.82	2748	17.82	4172	17.82	5323	17.82	6155	17.82	6155
17.83	593	17.83	1749	17.83	2749	17.83	4121	17.83	5272	17.83	6198	17.83	6198
17.84	546	17.84	1767	17.84	2767	17.84	4266	17.84	5308	17.84	6189	17.84	6189
17.85	604	17.85	1753	17.85	2753	17.85	4205	17.85	5273	17.85	6158	17.85	6158
17.86	618	17.86	1755	17.86	2755	17.86	4151	17.86	5299	17.86	6205	17.86	6205
17.87	598	17.87	1738	17.87	2738	17.87	4234	17.87	5335	17.87	6188	17.87	6188
17.88	584	17.88	1747	17.88	2747	17.88	4258	17.88	5254	17.88	6183	17.88	6183
17.89	588	17.89	1761	17.89	2761	17.89	4208	17.89	5266	17.89	6167	17.89	6167
17.9	549	17.9	1743	17.9	2743	17.9	4258	17.9	5215	17.9	6112	17.9	6112
17.91	582	17.91	1734	17.91	2734	17.91	4262	17.91	5252	17.91	6163	17.91	6163
17.92	559	17.92	1768	17.92	2768	17.92	4204	17.92	5292	17.92	6207	17.92	6207
17.93	606	17.93	1738	17.93	2738	17.93	4219	17.93	5314	17.93	6215	17.93	6215
17.94	587	17.94	1788	17.94	2788	17.94	4217	17.94	5294	17.94	6157	17.94	6157
17.95	584	17.95	1773	17.95	2773	17.95	4264	17.95	5361	17.95	6197	17.95	6197
17.96	561	17.96	1783	17.96	2783	17.96	4215	17.96	5344	17.96	6152	17.96	6152
17.97	585	17.97	1754	17.97	2754	17.97	4243	17.97	5234	17.97	6246	17.97	6246
17.98	593	17.98	1801	17.98	2801	17.98	4253	17.98	5334	17.98	6141	17.98	6141
17.99	594	17.99	1770	17.99	2770	17.99	4171	17.99	5314	17.99	6143	17.99	6143
18	600	18	1792	18	2792	18	4271	18	5329	18	6264	18	6264
18.01	581	18.01	1736	18.01	2736	18.01	4242	18.01	5274	18.01	6136	18.01	6136
18.02	562	18.02	1735	18.02	2735	18.02	4253	18.02	5290	18.02	6186	18.02	6186
18.03	618	18.03	1749	18.03	2749	18.03	4251	18.03	5261	18.03	6187	18.03	6187
18.04	547	18.04	1813	18.04	2813	18.04	4235	18.04	5344	18.04	6189	18.04	6189
18.05	587	18.05	1740	18.05	2740	18.05	4226	18.05	5316	18.05	6169	18.05	6169
18.06	568	18.06	1772	18.06	2772	18.06	4289	18.06	5298	18.06	6197	18.06	6197
18.07	600	18.07	1793	18.07	2793	18.07	4257	18.07	5302	18.07	6158	18.07	6158
18.08	612	18.08	1778	18.08	2778	18.08	4269	18.08	5344	18.08	6181	18.08	6181
18.09	578	18.09	1791	18.09	2791	18.09	4257	18.09	5296	18.09	6249	18.09	6249
18.1	618	18.1	1781	18.1	2781	18.1	4285	18.1	5336	18.1	6204	18.1	6204
18.11	617	18.11	1779	18.11	2779	18.11	4247	18.11	5253	18.11	6264	18.11	6264
18.12	612	18.12	1796	18.12	2796	18.12	4236	18.12	5306	18.12	6216	18.12	6216
18.13	575	18.13	1777	18.13	2777	18.13	4230	18.13	5343	18.13	6119	18.13	6119
18.14	600	18.14	1731	18.14	2731	18.14	4281	18.14	5311	18.14	6192	18.14	6192
18.15	585	18.15	1769	18.15	2769	18.15	4342	18.15	5363	18.15	6227	18.15	6227
18.16	610	18.16	1754	18.16	2754	18.16	4221	18.16	5353	18.16	6130	18.16	6130
18.17	596	18.17	1813	18.17	2813	18.17	4266	18.17	5359	18.17	6184	18.17	6184
18.18	609	18.18	1789	18.18	2789	18.18	4323	18.18	5297	18.18	6247	18.18	6247
18.19	569	18.19	1775	18.19	2775	18.19	4260	18.19	5369	18.19	6151	18.19	6151
18.2	628	18.2	1774	18.2	2774	18.2	4339	18.2	5354	18.2	6210	18.2	6210
18.21	614	18.21	1800	18.21	2800	18.21	4194	18.21	5327	18.21	6213	18.21	6213
18.22	567	18.22	1787	18.22	2787	18.22	4250	18.22	5354	18.22	6218	18.22	6218
18.23	586	18.23	1759	18.23	2759	18.23	4310	18.23	5413	18.23	6238	18.23	6238
18.24	607	18.24	1738	18.24	2738	18.24	4299	18.24	5317	18.24	6263	18.24	6263
18.25	616	18.25	1766	18.25	2766	18.25	4257	18.25	5373	18.25	6199	18.25	6199
18.26	588	18.26	1762	18.26	2762	18.26	4307	18.26	5279	18.26	6259	18.26	6259
18.27	563	18.27	1775	18.27	2775	18.27	4342	18.27	5354	18.27	6192	18.27	6192
18.28	570	18.28	1839	18.28	2839	18.28	4220	18.28	5367	18.28	6223	18.28	6223
18.29	608	18.29	1753	18.29	2753	18.29	4234	18.29	5361	18.29	6249	18.29	6249
18.3	559	18.3	1770	18.3	2770	18.3	4243	18.3	5352	18.3	6281	18.3	6281
18.31	655	18.31	1748	18.31	2748	18.31	4314	18.31	5326	18.31	6236	18.31	6236
18.32	679	18.32	1825	18.32	2825	18.32	4320	18.32	5377	18.32	6259	18.32	6259
18.33	629	18.33	1802	18.33	2802	18.33	4293	18.33	5405	18.33	6175	18.33	6175
18.34	612	18.34	1818	18.34	2818	18.34	4286	18.34	5367	18.34	6259	18.34	6259
18.35	587	18.35	1841	18.35	2841	18.35	4336	18.35	5304	18.35	6180	18.35	6180
18.36	634	18.36	1773	18.36	2773	18.36	4343	18.36	5399	18.36	6236	18.36	6236
18.37	620	18.37	1818	18.37	2818	18.37	4288	18.37	5316	18.37	6317	18.37	6317
18.38	631	18.38	1785	18.38	2785	18.38	4273	18.38	5378	18.38	6277	18.38	6277
18.39	652	18.39	1806	18.39	2806	18.39	4316	18.39	5299	18.39	6279	18.39	6279
18.4	642	18.4	1765	18.4	2765	18.4	4354	18.4	5381	18.4	6260	18.4	6260
18.41	605	18.41	1789	18.41	2789	18.41	4283	18.41	5333	18.41	6260	18.41	6260
18.42	595	18.42	1784	18.42	2784	18.42	4337	18.42	5416	18.42	6229	18.42	6229
18.43	653	18.43	1807	18.43	2807	18.43	4313	18.43	5350	18.43	6299	18.43	6299
18.44	621	18.44	1778	18.44	2778	18.44	4347	18.44	5406	18.44	6236	18.44	6236
18.45	682	18.45	1825	18.45	2825	18.45	4360	18.45	5350	18.45	6237	18.45	6237
18.46	630	18.46	1806	18.46	2806	18.46	4342	18.46	5435	18.46	6261	18.46	6261
18.47	631	18.47	1797	18.47	2797	18.47	4278	18.47	5465	18.47	6262	18.47	6262
18.48	633	18.48	1815	18.48	2815	18.48	4300	18.48	5357	18.48	6265	18.48	6265
18.49	593	18.49	1862	18.49	2862	18.49	4304	18.49	5424	18.49	6240	18.49	6240
18.5	636	18.5	1787	18.5	2787	18.5	4313	18.5	5371	18.5	6233	18.5	6233
18.51	593	18.51	1762	18.51	2762	18.51	4366	18.51	5384	18.51	6286	18.51	6286
18.52	602	18.52	1825	18.52	2825	18.52	4342	18.52	5400	18.52	6313	18.52	6313
18.53	632	18.53	1739	18.53	2739	18.53	4295	18.53	5429	18.53	6294	18.53	6294
18.54	616	18.54	1783	18.54	2783	18.54	4396	18.54	5376	18.54	6320	18.54	6320
18.55	660	18.55	1814	18.55	2814	18.55	4314	18.55	5427	18.55	6296	18.55	6296
18.56	610	18.56	1806	18.56	2806	18.56	4288	18.56	5384	18.56	6278	18.56	6278
18.57	712	18.57	1767	18.57	2767	18.57	4334	18.57	5365	18.57	6330	18.57	6330
18.58	661	18.58	1791	18.58	2791	18.58	4353	18.58	5430	18.58	6345	18.58	6345
18.59	635	18.59	1774	18.59	2774	18.59	4336	18.59	5410	18.59	6303	18.59	6303
18.6	608	18.6	1801	18.6	2801	18.6	4397	18.6	5367	18.6	6357	18.6	6357
18.61	626	18.61	1799	18.61	2799	18.61	4383	18.61	5422	18.61	6366	18.61	6366
18.62	626	18.62	1819	18.62	2819	18.62	4345	18.62	5468	18.62	6314	18.62	6314
18.63	648	18.63	1841	18.63	2841	18.63	4346	18.63	5415	18.63	6275	18.63	6275
18.64	674	18.64	1814	18.64	2814	18.64	4324	18.64	5436	18.64	6251	18.64	6251
18.65	673	18.65	1793	18.65	2793	18.65	4378	18.65	5432	18.65	6312	18.65	6312
18.66	618	18.66	1818	18.66	2818	18.66	4386	18.66	5417	18.66	6357	18.66	6357
18.67	657	18.67	1793	18.67	2793	18.67	4398	18.67	5446	18.67	6312	18.67	6312
18.68	644	18.68	1795	18.68	2795	18.68	4379	18.68	5445	18.68	6326	18.68	6326
18.69	666	18.69	1858	18.69	2858	18.69	4393	18.69	5391	18.69	6290	18.69	6290
18.7	625	18.7	1820	18.7	2820	18.7	4412	18.7	5424	18.7	6303	18.7	6303
18.71	711	18.71	1789	18.71	2789	18.71	4337	18.71	5465	18.71	6317	18.71	6317
18.72	642	18.72	1836	18.72	2836	18.72	4327	18.72	5477	18.72	6240	18.72	6240
18.73	657	18.73	1797	18.73	2797	18.73	4422	18.73	5436	18.73	6373	18.73	6373
18.74	685	18.74	1834	18.74	2834	18.74	4347	18.74	5378	18.74	6357	18.74	6357
18.75	671	18.75	1810	18.75	2810	18.75	4377	18.75	5439	18.75	6352	18.75	6352
18.76	613	18.76	1792	18.76	2792	18.76	4408	18.76	5375	18.76	6341	18.76	6341
18.77	667	18.77	1809	18.77	2809	18.77	4387	18.77	5466	18.77	6350	18.77	6350
18.78	667	18.78	1848	18.78	2848	18.78	4312	18.78	5485	18.78	6301	18.78	6301
18.79	655	18.79	1831	18.79	2831	18.79	4396	18.79	5448	18.79	6316	18.79	6316
18.8	659	18.8	1855	18.8	2855	18.8	4340	18.8	5417	18.8	6290	18.8	6290
18.81	650	18.81	1828	18.81	2828	18.81	4385	18.81	5478	18.81	6353	18.81	6353
18.82	695	18.82	1853	18.82	2853	18.82	4421	18.82	5493	18.82	6300	18.82	6300
18.83	636	18.83	1812	18.83	2812	18.83	4369	18.83	5431	18.83	6335	18.83	6335
18.84	594	18.84	1818	18.84	2818	18.84	4411	18.84	5420	18.84	6327	18.84	6327
18.85	671	18.85	1830	18.85	2830	18.85	4423	18.85	5435	18.85	6435	18.85	6435
18.86	659	18.86	1809	18.86	2809	18.86	4434	18.86	5448	18.86	6341	18.86	6341
18.87	689	18.87	1834	18.87	2834	18.87	4386	18.87	5493	18.87	6293	18.87	6293
18.88	686	18.88	1794	18.88	2794	18.88	4372	18.88	5499	18.88	6348	18.88	6348
18.89	670	18.89	1874	18.89	2874	18.89	4328	18.89	5433	18.89	6288	18.89	6288
18.9	670	18.9	1793	18.9	2793	18.9	4364	18.9	5519	18.9	6384	18.9	6384
18.91	711	18.91	1823	18.91	2823	18.91	4357	18.91	5371	18.91	6340	18.91	6340
18.92	678	18.92	1875	18.92	2875	18.92	4408	18.92	5484	18.92	6328	18.92	6328
18.93	697	18.93	1784	18.93	2784	18.93	4437	18.93	5467	18.93	6306	18.93	6306
18.94	668	18.94	1849	18.94	2849	18.94	4435	18.94	5500	18.94	6329	18.94	6329
18.95	649	18.95	1848	18.95	2848	18.95	4409	18.95	5474	18.95	6335	18.95	6335
18.96	666	18.96	1799	18.96	2799	18.96	4357	18.96	5460	18.96	6337	18.96	6337
18.97	652	18.97	1823	18.97	2823	18.97	4456	18.97	5518	18.97	6318	18.97	6318
18.98	686	18.98	1850	18.98	2850	18.98	4415	18.98	5523	18.98	6411	18.98	6411
18.99	693	18.99	1843	18.99	2843	18.99	4385	18.99	5469	18.99	6380	18.99	6380
19	649	19	1811	19	2811	19	4491	19	5470	19	6429	19	6429
19.01	648	19.01	1839	19.01	2839	19.01	4397	19.01	5434	19.01	6306	19.01	6306
19.02	654	19.02	1847	19.02	2847	19.02	4375	19.02	5494	19.02	6443	19.02	6443
19.03	659	19.03	1843	19.03	2843	19.03	4396	19.03	5457	19.03	6376	19.03	6376
19.04	647	19.04	1859	19.04	2859	19.04	4324	19.04	5483	19.04	6360	19.04	6360
19.05	658	19.05	1886	19.05	2886	19.05	4470	19.05	5493	19.05	6376	19.05	6376
19.06	684	19.06	1850	19.06	2850	19.06	4405	19.06	5490	19.06	6354	19.06	6354
19.07	667	19.07	1858	19.07	2858	19.07	4478	19.07	5494	19.07	6342	19.07	6342
19.08	674	19.08	1855	19.08	2855	19.08	4359	19.08	5489	19.08	6382	19.08	6382
19.09	675	19.09	1821	19.09	2821	19.09	4430	19.09	5498	19.09	6438	19.09	6438
19.1	734	19.1	1858	19.1	2858	19.1	4425	19.1	5511	19.1	6376	19.1	6376
19.11	662	19.11	1874	19.11	2874	19.11	4480	19.11	5584	19.11	6311	19.11	6311
19.12	661	19.12	1839	19.12	2839	19.12	4460	19.12	5541	19.12	6284	19.12	6284
19.13	653	19.13	1896	19.13	2896	19.13	4477	19.13	5519	19.13	6442	19.13	6442
19.14	697	19.14	1813	19.14	2813	19.14	4463	19.14	5546	19.14	6338	19.14	6338
19.15	655	19.15	1837	19.15	2837	19.15	4412	19.15	5458	19.15	6414	19.15	6414
19.16	668	19.16	1879	19.16	2879	19.16	4406	19.16	5479	19.16	6404	19.16	6404
19.17	726	19.17	1859	19.17	2859	19.17	4515	19.17	5534	19.17	6455	19.17	6455
19.18	713	19.18	1890	19.18	2890	19.18	4525	19.18	5519	19.18	6427	19.18	6427
19.19	732	19.19	1827	19.19	2827	19.19	4512	19.19	5491	19.19	6454	19.19	6454
19.2	712	19.2	1843	19.2	2843	19.2	4491	19.2	5519	19.2	6421	19.2	6421
19.21	676	19.21	1872	19.21	2872	19.21	4475	19.21	5453	19.21	6422	19.21	6422
19.22	702	19.22	1879	19.22	2879	19.22	4459	19.22	5602	19.22	6452	19.22	6452
19.23	666	19.23	1867	19.23	2867	19.23	4499	19.23	5492	19.23	6439	19.23	6439
19.24	685	19.24	1870	19.24	2870	19.24	4502	19.24	5525	19.24	6427	19.24	6427
19.25	679	19.25	1843	19.25	2843	19.25	4437	19.25	5483	19.25	6463	19.25	6463
19.26	676	19.26	1851	19.26	2851	19.26	4420	19.26	5479	19.26	6399	19.26	6399
19.27	703	19.27	1843	19.27	2843	19.27	4425	19.27	5514	19.27	6414	19.27	6414
19.28	717	19.28	1872	19.28	2872	19.28	4460	19.28	5599	19.28	6504	19.28	6504
19.29	671	19.29	1849	19.29	2849	19.29	4504	19.29	5486	19.29	6456	19.29	6456
19.3	715	19.3	1839	19.3	2839	19.3	4435	19.3	5509	19.3	6454	19.3	6454
19.31	674	19.31	1870	19.31	2870	19.31	4439	19.31	5501	19.31	6464	19.31	6464
19.32	709	19.32	1937	19.32	2937	19.32	4470	19.32	5489	19.32	6472	19.32	6472
19.33	721	19.33	1864	19.33	2864	19.33	4433	19.33	5551	19.33	6425	19.33	6425
19.34	647	19.34	1860	19.34	2860	19.34	4434	19.34	5532	19.34	6461	19.34	6461
19.35	690	19.35	1858	19.35	2858	19.35	4477	19.35	5555	19.35	6424	19.35	6424
19.36	701	19.36	1812	19.36	2812	19.36	4451	19.36	5506	19.36	6365	19.36	6365
19.37	708	19.37	1847	19.37	2847	19.37	4483	19.37	5515	19.37	6488	19.37	6488
19.38	734	19.38	1870	19.38	2870	19.38	4444	19.38	5595	19.38	6492	19.38	6492
19.39	704	19.39	1904	19.39	2904	19.39	4443	19.39	5488	19.39	6440	19.39	6440
19.4	734	19.4	1874	19.4	2874	19.4	4495	19.4	5544	19.4	6407	19.4	6407
19.41	695	19.41	1852	19.41	2852	19.41	4461	19.41	5544	19.41	6425	19.41	6425
19.42	669	19.42	1874	19.42	2874	19.42	4554	19.42	5600	19.42	6425	19.42	6425
19.43	717	19.43	1899	19.43	2899	19.43	4491	19.43	5568	19.43	6490	19.43	6490
19.44	685	19.44	1854	19.44	2854	19.44	4447	19.44	5583	19.44	6446	19.44	6446
19.45	700	19.45	1894	19.45	2894	19.45	4478	19.45	5524	19.45	6509	19.45	6509
19.46	623	19.46	1871	19.46	2871	19.46	4546	19.46	5538	19.46	6431	19.46	6431
19.47	687	19.47	1852	19.47	2852	19.47	4467	19.47	5537	19.47	6442	19.47	6442
19.48	678	19.48	1814	19.48	2814	19.48	4536	19.48	5589	19.48	6460	19.48	6460
19.49	691	19.49	1845	19.49	2845	19.49	4527	19.49	5630	19.49	6425	19.49	6425
19.5	696	19.5	1851	19.5	2851	19.5	4511	19.5	5531	19.5	6471	19.5	6471
19.51	701	19.51	1931	19.51	2931	19.51	4491	19.51	5595	19.51	6443	19.51	6443
19.52	700	19.52	1910	19.52	2910	19.52	4451	19.52	5605	19.52	6432	19.52	6432
19.53	739	19.53	1872	19.53	2872	19.53	4473	19.53	5564	19.53	6553	19.53	6553
19.54	736	19.54	1863	19.54	2863	19.54	4492	19.54	5577	19.54	6545	19.54	6545
19.55	733	19.55	1858	19.55	2858	19.55	4497	19.55	5611	19.55	6486	19.55	6486
19.56	754	19.56	1890	19.56	2890	19.56	4539	19.56	5509	19.56	6516	19.56	6516
19.57	658	19.57	1902	19.57	2902	19.57	4469	19.57	5602	19.57	6490	19.57	6490
19.58	715	19.58	1894	19.58	2894	19.58	4452	19.58	5499	19.58	6417	19.58	6417
19.59	738	19.59	1904	19.59	2904	19.59	4498	19.59	5569	19.59	6483	19.59	6483
19.6	668	19.6	1868	19.6	2868	19.6	4517	19.6	5590	19.6	6500	19.6	6500
19.61	692	19.61	1869	19.61	2869	19.61	4485	19.61	5582	19.61	6451	19.61	6451
19.62	733	19.62	1870	19.62	2870	19.62	4507	19.62	5584	19.62	6474	19.62	6474
19.63	727	19.63	1847	19.63	2847	19.63	4455	19.63	5616	19.63	6457	19.63	6457
19.64	716	19.64	1880	19.64	2880	19.64	4585	19.64	5589	19.64	6524	19.64	6524
19.65	713	19.65	1861	19.65	2861	19.65	4525	19.65	5606	19.65	6520	19.65	6520
19.66	750	19.66	1868	19.66	2868	19.66	4475	19.66	5605	19.66	6474	19.66	6474
19.67	702	19.67	1880	19.67	2880	19.67	4510	19.67	5602	19.67	6476	19.67	6476
19.68	719	19.68	1891	19.68	2891	19.68	4470	19.68	5571	19.68	6520	19.68	6520
19.69	714	19.69	1882	19.69	2882	19.69	4502	19.69	5552	19.69	6529	19.69	6529
19.7	741	19.7	1889	19.7	2889	19.7	4479	19.7	5594	19.7	6469	19.7	6469
19.71	731	19.71	1912	19.71	2912	19.71	4498	19.71	5548	19.71	6525	19.71	6525
19.72	701	19.72	1898	19.72	2898	19.72	4492	19.72	5671	19.72	6523	19.72	6523
19.73	723	19.73	1885	19.73	2885	19.73	4477	19.73	5659	19.73	6508	19.73	6508
19.74	726	19.74	1861	19.74	2861	19.74	4534	19.74	5585	19.74	6442	19.74	6442
19.75	732	19.75	1894	19.75	2894	19.75	4549	19.75	5594	19.75	6452	19.75	6452
19.76	713	19.76	1899	19.76	2899	19.76	4489	19.76	5619	19.76	6499	19.76	6499
19.77	710	19.77	1852	19.77	2852	19.77	4560	19.77	5640	19.77	6567	19.77	6567
19.78	712	19.78	1913	19.78	2913	19.78	4584	19.78	5666	19.78	6479	19.78	6479
19.79	719	19.79	1870	19.79	2870	19.79	4518	19.79	5635	19.79	6505	19.79	6505
19.8	727	19.8	1841	19.8	2841	19.8	4550	19.8	5603	19.8	6496	19.8	6496
19.81	678	19.81	1934	19.81	2934	19.81	4611	19.81	5670	19.81	6532	19.81	6532
19.82	721	19.82	1960	19.82	2960	19.82	4561	19.82	5502	19.82	6556	19.82	6556
19.83	725	19.83	1926	19.83	2926	19.83	4515	19.83	5554	19.83	6468	19.83	6468
19.84	743	19.84	1944	19.84	2944	19.84	4517	19.84	5547	19.84	6465	19.84	6465
19.85	713	19.85	1900	19.85	2900	19.85	4511	19.85	5650	19.85	6464	19.85	6464
19.86	737	19.86	1867	19.86	2867	19.86	4528	19.86	5583	19.86	6499	19.86	6499
19.87	728	19.87	1934	19.87	2934	19.87	4460	19.87	5607	19.87	6564	19.87	6564
19.88	730	19.88	1873	19.88	2873	19.88	4553	19.88	5584	19.88	6538	19.88	6538
19.89	748	19.89	1884	19.89	2884	19.89	4532	19.89	5598	19.89	6493	19.89	6493
19.9	717	19.9	1901	19.9	2901	19.9	4493	19.9	5648	19.9	6525	19.9	6525
19.91	713	19.91	1884	19.91	2884	19.91	4569	19.91	5651	19.91	6556	19.91	6556
19.92	715	19.92	1887	19.92	2887	19.92	4545	19.92	5605	19.92	6525	19.92	6525
19.93	722	19.93	1875	19.93	2875	19.93	4527	19.93	5600	19.93	6506	19.93	6506
19.94	741	19.94	1901	19.94	2901	19.94	4625	19.94	5607	19.94	6428	19.94	6428
19.95	699	19.95	1917	19.95	2917	19.95	4528	19.95	5533	19.95	6553	19.95	6553
19.96	748	19.96	1875	19.96	2875	19.96	4527	19.96	5631	19.96	6495	19.96	6495
19.97	706	19.97	1877	19.97	2877	19.97	4532	19.97	5605	19.97	6492	19.97	6492
19.98	746	19.98	1882	19.98	2882	19.98	4519	19.98	5596	19.98	6516	19.98	6516
19.99	726	19.99	1918	19.99	2918	19.99	4517	19.99	5678	19.99	6577	19.99	6577
20	751	20	1878	20	2878	20	4509	20	5652	20	6596	20	6596
20.01	694	20.01	1911	20.01	2911	20.01	4532	20.01	5647	20.01	6512	20.01	6512
20.02	743	20.02	1907	20.02	2907	20.02	4560	20.02	5698	20.02	6681	20.02	6681
20.03	725	20.03	1937	20.03	2937	20.03	4533	20.03	5571	20.03	6535	20.03	6535
20.04	731	20.04	1927	20.04	2927	20.04	4651	20.04	5664	20.04	6529	20.04	6529
20.05	732	20.05	1893	20.05	2893	20.05	4570	20.05	5625	20.05	6506	20.05	6506
20.06	778	20.06	1910	20.06	2910	20.06	4610	20.06	5583	20.06	6542	20.06	6542
20.07	752	20.07	1891	20.07	2891	20.07	4532	20.07	5616	20.07	6503	20.07	6503
20.08	764	20.08	1932	20.08	2932	20.08	4564	20.08	5621	20.08	6607	20.08	6607
20.09	767	20.09	1885	20.09	2885	20.09	4528	20.09	5697	20.09	6475	20.09	6475
20.1	687	20.1	1890	20.1	2890	20.1	4548	20.1	5559	20.1	6605	20.1	6605
20.11	700	20.11	1903	20.11	2903	20.11	4563	20.11	5579	20.11	6587	20.11	6587
20.12	707	20.12	1934	20.12	2934	20.12	4628	20.12	5693	20.12	6463	20.12	6463
20.13	706	20.13	1880	20.13	2880	20.13	4547	20.13	5644	20.13	6515	20.13	6515
20.14	771	20.14	1908	20.14	2908	20.14	4566	20.14	5659	20.14	6613	20.14	6613
20.15	753	20.15	1965	20.15	2965	20.15	4578	20.15	5646	20.15	6480	20.15	6480
20.16	707	20.16	1874	20.16	2874	20.16	4594	20.16	5614	20.16	6527	20.16	6527
20.17	738	20.17	1936	20.17	2936	20.17	4572	20.17	5664	20.17	6496	20.17	6496
20.18	760	20.18	1901	20.18	2901	20.18	4613	20.18	5685	20.18	6581	20.18	6581
20.19	691	20.19	1931	20.19	2931	20.19	4524	20.19	5652	20.19	6592	20.19	6592
20.2	757	20.2	1955	20.2	2955	20.2	4585	20.2	5663	20.2	6538	20.2	6538
20.21	747	20.21	1901	20.21	2901	20.21	4546	20.21	5587	20.21	6519	20.21	6519
20.22	724	20.22	1897	20.22	2897	20.22	4551	20.22	5643	20.22	6518	20.22	6518
20.23	691	20.23	1916	20.23	2916	20.23	4613	20.23	5600	20.23	6560	20.23	6560
20.24	758	20.24	1908	20.24	2908	20.24	4561	20.24	5629	20.24	6612	20.24	6612
20.25	777	20.25	1921	20.25	2921	20.25	4640	20.25	5634	20.25	6594	20.25	6594
20.26	719	20.26	1934	20.26	2934	20.26	4595	20.26	5649	20.26	6490	20.26	6490
20.27	733	20.27	1887	20.27	2887	20.27	4567	20.27	5717	20.27	6576	20.27	6576
20.28	755	20.28	1943	20.28	2943	20.28	4652	20.28	5671	20.28	6700	20.28	6700
20.29	716	20.29	1872	20.29	2872	20.29	4592	20.29	5661	20.29	6474	20.29	6474
20.3	745	20.3	1900	20.3	2900	20.3	4577	20.3	5659	20.3	6561	20.3	6561
20.31	726	20.31	1909	20.31	2909	20.31	4533	20.31	5683	20.31	6559	20.31	6559
20.32	706	20.32	1913	20.32	2913	20.32	4651	20.32	5632	20.32	6617	20.32	6617
20.33	760	20.33	1909	20.33	2909	20.33	4645	20.33	5657	20.33	6524	20.33	6524
20.34	766	20.34	1925	20.34	2925	20.34	4644	20.34	5645	20.34	6557	20.34	6557
20.35	715	20.35	1940	20.35	2940	20.35	4692	20.35	5729	20.35	6628	20.35	6628
20.36	766	20.36	1890	20.36	2890	20.36	4473	20.36	5639	20.36	6562	20.36	6562
20.37	731	20.37	1920	20.37	2920	20.37	4522	20.37	5681	20.37	6534	20.37	6534
20.38	736	20.38	1896	20.38	2896	20.38	4595	20.38	5656	20.38	6546	20.38	6546
20.39	722	20.39	1895	20.39	2895	20.39	4611	20.39	5692	20.39	6559	20.39	6559
20.4	728	20.4	1946	20.4	2946	20.4	4611	20.4	5677	20.4	6542	20.4	6542
20.41	767	20.41	1910	20.41	2910	20.41	4583	20.41	5672	20.41	6557	20.41	6557
20.42	740	20.42	1893	20.42	2893	20.42	4650	20.42	5644	20.42	6564	20.42	6564
20.43	755	20.43	1868	20.43	2868	20.43	4607	20.43	5648	20.43	6641	20.43	6641
20.44	812	20.44	1914	20.44	2914	20.44	4696	20.44	5720	20.44	6633	20.44	6633
20.45	733	20.45	1967	20.45	2967	20.45	4612	20.45	5632	20.45	6601	20.45	6601
20.46	728	20.46	1945	20.46	2945	20.46	4593	20.46	5678	20.46	6573	20.46	6573
20.47	743	20.47	1901	20.47	2901	20.47	4617	20.47	5580	20.47	6577	20.47	6577
20.48	767	20.48	1878	20.48	2878	20.48	4605	20.48	5713	20.48	6575	20.48	6575
20.49	792	20.49	1913	20.49	2913	20.49	4680	20.49	5763	20.49	6626	20.49	6626
20.5	788	20.5	1909	20.5	2909	20.5	4548	20.5	5637	20.5	6686	20.5	6686
20.51	756	20.51	1935	20.51	2935	20.51	4561	20.51	5700	20.51	6613	20.51	6613
20.52	739	20.52	1925	20.52	2925	20.52	4622	20.52	5668	20.52	6617	20.52	6617
20.53	759	20.53	1941	20.53	2941	20.53	4566	20.53	5575	20.53	6620	20.53	6620
20.54	782	20.54	1945	20.54	2945	20.54	4585	20.54	5626	20.54	6603	20.54	6603
20.55	772	20.55	1896	20.55	2896	20.55	4590	20.55	5673	20.55	6629	20.55	6629
20.56	735	20.56	1926	20.56	2926	20.56	4600	20.56	5621	20.56	6561	20.56	6561
20.57	753	20.57	1926	20.57	2926	20.57	4596	20.57	5687	20.57	6568	20.57	6568
20.58	763	20.58	1922	20.58	2922	20.58	4655	20.58	5677	20.58	6593	20.58	6593
20.59	711	20.59	1972	20.59	2972	20.59	4666	20.59	5681	20.59	6584	20.59	6584
20.6	739	20.6	1829	20.6	2829	20.6	4553	20.6	5686	20.6	6626	20.6	6626
20.61	729	20.61	1885	20.61	2885	20.61	4569	20.61	5682	20.61	6566	20.61	6566
20.62	688	20.62	1905	20.62	2905	20.62	4606	20.62	5655	20.62	6601	20.62	6601
20.63	767	20.63	1898	20.63	2898	20.63	4689	20.63	5703	20.63	6580	20.63	6580
20.64	737	20.64	1893	20.64	2893	20.64	4661	20.64	5685	20.64	6633	20.64	6633
20.65	763	20.65	1915	20.65	2915	20.65	4538	20.65	5671	20.65	6635	20.65	6635
20.66	772	20.66	1895	20.66	2895	20.66	4596	20.66	5670	20.66	6601	20.66	6601
20.67	779	20.67	1899	20.67	2899	20.67	4644	20.67	5648	20.67	6597	20.67	6597
20.68	746	20.68	1946	20.68	2946	20.68	4639	20.68	5720	20.68	6624	20.68	6624
20.69	761	20.69	1900	20.69	2900	20.69	4616	20.69	5645	20.69	6558	20.69	6558
20.7	736	20.7	1849	20.7	2849	20.7	4548	20.7	5686	20.7	6580	20.7	6580
20.71	755	20.71	1902	20.71	2902	20.71	4650	20.71	5644	20.71	6642	20.71	6642
20.72	741	20.72	1939	20.72	2939	20.72	4557	20.72	5745	20.72	6586	20.72	6586
20.73	765	20.73	1920	20.73	2920	20.73	4619	20.73	5719	20.73	6532	20.73	6532
20.74	778	20.74	1934	20.74	2934	20.74	4590	20.74	5742	20.74	6606	20.74	6606
20.75	777	20.75	1913	20.75	2913	20.75	4582	20.75	5657	20.75	6564	20.75	6564
20.76	752	20.76	1939	20.76	2939	20.76	4587	20.76	5757	20.76	6585	20.76	6585
20.77	754	20.77	1959	20.77	2959	20.77	4571	20.77	5652	20.77	6581	20.77	6581
20.78	791	20.78	1943	20.78	2943	20.78	4613	20.78	5703	20.78	6579	20.78	6579
20.79	686	20.79	1900	20.79	2900	20.79	4592	20.79	5661	20.79	6553	20.79	6553
20.8	746	20.8	1936	20.8	2936	20.8	4551	20.8	5667	20.8	6613	20.8	6613
20.81	710	20.81	1861	20.81	2861	20.81	4607	20.81	5609	20.81	6577	20.81	6577
20.82	757	20.82	1938	20.82	2938	20.82	4589	20.82	5709	20.82	6675	20.82	6675
20.83	748	20.83	1931	20.83	2931	20.83	4554	20.83	5605	20.83	6622	20.83	6622
20.84	706	20.84	1932	20.84	2932	20.84	4542	20.84	5683	20.84	6576	20.84	6576
20.85	752	20.85	1921	20.85	2921	20.85	4638	20.85	5675	20.85	6573	20.85	6573
20.86	740	20.86	1955	20.86	2955	20.86	4641	20.86	5766	20.86	6590	20.86	6590
20.87	780	20.87	1907	20.87	2907	20.87	4560	20.87	5640	20.87	6639	20.87	6639
20.88	731	20.88	1941	20.88	2941	20.88	4596	20.88	5675	20.88	6566	20.88	6566
20.89	771	20.89	1913	20.89	2913	20.89	4632	20.89	5711	20.89	6631	20.89	6631
20.9	760	20.9	1911	20.9	2911	20.9	4632	20.9	5663	20.9	6558	20.9	6558
20.91	735	20.91	1920	20.91	2920	20.91	4562	20.91	5643	20.91	6626	20.91	6626
20.92	752	20.92	1933	20.92	2933	20.92	4588	20.92	5767	20.92	6548	20.92	6548
20.93	770	20.93	1857	20.93	2857	20.93	4560	20.93	5609	20.93	6661	20.93	6661
20.94	783	20.94	1900	20.94	2900	20.94	4585	20.94	5641	20.94	6666	20.94	6666
20.95	735	20.95	1954	20.95	2954	20.95	4642	20.95	5655	20.95	6551	20.95	6551
20.96	758	20.96	1962	20.96	2962	20.96	4587	20.96	5640	20.96	6616	20.96	6616
20.97	734	20.97	1922	20.97	2922	20.97	4644	20.97	5647	20.97	6731	20.97	6731
20.98	744	20.98	1947	20.98	2947	20.98	4588	20.98	5627	20.98	6709	20.98	6709
20.99	760	20.99	1909	20.99	2909	20.99	4640	20.99	5738	20.99	6581	20.99	6581
21	778	21	1903	21	2903	21	4600	21	5638	21	6663	21	6663
21.01	785	21.01	1911	21.01	2911	21.01	4527	21.01	5644	21.01	6551	21.01	6551
21.02	754	21.02	1918	21.02	2918	21.02	4674	21.02	5659	21.02	6622	21.02	6622
21.03	767	21.03	1867	21.03	2867	21.03	4575	21.03	5611	21.03	6606	21.03	6606
21.04	714	21.04	1943	21.04	2943	21.04	4564	21.04	5687	21.04	6638	21.04	6638
21.05	693	21.05	1902	21.05	2902	21.05	4574	21.05	5612	21.05	6627	21.05	6627
21.06	720	21.06	1938	21.06	2938	21.06	4610	21.06	5685	21.06	6624	21.06	6624
21.07	740	21.07	1849	21.07	2849	21.07	4600	21.07	5687	21.07	6537	21.07	6537
21.08	739	21.08	1908	21.08	2908	21.08	4619	21.08	5733	21.08	6613	21.08	6613
21.09	740	21.09	1905	21.09	2905	21.09	4565	21.09	5650	21.09	6560	21.09	6560
21.1	767	21.1	1899	21.1	2899	21.1	4598	21.1	5707	21.1	6544	21.1	6544
21.11	729	21.11	1942	21.11	2942	21.11	4617	21.11	5672	21.11	6548	21.11	6548
21.12	737	21.12	1934	21.12	2934	21.12	4569	21.12	5603	21.12	6567	21.12	6567
21.13	715	21.13	1945	21.13	2945	21.13	4607	21.13	5695	21.13	6593	21.13	6593
21.14	779	21.14	1878	21.14	2878	21.14	4572	21.14	5682	21.14	6523	21.14	6523
21.15	750	21.15	1905	21.15	2905	21.15	4664	21.15	5684	21.15	6631	21.15	6631
21.16	736	21.16	1934	21.16	2934	21.16	4685	21.16	5662	21.16	6617	21.16	6617
21.17	704	21.17	1934	21.17	2934	21.17	4555	21.17	5668	21.17	6569	21.17	6569
21.18	709	21.18	1867	21.18	2867	21.18	4563	21.18	5606	21.18	6581	21.18	6581
21.19	709	21.19	1909	21.19	2909	21.19	4590	21.19	5591	21.19	6564	21.19	6564
21.2	724	21.2	1904	21.2	2904	21.2	4626	21.2	5587	21.2	6576	21.2	6576
21.21	756	21.21	1882	21.21	2882	21.21	4582	21.21	5664	21.21	6621	21.21	6621
21.22	725	21.22	1879	21.22	2879	21.22	4543	21.22	5613	21.22	6677	21.22	6677
21.23	716	21.23	1917	21.23	2917	21.23	4523	21.23	5676	21.23	6573	21.23	6573
21.24	765	21.24	1886	21.24	2886	21.24	4583	21.24	5646	21.24	6540	21.24	6540
21.25	751	21.25	1887	21.25	2887	21.25	4548	21.25	5604	21.25	6592	21.25	6592
21.26	756	21.26	1951	21.26	2951	21.26	4568	21.26	5622	21.26	6596	21.26	6596
21.27	718	21.27	1907	21.27	2907	21.27	4591	21.27	5624	21.27	6566	21.27	6566
21.28	729	21.28	1925	21.28	2925	21.28	4568	21.28	5651	21.28	6503	21.28	6503
21.29	763	21.29	1928	21.29	2928	21.29	4528	21.29	5681	21.29	6580	21.29	6580
21.3	690	21.3	1900	21.3	2900	21.3	4603	21.3	5646	21.3	6530	21.3	6530
21.31	713	21.31	1928	21.31	2928	21.31	4571	21.31	5595	21.31	6629	21.31	6629
21.32	729	21.32	1928	21.32	2928	21.32	4563	21.32	5615	21.32	6533	21.32	6533
21.33	740	21.33	1913	21.33	2913	21.33	4535	21.33	5656	21.33	6554	21.33	6554
21.34	724	21.34	1902	21.34	2902	21.34	4570	21.34	5587	21.34	6553	21.34	6553
21.35	719	21.35	1843	21.35	2843	21.35	4491	21.35	5607	21.35	6561	21.35	6561
21.36	718	21.36	1905	21.36	2905	21.36	4536	21.36	5666	21.36	6551	21.36	6551
21.37	711	21.37	1903	21.37	2903	21.37	4494	21.37	5597	21.37	6527	21.37	6527
21.38	754	21.38	1918	21.38	2918	21.38	4577	21.38	5577	21.38	6480	21.38	6480
21.39	714	21.39	1895	21.39	2895	21.39	4537	21.39	5536	21.39	6546	21.39	6546
21.4	704	21.4	1890	21.4	2890	21.4	4530	21.4	5564	21.4	6598	21.4	6598
21.41	762	21.41	1873	21.41	2873	21.41	4509	21.41	5649	21.41	6577	21.41	6577
21.42	715	21.42	1897	21.42	2897	21.42	4542	21.42	5614	21.42	6570	21.42	6570
21.43	695	21.43	1877	21.43	2877	21.43	4548	21.43	5584	21.43	6515	21.43	6515
21.44	686	21.44	1893	21.44	2893	21.44	4522	21.44	5589	21.44	6481	21.44	6481
21.45	742	21.45	1881	21.45	2881	21.45	4486	21.45	5580	21.45	6517	21.45	6517
21.46	678	21.46	1857	21.46	2857	21.46	4450	21.46	5554	21.46	6528	21.46	6528
21.47	694	21.47	1885	21.47	2885	21.47	4464	21.47	5594	21.47	6501	21.47	6501
21.48	774	21.48	1908	21.48	2908	21.48	4559	21.48	5564	21.48	6519	21.48	6519
21.49	685	21.49	1899	21.49	2899	21.49	4469	21.49	5549	21.49	6471	21.49	6471
21.5	666	21.5	1851	21.5	2851	21.5	4477	21.5	5610	21.5	6542	21.5	6542
21.51	713	21.51	1884	21.51	2884	21.51	4533	21.51	5669	21.51	6531	21.51	6531
21.52	729	21.52	1884	21.52	2884	21.52	4499	21.52	5564	21.52	6488	21.52	6488
21.53	690	21.53	1849	21.53	2849	21.53	4527	21.53	5581	21.53	6479	21.53	6479
21.54	728	21.54	1863	21.54	2863	21.54	4533	21.54	5596	21.54	6510	21.54	6510
21.55	669	21.55	1842	21.55	2842	21.55	4544	21.55	5610	21.55	6533	21.55	6533
21.56	721	21.56	1850	21.56	2850	21.56	4468	21.56	5585	21.56	6502	21.56	6502
21.57	692	21.57	1873	21.57	2873	21.57	4494	21.57	5534	21.57	6474	21.57	6474
21.58	696	21.58	1833	21.58	2833	21.58	4495	21.58	5613	21.58	6465	21.58	6465
21.59	703	21.59	1894	21.59	2894	21.59	4501	21.59	5587	21.59	6569	21.59	6569
21.6	715	21.6	1873	21.6	2873	21.6	4482	21.6	5608	21.6	6507	21.6	6507
21.61	724	21.61	1881	21.61	2881	21.61	4413	21.61	5582	21.61	6469	21.61	6469
21.62	725	21.62	1846	21.62	2846	21.62	4469	21.62	5537	21.62	6490	21.62	6490
21.63	696	21.63	1893	21.63	2893	21.63	4469	21.63	5602	21.63	6479	21.63	6479
21.64	714	21.64	1869	21.64	2869	21.64	4468	21.64	5561	21.64	6437	21.64	6437
21.65	669	21.65	1890	21.65	2890	21.65	4453	21.65	5537	21.65	6561	21.65	6561
21.66	698	21.66	1838	21.66	2838	21.66	4422	21.66	5547	21.66	6484	21.66	6484
21.67	702	21.67	1873	21.67	2873	21.67	4446	21.67	5523	21.67	6477	21.67	6477
21.68	708	21.68	1869	21.68	2869	21.68	4509	21.68	5539	21.68	6504	21.68	6504
21.69	683	21.69	1862	21.69	2862	21.69	4475	21.69	5558	21.69	6442	21.69	6442
21.7	697	21.7	1873	21.7	2873	21.7	4486	21.7	5550	21.7	6474	21.7	6474
21.71	633	21.71	1876	21.71	2876	21.71	4491	21.71	5525	21.71	6525	21.71	6525
21.72	675	21.72	1848	21.72	2848	21.72	4447	21.72	5554	21.72	6419	21.72	6419
21.73	627	21.73	1815	21.73	2815	21.73	4413	21.73	5505	21.73	6438	21.73	6438
21.74	635	21.74	1793	21.74	2793	21.74	4463	21.74	5432	21.74	6444	21.74	6444
21.75	693	21.75	1840	21.75	2840	21.75	4436	21.75	5542	21.75	6482	21.75	6482
21.76	672	21.76	1902	21.76	2902	21.76	4423	21.76	5635	21.76	6499	21.76	6499
21.77	674	21.77	1868	21.77	2868	21.77	4474	21.77	5574	21.77	6500	21.77	6500
21.78	697	21.78	1829	21.78	2829	21.78	4397	21.78	5450	21.78	6457	21.78	6457
21.79	643	21.79	1842	21.79	2842	21.79	4360	21.79	5551	21.79	6464	21.79	6464
21.8	648	21.8	1856	21.8	2856	21.8	4426	21.8	5501	21.8	6491	21.8	6491
21.81	678	21.81	1824	21.81	2824	21.81	4400	21.81	5490	21.81	6489	21.81	6489
21.82	623	21.82	1840	21.82	2840	21.82	4374	21.82	5506	21.82	6515	21.82	6515
21.83	654	21.83	1845	21.83	2845	21.83	4435	21.83	5492	21.83	6406	21.83	6406
21.84	653	21.84	1863	21.84	2863	21.84	4434	21.84	5487	21.84	6485	21.84	6485
21.85	655	21.85	1843	21.85	2843	21.85	4378	21.85	5445	21.85	6425	21.85	6425
21.86	618	21.86	1857	21.86	2857	21.86	4408	21.86	5525	21.86	6425	21.86	6425
21.87	692	21.87	1851	21.87	2851	21.87	4424	21.87	5452	21.87	6470	21.87	6470
21.88	650	21.88	1849	21.88	2849	21.88	4400	21.88	5464	21.88	6412	21.88	6412
21.89	640	21.89	1795	21.89	2795	21.89	4452	21.89	5466	21.89	6402	21.89	6402
21.9	650	21.9	1817	21.9	2817	21.9	4384	21.9	5365	21.9	6384	21.9	6384
21.91	655	21.91	1802	21.91	2802	21.91	4404	21.91	5457	21.91	6433	21.91	6433
21.92	664	21.92	1829	21.92	2829	21.92	4415	21.92	5381	21.92	6397	21.92	6397
21.93	660	21.93	1851	21.93	2851	21.93	4360	21.93	5446	21.93	6428	21.93	6428
21.94	628	21.94	1817	21.94	2817	21.94	4447	21.94	5429	21.94	6419	21.94	6419
21.95	656	21.95	1824	21.95	2824	21.95	4398	21.95	5429	21.95	6445	21.95	6445
21.96	610	21.96	1835	21.96	2835	21.96	4402	21.96	5461	21.96	6456	21.96	6456
21.97	620	21.97	1841	21.97	2841	21.97	4335	21.97	5442	21.97	6430	21.97	6430
21.98	650	21.98	1812	21.98	2812	21.98	4362	21.98	5373	21.98	6331	21.98	6331
21.99	627	21.99	1806	21.99	2806	21.99	4322	21.99	5458	21.99	6353	21.99	6353
22	653	22	1816	22	2816	22	4340	22	5400	22	6376	22	6376
22.01	657	22.01	1825	22.01	2825	22.01	4340	22.01	5394	22.01	6451	22.01	6451
22.02	658	22.02	1786	22.02	2786	22.02	4403	22.02	5467	22.02	6378	22.02	6378
22.03	639	22.03	1810	22.03	2810	22.03	4311	22.03	5393	22.03	6386	22.03	6386
22.04	625	22.04	1824	22.04	2824	22.04	4299	22.04	5397	22.04	6373	22.04	6373
22.05	652	22.05	1807	22.05	2807	22.05	4295	22.05	5384	22.05	6295	22.05	6295
22.06	632	22.06	1783	22.06	2783	22.06	4332	22.06	5356	22.06	6388	22.06	6388
22.07	645	22.07	1815	22.07	2815	22.07	4353	22.07	5376	22.07	6388	22.07	6388
22.08	589	22.08	1846	22.08	2846	22.08	4354	22.08	5383	22.08	6361	22.08	6361
22.09	599	22.09	1835	22.09	2835	22.09	4279	22.09	5453	22.09	6364	22.09	6364
22.1	602	22.1	1789	22.1	2789	22.1	4333	22.1	5407	22.1	6296	22.1	6296
22.11	597	22.11	1780	22.11	2780	22.11	4305	22.11	5460	22.11	6332	22.11	6332
22.12	619	22.12	1775	22.12	2775	22.12	4299	22.12	5408	22.12	6348	22.12	6348
22.13	599	22.13	1758	22.13	2758	22.13	4233	22.13	5370	22.13	6376	22.13	6376
22.14	640	22.14	1773	22.14	2773	22.14	4349	22.14	5342	22.14	6367	22.14	6367
22.15	608	22.15	1771	22.15	2771	22.15	4276	22.15	5358	22.15	6329	22.15	6329
22.16	611	22.16	1804	22.16	2804	22.16	4286	22.16	5395	22.16	6330	22.16	6330
22.17	625	22.17	1791	22.17	2791	22.17	4316	22.17	5320	22.17	6365	22.17	6365
22.18	601	22.18	1805	22.18	2805	22.18	4331	22.18	5366	22.18	6305	22.18	6305
22.19	620	22.19	1766	22.19	2766	22.19	4263	22.19	5385	22.19	6326	22.19	6326
22.2	609	22.2	1766	22.2	2766	22.2	4292	22.2	5366	22.2	6322	22.2	6322
22.21	548	22.21	1774	22.21	2774	22.21	4276	22.21	5312	22.21	6279	22.21	6279
22.22	627	22.22	1776	22.22	2776	22.22	4163	22.22	5290	22.22	6291	22.22	6291
22.23	595	22.23	1740	22.23	2740	22.23	4261	22.23	5338	22.23	6296	22.23	6296
22.24	552	22.24	1786	22.24	2786	22.24	4257	22.24	5321	22.24	6278	22.24	6278
22.25	596	22.25	1779	22.25	2779	22.25	4271	22.25	5372	22.25	6219	22.25	6219
22.26	586	22.26	1757	22.26	2757	22.26	4252	22.26	5299	22.26	6316	22.26	6316
22.27	574	22.27	1798	22.27	2798	22.27	4256	22.27	5357	22.27	6336	22.27	6336
22.28	554	22.28	1741	22.28	2741	22.28	4310	22.28	5270	22.28	6279	22.28	6279
22.29	551	22.29	1760	22.29	2760	22.29	4214	22.29	5281	22.29	6271	22.29	6271
22.3	583	22.3	1750	22.3	2750	22.3	4175	22.3	5303	22.3	6256	22.3	6256
22.31	594	22.31	1727	22.31	2727	22.31	4235	22.31	5296	22.31	6344	22.31	6344
22.32	569	22.32	1751	22.32	2751	22.32	4239	22.32	5358	22.32	6300	22.32	6300
22.33	573	22.33	1762	22.33	2762	22.33	4278	22.33	5327	22.33	6304	22.33	6304
22.34	579	22.34	1760	22.34	2760	22.34	4147	22.34	5264	22.34	6316	22.34	6316
22.35	566	22.35	1789	22.35	2789	22.35	4215	22.35	5320	22.35	6263	22.35	6263
22.36	536	22.36	1764	22.36	2764	22.36	4231	22.36	5287	22.36	6246	22.36	6246
22.37	600	22.37	1762	22.37	2762	22.37	4239	22.37	5265	22.37	6247	22.37	6247
22.38	557	22.38	1732	22.38	2732	22.38	4243	22.38	5254	22.38	6217	22.38	6217
22.39	551	22.39	1746	22.39	2746	22.39	4209	22.39	5292	22.39	6211	22.39	6211
22.4	540	22.4	1745	22.4	2745	22.4	4197	22.4	5253	22.4	6164	22.4	6164
22.41	548	22.41	1753	22.41	2753	22.41	4196	22.41	5262	22.41	6241	22.41	6241
22.42	592	22.42	1744	22.42	2744	22.42	4162	22.42	5299	22.42	6248	22.42	6248
22.43	548	22.43	1723	22.43	2723	22.43	4211	22.43	5267	22.43	6190	22.43	6190
22.44	547	22.44	1773	22.44	2773	22.44	4222	22.44	5221	22.44	6248	22.44	6248
22.45	555	22.45	1709	22.45	2709	22.45	4182	22.45	5175	22.45	6253	22.45	6253
22.46	494	22.46	1747	22.46	2747	22.46	4193	22.46	5304	22.46	6289	22.46	6289
22.47	560	22.47	1730	22.47	2730	22.47	4186	22.47	5352	22.47	6197	22.47	6197
22.48	522	22.48	1739	22.48	2739	22.48	4202	22.48	5291	22.48	6225	22.48	6225
22.49	531	22.49	1738	22.49	2738	22.49	4167	22.49	5172	22.49	6169	22.49	6169
22.5	528	22.5	1721	22.5	2721	22.5	4174	22.5	5205	22.5	6271	22.5	6271
22.51	525	22.51	1757	22.51	2757	22.51	4180	22.51	5196	22.51	6186	22.51	6186
22.52	534	22.52	1687	22.52	2687	22.52	4208	22.52	5212	22.52	6242	22.52	6242
22.53	530	22.53	1728	22.53	2728	22.53	4198	22.53	5195	22.53	6152	22.53	6152
22.54	530	22.54	1728	22.54	2728	22.54	4170	22.54	5157	22.54	6199	22.54	6199
22.55	543	22.55	1755	22.55	2755	22.55	4134	22.55	5239	22.55	6204	22.55	6204
22.56	519	22.56	1710	22.56	2710	22.56	4149	22.56	5217	22.56	6203	22.56	6203
22.57	537	22.57	1707	22.57	2707	22.57	4095	22.57	5162	22.57	6147	22.57	6147
22.58	534	22.58	1699	22.58	2699	22.58	4182	22.58	5197	22.58	6189	22.58	6189
22.59	547	22.59	1739	22.59	2739	22.59	4107	22.59	5136	22.59	6194	22.59	6194
22.6	515	22.6	1701	22.6	2701	22.6	4156	22.6	5134	22.6	6159	22.6	6159
22.61	491	22.61	1687	22.61	2687	22.61	4117	22.61	5118	22.61	6192	22.61	6192
22.62	520	22.62	1685	22.62	2685	22.62	4090	22.62	5208	22.62	6114	22.62	6114
22.63	505	22.63	1728	22.63	2728	22.63	4111	22.63	5207	22.63	6157	22.63	6157
22.64	547	22.64	1731	22.64	2731	22.64	4106	22.64	5149	22.64	6168	22.64	6168
22.65	511	22.65	1686	22.65	2686	22.65	4095	22.65	5152	22.65	6149	22.65	6149
22.66	483	22.66	1688	22.66	2688	22.66	4108	22.66	5176	22.66	6185	22.66	6185
22.67	475	22.67	1675	22.67	2675	22.67	4086	22.67	5148	22.67	6144	22.67	6144
22.68	493	22.68	1709	22.68	2709	22.68	4105	22.68	5162	22.68	6176	22.68	6176
22.69	540	22.69	1705	22.69	2705	22.69	4144	22.69	5143	22.69	6122	22.69	6122
22.7	461	22.7	1681	22.7	2681	22.7	4076	22.7	5200	22.7	6155	22.7	6155
22.71	512	22.71	1714	22.71	2714	22.71	4095	22.71	5150	22.71	6169	22.71	6169
22.72	521	22.72	1628	22.72	2628	22.72	4098	22.72	5159	22.72	6138	22.72	6138
22.73	493	22.73	1702	22.73	2702	22.73	4116	22.73	5163	22.73	6147	22.73	6147
22.74	537	22.74	1683	22.74	2683	22.74	4111	22.74	5112	22.74	6139	22.74	6139
22.75	539	22.75	1635	22.75	2635	22.75	4066	22.75	5104	22.75	6161	22.75	6161
22.76	471	22.76	1668	22.76	2668	22.76	4104	22.76	5118	22.76	6058	22.76	6058
22.77	497	22.77	1651	22.77	2651	22.77	4112	22.77	5083	22.77	6087	22.77	6087
22.78	465	22.78	1670	22.78	2670	22.78	4049	22.78	5128	22.78	6166	22.78	6166
22.79	532	22.79	1640	22.79	2640	22.79	4062	22.79	5123	22.79	6098	22.79	6098
22.8	516	22.8	1667	22.8	2667	22.8	4057	22.8	5089	22.8	6140	22.8	6140
22.81	519	22.81	1670	22.81	2670	22.81	4092	22.81	5145	22.81	6134	22.81	6134
22.82	540	22.82	1648	22.82	2648	22.82	4009	22.82	5106	22.82	6110	22.82	6110
22.83	478	22.83	1699	22.83	2699	22.83	4062	22.83	5148	22.83	6089	22.83	6089
22.84	495	22.84	1664	22.84	2664	22.84	4023	22.84	5106	22.84	6107	22.84	6107
22.85	460	22.85	1666	22.85	2666	22.85	4111	22.85	5074	22.85	6073	22.85	6073
22.86	450	22.86	1660	22.86	2660	22.86	4032	22.86	5070	22.86	6108	22.86	6108
22.87	459	22.87	1684	22.87	2684	22.87	3999	22.87	5053	22.87	6062	22.87	6062
22.88	501	22.88	1666	22.88	2666	22.88	4042	22.88	5086	22.88	6010	22.88	6010
22.89	449	22.89	1650	22.89	2650	22.89	4024	22.89	5113	22.89	6027	22.89	6027
22.9	454	22.9	1678	22.9	2678	22.9	4064	22.9	5048	22.9	6104	22.9	6104
22.91	472	22.91	1650	22.91	2650	22.91	4005	22.91	5012	22.91	6026	22.91	6026
22.92	497	22.92	1630	22.92	2630	22.92	4046	22.92	5044	22.92	6053	22.92	6053
22.93	471	22.93	1614	22.93	2614	22.93	4048	22.93	5084	22.93	6091	22.93	6091
22.94	449	22.94	1669	22.94	2669	22.94	4019	22.94	5083	22.94	6009	22.94	6009
22.95	460	22.95	1636	22.95	2636	22.95	3982	22.95	5059	22.95	6024	22.95	6024
22.96	409	22.96	1645	22.96	2645	22.96	4011	22.96	5050	22.96	6093	22.96	6093
22.97	457	22.97	1626	22.97	2626	22.97	3989	22.97	4992	22.97	6057	22.97	6057
22.98	462	22.98	1625	22.98	2625	22.98	3987	22.98	5038	22.98	6047	22.98	6047
22.99	479	22.99	1647	22.99	2647	22.99	4063	22.99	5072	22.99	6011	22.99	6011
23	464	23	1648	23	2648	23	3954	23	5055	23	5996	23	5996
23.01	435	23.01	1600	23.01	2600	23.01	3982	23.01	4993	23.01	6058	23.01	6058
23.02	457	23.02	1623	23.02	2623	23.02	3953	23.02	5035	23.02	6013	23.02	6013
23.03	444	23.03	1660	23.03	2660	23.03	3969	23.03	5034	23.03	6061	23.03	6061
23.04	476	23.04	1645	23.04	2645	23.04	3970	23.04	5017	23.04	6073	23.04	6073
23.05	452	23.05	1615	23.05	2615	23.05	3993	23.05	5033	23.05	5980	23.05	5980
23.06	415	23.06	1660	23.06	2660	23.06	3972	23.06	5097	23.06	6014	23.06	6014
23.07	439	23.07	1658	23.07	2658	23.07	3962	23.07	5065	23.07	5990	23.07	5990
23.08	397	23.08	1615	23.08	2615	23.08	3991	23.08	5094	23.08	6012	23.08	6012
23.09	448	23.09	1643	23.09	2643	23.09	3990	23.09	4997	23.09	6016	23.09	6016
23.1	425	23.1	1644	23.1	2644	23.1	3945	23.1	5031	23.1	5994	23.1	5994
23.11	457	23.11	1612	23.11	2612	23.11	3917	23.11	5000	23.11	5969	23.11	5969
23.12	408	23.12	1636	23.12	2636	23.12	3952	23.12	5032	23.12	5935	23.12	5935
23.13	446	23.13	1630	23.13	2630	23.13	3980	23.13	5055	23.13	6009	23.13	6009
23.14	414	23.14	1591	23.14	2591	23.14	3951	23.14	5018	23.14	5959	23.14	5959
23.15	406	23.15	1645	23.15	2645	23.15	3909	23.15	4958	23.15	5961	23.15	5961
23.16	470	23.16	1658	23.16	2658	23.16	3938	23.16	5012	23.16	5968	23.16	5968
23.17	419	23.17	1630	23.17	2630	23.17	3976	23.17	5017	23.17	6002	23.17	6002
23.18	456	23.18	1611	23.18	2611	23.18	3905	23.18	4937	23.18	5986	23.18	5986
23.19	422	23.19	1601	23.19	2601	23.19	3925	23.19	4964	23.19	6002	23.19	6002
23.2	414	23.2	1625	23.2	2625	23.2	3991	23.2	4973	23.2	5983	23.2	5983
23.21	419	23.21	1650	23.21	2650	23.21	3937	23.21	5029	23.21	6013	23.21	6013
23.22	444	23.22	1638	23.22	2638	23.22	3928	23.22	4956	23.22	5954	23.22	5954
23.23	437	23.23	1584	23.23	2584	23.23	3944	23.23	4988	23.23	5990	23.23	5990
23.24	447	23.24	1618	23.24	2618	23.24	4011	23.24	4917	23.24	5973	23.24	5973
23.25	467	23.25	1592	23.25	2592	23.25	3887	23.25	4955	23.25	5913	23.25	5913
23.26	408	23.26	1641	23.26	2641	23.26	3923	23.26	5010	23.26	5998	23.26	5998
23.27	417	23.27	1615	23.27	2615	23.27	3933	23.27	4939	23.27	5911	23.27	5911
23.28	421	23.28	1609	23.28	2609	23.28	3954	23.28	4987	23.28	5989	23.28	5989
23.29	426	23.29	1607	23.29	2607	23.29	3939	23.29	4967	23.29	5919	23.29	5919
23.3	399	23.3	1620	23.3	2620	23.3	3899	23.3	4975	23.3	5939	23.3	5939
23.31	412	23.31	1614	23.31	2614	23.31	3905	23.31	4930	23.31	5996	23.31	5996
23.32	415	23.32	1590	23.32	2590	23.32	3882	23.32	4926	23.32	5958	23.32	5958
23.33	426	23.33	1574	23.33	2574	23.33	3901	23.33	4934	23.33	5958	23.33	5958
23.34	419	23.34	1596	23.34	2596	23.34	3894	23.34	4949	23.34	5943	23.34	5943
23.35	431	23.35	1599	23.35	2599	23.35	3937	23.35	4917	23.35	5951	23.35	5951
23.36	393	23.36	1585	23.36	2585	23.36	3871	23.36	4971	23.36	5939	23.36	5939
23.37	379	23.37	1625	23.37	2625	23.37	3914	23.37	4964	23.37	5943	23.37	5943
23.38	392	23.38	1578	23.38	2578	23.38	3884	23.38	4937	23.38	5854	23.38	5854
23.39	404	23.39	1632	23.39	2632	23.39	3883	23.39	4913	23.39	5974	23.39	5974
23.4	417	23.4	1604	23.4	2604	23.4	3929	23.4	4945	23.4	5940	23.4	5940
23.41	413	23.41	1568	23.41	2568	23.41	3877	23.41	4955	23.41	5862	23.41	5862
23.42	390	23.42	1583	23.42	2583	23.42	3895	23.42	4916	23.42	5917	23.42	5917
23.43	443	23.43	1586	23.43	2586	23.43	3923	23.43	4891	23.43	5986	23.43	5986
23.44	409	23.44	1596	23.44	2596	23.44	3875	23.44	4952	23.44	5930	23.44	5930
23.45	390	23.45	1587	23.45	2587	23.45	3906	23.45	4866	23.45	5974	23.45	5974
23.46	409	23.46	1616	23.46	2616	23.46	3886	23.46	4904	23.46	5907	23.46	5907
23.47	392	23.47	1592	23.47	2592	23.47	3875	23.47	4909	23.47	5909	23.47	5909
23.48	418	23.48	1556	23.48	2556	23.48	3880	23.48	4901	23.48	5929	23.48	5929
23.49	432	23.49	1561	23.49	2561	23.49	3888	23.49	4869	23.49	5904	23.49	5904
23.5	394	23.5	1574	23.5	2574	23.5	3874	23.5	4964	23.5	5868	23.5	5868
23.51	409	23.51	1620	23.51	2620	23.51	3865	23.51	4934	23.51	5934	23.51	5934
23.52	413	23.52	1563	23.52	2563	23.52	3862	23.52	4935	23.52	5920	23.52	5920
23.53	347	23.53	1595	23.53	2595	23.53	3854	23.53	4877	23.53	5852	23.53	5852
23.54	420	23.54	1551	23.54	2551	23.54	3845	23.54	4871	23.54	5879	23.54	5879
23.55	415	23.55	1614	23.55	2614	23.55	3899	23.55	4867	23.55	5908	23.55	5908
23.56	393	23.56	1557	23.56	2557	23.56	3852	23.56	4896	23.56	5856	23.56	5856
23.57	376	23.57	1572	23.57	2572	23.57	3892	23.57	4911	23.57	5877	23.57	5877
23.58	400	23.58	1546	23.58	2546	23.58	3913	23.58	4853	23.58	5813	23.58	5813
23.59	391	23.59	1588	23.59	2588	23.59	3865	23.59	4953	23.59	5881	23.59	5881
23.6	379	23.6	1563	23.6	2563	23.6	3833	23.6	4906	23.6	5897	23.6	5897
23.61	368	23.61	1607	23.61	2607	23.61	3806	23.61	4904	23.61	5889	23.61	5889
23.62	397	23.62	1596	23.62	2596	23.62	3864	23.62	4928	23.62	5894	23.62	5894
23.63	388	23.63	1603	23.63	2603	23.63	3814	23.63	4958	23.63	5905	23.63	5905
23.64	400	23.64	1559	23.64	2559	23.64	3917	23.64	4945	23.64	5861	23.64	5861
23.65	381	23.65	1624	23.65	2624	23.65	3865	23.65	4902	23.65	5859	23.65	5859
23.66	408	23.66	1552	23.66	2552	23.66	3863	23.66	4898	23.66	5893	23.66	5893
23.67	359	23.67	1557	23.67	2557	23.67	3861	23.67	4848	23.67	5826	23.67	5826
23.68	366	23.68	1596	23.68	2596	23.68	3857	23.68	4909	23.68	5874	23.68	5874
23.69	409	23.69	1586	23.69	2586	23.69	3873	23.69	4911	23.69	5879	23.69	5879
23.7	370	23.7	1565	23.7	2565	23.7	3870	23.7	4874	23.7	5834	23.7	5834
23.71	377	23.71	1572	23.71	2572	23.71	3850	23.71	4849	23.71	5884	23.71	5884
23.72	388	23.72	1563	23.72	2563	23.72	3833	23.72	4867	23.72	5893	23.72	5893
23.73	355	23.73	1577	23.73	2577	23.73	3800	23.73	4880	23.73	5906	23.73	5906
23.74	367	23.74	1570	23.74	2570	23.74	3862	23.74	4853	23.74	5868	23.74	5868
23.75	399	23.75	1615	23.75	2615	23.75	3885	23.75	4878	23.75	5870	23.75	5870
23.76	382	23.76	1563	23.76	2563	23.76	3817	23.76	4906	23.76	5835	23.76	5835
23.77	356	23.77	1583	23.77	2583	23.77	3836	23.77	4877	23.77	5811	23.77	5811
23.78	402	23.78	1523	23.78	2523	23.78	3821	23.78	4831	23.78	5870	23.78	5870
23.79	366	23.79	1581	23.79	2581	23.79	3800	23.79	4841	23.79	5864	23.79	5864
23.8	381	23.8	1552	23.8	2552	23.8	3829	23.8	4862	23.8	5851	23.8	5851
23.81	396	23.81	1543	23.81	2543	23.81	3812	23.81	4844	23.81	5902	23.81	5902
23.82	395	23.82	1547	23.82	2547	23.82	3819	23.82	4847	23.82	5833	23.82	5833
23.83	350	23.83	1540	23.83	2540	23.83	3826	23.83	4841	23.83	5841	23.83	5841
23.84	369	23.84	1553	23.84	2553	23.84	3833	23.84	4857	23.84	5872	23.84	5872
23.85	368	23.85	1569	23.85	2569	23.85	3823	23.85	4815	23.85	5838	23.85	5838
23.86	377	23.86	1555	23.86	2555	23.86	3780	23.86	4938	23.86	5831	23.86	5831
23.87	405	23.87	1535	23.87	2535	23.87	3863	23.87	4841	23.87	5774	23.87	5774
23.88	355	23.88	1583	23.88	2583	23.88	3803	23.88	4765	23.88	5821	23.88	5821
23.89	365	23.89	1538	23.89	2538	23.89	3831	23.89	4842	23.89	5816	23.89	5816
23.9	370	23.9	1551	23.9	2551	23.9	3861	23.9	4856	23.9	5875	23.9	5875
23.91	380	23.91	1588	23.91	2588	23.91	3823	23.91	4869	23.91	5821	23.91	5821
23.92	370	23.92	1539	23.92	2539	23.92	3766	23.92	4859	23.92	5909	23.92	5909
23.93	400	23.93	1576	23.93	2576	23.93	3813	23.93	4847	23.93	5814	23.93	5814
23.94	348	23.94	1537	23.94	2537	23.94	3811	23.94	4843	23.94	5832	23.94	5832
23.95	364	23.95	1555	23.95	2555	23.95	3806	23.95	4810	23.95	5830	23.95	5830
23.96	364	23.96	1543	23.96	2543	23.96	3759	23.96	4787	23.96	5839	23.96	5839
23.97	351	23.97	1561	23.97	2561	23.97	3822	23.97	4833	23.97	5821	23.97	5821
23.98	354	23.98	1579	23.98	2579	23.98	3798	23.98	4810	23.98	5834	23.98	5834
23.99	365	23.99	1564	23.99	2564	23.99	3841	23.99	4842	23.99	5851	23.99	5851
24	364	24	1521	24	2521	24	3831	24	4845	24	5810	24	5810
24.01	373	24.01	1558	24.01	2558	24.01	3787	24.01	4834	24.01	5846	24.01	5846
24.02	333	24.02	1545	24.02	2545	24.02	3788	24.02	4845	24.02	5810	24.02	5810
24.03	390	24.03	1546	24.03	2546	24.03	3831	24.03	4815	24.03	5779	24.03	5779
24.04	378	24.04	1570	24.04	2570	24.04	3802	24.04	4836	24.04	5821	24.04	5821
24.05	368	24.05	1556	24.05	2556	24.05	3779	24.05	4853	24.05	5794	24.05	5794
24.06	369	24.06	1558	24.06	2558	24.06	3766	24.06	4835	24.06	5824	24.06	5824
24.07	357	24.07	1517	24.07	2517	24.07	3797	24.07	4819	24.07	5750	24.07	5750
24.08	378	24.08	1538	24.08	2538	24.08	3791	24.08	4805	24.08	5850	24.08	5850
24.09	381	24.09	1526	24.09	2526	24.09	3741	24.09	4834	24.09	5801	24.09	5801
24.1	383	24.1	1541	24.1	2541	24.1	3766	24.1	4852	24.1	5823	24.1	5823
24.11	347	24.11	1541	24.11	2541	24.11	3747	24.11	4851	24.11	5800	24.11	5800
24.12	352	24.12	1566	24.12	2566	24.12	3784	24.12	4847	24.12	5797	24.12	5797
24.13	349	24.13	1574	24.13	2574	24.13	3814	24.13	4847	24.13	5777	24.13	5777
24.14	347	24.14	1536	24.14	2536	24.14	3787	24.14	4812	24.14	5778	24.14	5778
24.15	347	24.15	1537	24.15	2537	24.15	3789	24.15	4779	24.15	5769	24.15	5769
24.16	332	24.16	1544	24.16	2544	24.16	3809	24.16	4812	24.16	5802	24.16	5802
24.17	363	24.17	1543	24.17	2543	24.17	3786	24.17	4788	24.17	5821	24.17	5821
24.18	395	24.18	1564	24.18	2564	24.18	3788	24.18	4823	24.18	5812	24.18	5812
24.19	352	24.19	1535	24.19	2535	24.19	3791	24.19	4764	24.19	5808	24.19	5808
24.2	335	24.2	1508	24.2	2508	24.2	3764	24.2	4769	24.2	5790	24.2	5790
24.21	370	24.21	1520	24.21	2520	24.21	3799	24.21	4809	24.21	5788	24.21	5788
24.22	356	24.22	1545	24.22	2545	24.22	3754	24.22	4784	24.22	5778	24.22	5778
24.23	337	24.23	1565	24.23	2565	24.23	3792	24.23	4757	24.23	5775	24.23	5775
24.24	314	24.24	1543	24.24	2543	24.24	3804	24.24	4778	24.24	5764	24.24	5764
24.25	340	24.25	1555	24.25	2555	24.25	3792	24.25	4791	24.25	5727	24.25	5727
24.26	347	24.26	1566	24.26	2566	24.26	3753	24.26	4847	24.26	5797	24.26	5797
24.27	363	24.27	1531	24.27	2531	24.27	3783	24.27	4839	24.27	5774	24.27	5774
24.28	367	24.28	1542	24.28	2542	24.28	3797	24.28	4794	24.28	5770	24.28	5770
24.29	350	24.29	1515	24.29	2515	24.29	3749	24.29	4787	24.29	5813	24.29	5813
24.3	367	24.3	1521	24.3	2521	24.3	3720	24.3	4819	24.3	5811	24.3	5811
24.31	376	24.31	1549	24.31	2549	24.31	3781	24.31	4772	24.31	5812	24.31	5812
24.32	353	24.32	1508	24.32	2508	24.32	3761	24.32	4876	24.32	5753	24.32	5753
24.33	341	24.33	1539	24.33	2539	24.33	3736	24.33	4810	24.33	5824	24.33	5824
24.34	349	24.34	1528	24.34	2528	24.34	3759	24.34	4837	24.34	5777	24.34	5777
24.35	374	24.35	1566	24.35	2566	24.35	3760	24.35	4787	24.35	5776	24.35	5776
24.36	335	24.36	1532	24.36	2532	24.36	3801	24.36	4741	24.36	5774	24.36	5774
24.37	367	24.37	1542	24.37	2542	24.37	3748	24.37	4825	24.37	5763	24.37	5763
24.38	347	24.38	1525	24.38	2525	24.38	3804	24.38	4742	24.38	5750	24.38	5750
24.39	340	24.39	1542	24.39	2542	24.39	3798	24.39	4757	24.39	5799	24.39	5799
24.4	317	24.4	1488	24.4	2488	24.4	3790	24.4	4811	24.4	5798	24.4	5798
24.41	374	24.41	1520	24.41	2520	24.41	3760	24.41	4821	24.41	5749	24.41	5749
24.42	337	24.42	1534	24.42	2534	24.42	3754	24.42	4764	24.42	5726	24.42	5726
24.43	358	24.43	1573	24.43	2573	24.43	3773	24.43	4727	24.43	5795	24.43	5795
24.44	364	24.44	1552	24.44	2552	24.44	3770	24.44	4785	24.44	5793	24.44	5793
24.45	364	24.45	1554	24.45	2554	24.45	3729	24.45	4753	24.45	5830	24.45	5830
24.46	347	24.46	1558	24.46	2558	24.46	3727	24.46	4828	24.46	5818	24.46	5818
24.47	345	24.47	1531	24.47	2531	24.47	3782	24.47	4831	24.47	5815	24.47	5815
24.48	338	24.48	1534	24.48	2534	24.48	3803	24.48	4805	24.48	5772	24.48	5772
24.49	331	24.49	1528	24.49	2528	24.49	3726	24.49	4739	24.49	5753	24.49	5753
24.5	388	24.5	1542	24.5	2542	24.5	3744	24.5	4779	24.5	5804	24.5	5804
24.51	330	24.51	1498	24.51	2498	24.51	3750	24.51	4803	24.51	5786	24.51	5786
24.52	345	24.52	1509	24.52	2509	24.52	3771	24.52	4802	24.52	5778	24.52	5778
24.53	347	24.53	1548	24.53	2548	24.53	3802	24.53	4773	24.53	5762	24.53	5762
24.54	368	24.54	1529	24.54	2529	24.54	3724	24.54	4778	24.54	5794	24.54	5794
24.55	361	24.55	1542	24.55	2542	24.55	3725	24.55	4852	24.55	5764	24.55	5764
24.56	296	24.56	1529	24.56	2529	24.56	3728	24.56	4780	24.56	5796	24.56	5796
24.57	304	24.57	1558	24.57	2558	24.57	3731	24.57	4786	24.57	5771	24.57	5771
24.58	328	24.58	1533	24.58	2533	24.58	3754	24.58	4805	24.58	5758	24.58	5758
24.59	347	24.59	1527	24.59	2527	24.59	3787	24.59	4782	24.59	5762	24.59	5762
24.6	334	24.6	1542	24.6	2542	24.6	3758	24.6	4799	24.6	5763	24.6	5763
24.61	356	24.61	1543	24.61	2543	24.61	3709	24.61	4754	24.61	5780	24.61	5780
24.62	370	24.62	1529	24.62	2529	24.62	3745	24.62	4795	24.62	5797	24.62	5797
24.63	348	24.63	1542	24.63	2542	24.63	3754	24.63	4807	24.63	5811	24.63	5811
24.64	318	24.64	1568	24.64	2568	24.64	3800	24.64	4763	24.64	5767	24.64	5767
24.65	310	24.65	1548	24.65	2548	24.65	3764	24.65	4815	24.65	5776	24.65	5776
24.66	333	24.66	1529	24.66	2529	24.66	3709	24.66	4770	24.66	5798	24.66	5798
24.67	346	24.67	1530	24.67	2530	24.67	3728	24.67	4789	24.67	5761	24.67	5761
24.68	332	24.68	1521	24.68	2521	24.68	3751	24.68	4767	24.68	5769	24.68	5769
24.69	329	24.69	1557	24.69	2557	24.69	3778	24.69	4790	24.69	5761	24.69	5761
24.7	325	24.7	1495	24.7	2495	24.7	3718	24.7	4803	24.7	5781	24.7	5781
24.71	362	24.71	1549	24.71	2549	24.71	3715	24.71	4785	24.71	5800	24.71	5800
24.72	352	24.72	1516	24.72	2516	24.72	3758	24.72	4731	24.72	5792	24.72	5792
24.73	358	24.73	1532	24.73	2532	24.73	3761	24.73	4743	24.73	5827	24.73	5827
24.74	328	24.74	1539	24.74	2539	24.74	3691	24.74	4801	24.74	5781	24.74	5781
24.75	342	24.75	1559	24.75	2559	24.75	3720	24.75	4745	24.75	5721	24.75	5721
24.76	345	24.76	1502	24.76	2502	24.76	3743	24.76	4744	24.76	5761	24.76	5761
24.77	346	24.77	1557	24.77	2557	24.77	3708	24.77	4803	24.77	5742	24.77	5742
24.78	401	24.78	1575	24.78	2575	24.78	3699	24.78	4747	24.78	5744	24.78	5744
24.79	338	24.79	1527	24.79	2527	24.79	3753	24.79	4793	24.79	5811	24.79	5811
24.8	335	24.8	1497	24.8	2497	24.8	3778	24.8	4687	24.8	5828	24.8	5828
24.81	335	24.81	1551	24.81	2551	24.81	3780	24.81	4784	24.81	5751	24.81	5751
24.82	296	24.82	1514	24.82	2514	24.82	3747	24.82	4803	24.82	5785	24.82	5785
24.83	335	24.83	1532	24.83	2532	24.83	3740	24.83	4756	24.83	5792	24.83	5792
24.84	349	24.84	1530	24.84	2530	24.84	3784	24.84	4744	24.84	5788	24.84	5788
24.85	319	24.85	1542	24.85	2542	24.85	3737	24.85	4773	24.85	5833	24.85	5833
24.86	339	24.86	1504	24.86	2504	24.86	3704	24.86	4788	24.86	5730	24.86	5730
24.87	336	24.87	1512	24.87	2512	24.87	3731	24.87	4771	24.87	5764	24.87	5764
24.88	331	24.88	1534	24.88	2534	24.88	3774	24.88	4749	24.88	5726	24.88	5726
24.89	357	24.89	1521	24.89	2521	24.89	3703	24.89	4782	24.89	5729	24.89	5729
24.9	352	24.9	1541	24.9	2541	24.9	3721	24.9	4759	24.9	5774	24.9	5774
24.91	327	24.91	1550	24.91	2550	24.91	3730	24.91	4788	24.91	5734	24.91	5734
24.92	320	24.92	1526	24.92	2526	24.92	3737	24.92	4750	24.92	5759	24.92	5759
24.93	347	24.93	1536	24.93	2536	24.93	3780	24.93	4734	24.93	5799	24.93	5799
24.94	321	24.94	1525	24.94	2525	24.94	3744	24.94	4750	24.94	5804	24.94	5804
24.95	325	24.95	1536	24.95	2536	24.95	3748	24.95	4739	24.95	5765	24.95	5765
24.96	341	24.96	1493	24.96	2493	24.96	3766	24.96	4789	24.96	5745	24.96	5745
24.97	343	24.97	1521	24.97	2521	24.97	3745	24.97	4737	24.97	5780	24.97	5780
24.98	333	24.98	1531	24.98	2531	24.98	3793	24.98	4739	24.98	5790	24.98	5790
24.99	337	24.99	1513	24.99	2513	24.99	3745	24.99	4740	24.99	5724	24.99	5724
25	352	25	1531	25	2531	25	3737	25	4769	25	5775	25	5775
25.01	309	25.01	1526	25.01	2526	25.01	3751	25.01	4841	25.01	5726	25.01	5726
25.02	328	25.02	1546	25.02	2546	25.02	3764	25.02	4721	25.02	5767	25.02	5767
25.03	325	25.03	1474	25.03	2474	25.03	3758	25.03	4776	25.03	5787	25.03	5787
25.04	346	25.04	1524	25.04	2524	25.04	3779	25.04	4801	25.04	5823	25.04	5823
25.05	356	25.05	1496	25.05	2496	25.05	3729	25.05	4758	25.05	5820	25.05	5820
25.06	346	25.06	1534	25.06	2534	25.06	3729	25.06	4787	25.06	5796	25.06	5796
25.07	355	25.07	1522	25.07	2522	25.07	3726	25.07	4715	25.07	5749	25.07	5749
25.08	320	25.08	1534	25.08	2534	25.08	3755	25.08	4774	25.08	5766	25.08	5766
25.09	364	25.09	1513	25.09	2513	25.09	3750	25.09	4817	25.09	5790	25.09	5790
25.1	332	25.1	1517	25.1	2517	25.1	3736	25.1	4773	25.1	5768	25.1	5768
25.11	369	25.11	1504	25.11	2504	25.11	3784	25.11	4776	25.11	5751	25.11	5751
25.12	350	25.12	1516	25.12	2516	25.12	3735	25.12	4735	25.12	5780	25.12	5780
25.13	343	25.13	1530	25.13	2530	25.13	3764	25.13	4800	25.13	5751	25.13	5751
25.14	321	25.14	1530	25.14	2530	25.14	3763	25.14	4756	25.14	5809	25.14	5809
25.15	348	25.15	1535	25.15	2535	25.15	3743	25.15	4725	25.15	5789	25.15	5789
25.16	297	25.16	1539	25.16	2539	25.16	3790	25.16	4784	25.16	5763	25.16	5763
25.17	354	25.17	1518	25.17	2518	25.17	3821	25.17	4751	25.17	5797	25.17	5797
25.18	316	25.18	1523	25.18	2523	25.18	3787	25.18	4740	25.18	5800	25.18	5800
25.19	322	25.19	1501	25.19	2501	25.19	3718	25.19	4747	25.19	5796	25.19	5796
25.2	326	25.2	1562	25.2	2562	25.2	3749	25.2	4778	25.2	5733	25.2	5733
25.21	364	25.21	1498	25.21	2498	25.21	3747	25.21	4806	25.21	5740	25.21	5740
25.22	311	25.22	1506	25.22	2506	25.22	3771	25.22	4765	25.22	5768	25.22	5768
25.23	335	25.23	1531	25.23	2531	25.23	3779	25.23	4730	25.23	5716	25.23	5716
25.24	358	25.24	1511	25.24	2511	25.24	3726	25.24	4725	25.24	5768	25.24	5768
25.25	330	25.25	1538	25.25	2538	25.25	3708	25.25	4789	25.25	5722	25.25	5722
25.26	326	25.26	1550	25.26	2550	25.26	3768	25.26	4761	25.26	5795	25.26	5795
25.27	346	25.27	1491	25.27	2491	25.27	3767	25.27	4773	25.27	5763	25.27	5763
25.28	322	25.28	1537	25.28	2537	25.28	3715	25.28	4760	25.28	5791	25.28	5791
25.29	332	25.29	1533	25.29	2533	25.29	3721	25.29	4764	25.29	5754	25.29	5754
25.3	342	25.3	1543	25.3	2543	25.3	3787	25.3	4753	25.3	5756	25.3	5756
25.31	358	25.31	1523	25.31	2523	25.31	3774	25.31	4734	25.31	5760	25.31	5760
25.32	337	25.32	1541	25.32	2541	25.32	3699	25.32	4804	25.32	5818	25.32	5818
25.33	337	25.33	1513	25.33	2513	25.33	3726	25.33	4749	25.33	5757	25.33	5757
25.34	309	25.34	1538	25.34	2538	25.34	3751	25.34	4738	25.34	5741	25.34	5741
25.35	329	25.35	1555	25.35	2555	25.35	3732	25.35	4744	25.35	5770	25.35	5770
25.36	341	25.36	1539	25.36	2539	25.36	3761	25.36	4766	25.36	5735	25.36	5735
25.37	330	25.37	1523	25.37	2523	25.37	3760	25.37	4795	25.37	5796	25.37	5796
25.38	324	25.38	1521	25.38	2521	25.38	3746	25.38	4808	25.38	5761	25.38	5761
25.39	341	25.39	1524	25.39	2524	25.39	3711	25.39	4791	25.39	5751	25.39	5751
25.4	363	25.4	1580	25.4	2580	25.4	3729	25.4	4731	25.4	5763	25.4	5763
25.41	323	25.41	1523	25.41	2523	25.41	3758	25.41	4770	25.41	5776	25.41	5776
25.42	334	25.42	1526	25.42	2526	25.42	3736	25.42	4747	25.42	5752	25.42	5752
25.43	300	25.43	1521	25.43	2521	25.43	3746	25.43	4788	25.43	5756	25.43	5756
25.44	304	25.44	1528	25.44	2528	25.44	3774	25.44	4788	25.44	5773	25.44	5773
25.45	312	25.45	1546	25.45	2546	25.45	3746	25.45	4775	25.45	5809	25.45	5809
25.46	341	25.46	1485	25.46	2485	25.46	3727	25.46	4778	25.46	5776	25.46	5776
25.47	323	25.47	1544	25.47	2544	25.47	3736	25.47	4802	25.47	5793	25.47	5793
25.48	318	25.48	1557	25.48	2557	25.48	3759	25.48	4802	25.48	5820	25.48	5820
25.49	357	25.49	1541	25.49	2541	25.49	3718	25.49	4733	25.49	5734	25.49	5734
25.5	332	25.5	1537	25.5	2537	25.5	3740	25.5	4770	25.5	5810	25.5	5810
25.51	305	25.51	1506	25.51	2506	25.51	3773	25.51	4791	25.51	5760	25.51	5760
25.52	336	25.52	1527	25.52	2527	25.52	3730	25.52	4781	25.52	5767	25.52	5767
25.53	325	25.53	1526	25.53	2526	25.53	3739	25.53	4750	25.53	5775	25.53	5775
25.54	370	25.54	1508	25.54	2508	25.54	3732	25.54	4720	25.54	5758	25.54	5758
25.55	315	25.55	1504	25.55	2504	25.55	3791	25.55	4768	25.55	5800	25.55	5800
25.56	338	25.56	1512	25.56	2512	25.56	3759	25.56	4836	25.56	5764	25.56	5764
25.57	319	25.57	1516	25.57	2516	25.57	3679	25.57	4778	25.57	5789	25.57	5789
25.58	302	25.58	1560	25.58	2560	25.58	3776	25.58	4835	25.58	5751	25.58	5751
25.59	360	25.59	1499	25.59	2499	25.59	3726	25.59	4765	25.59	5727	25.59	5727
25.6	357	25.6	1532	25.6	2532	25.6	3760	25.6	4804	25.6	5759	25.6	5759
25.61	317	25.61	1547	25.61	2547	25.61	3738	25.61	4801	25.61	5678	25.61	5678
25.62	312	25.62	1524	25.62	2524	25.62	3757	25.62	4761	25.62	5796	25.62	5796
25.63	288	25.63	1538	25.63	2538	25.63	3741	25.63	4767	25.63	5773	25.63	5773
25.64	346	25.64	1536	25.64	2536	25.64	3707	25.64	4789	25.64	5791	25.64	5791
25.65	340	25.65	1517	25.65	2517	25.65	3717	25.65	4757	25.65	5767	25.65	5767
25.66	329	25.66	1528	25.66	2528	25.66	3736	25.66	4732	25.66	5719	25.66	5719
25.67	303	25.67	1531	25.67	2531	25.67	3770	25.67	4776	25.67	5771	25.67	5771
25.68	332	25.68	1542	25.68	2542	25.68	3738	25.68	4819	25.68	5782	25.68	5782
25.69	319	25.69	1530	25.69	2530	25.69	3745	25.69	4710	25.69	5749	25.69	5749
25.7	334	25.7	1520	25.7	2520	25.7	3725	25.7	4787	25.7	5768	25.7	5768
25.71	322	25.71	1542	25.71	2542	25.71	3790	25.71	4778	25.71	5773	25.71	5773
25.72	337	25.72	1510	25.72	2510	25.72	3787	25.72	4768	25.72	5764	25.72	5764
25.73	347	25.73	1566	25.73	2566	25.73	3742	25.73	4756	25.73	5716	25.73	5716
25.74	380	25.74	1539	25.74	2539	25.74	3770	25.74	4813	25.74	5805	25.74	5805
25.75	333	25.75	1518	25.75	2518	25.75	3741	25.75	4793	25.75	5805	25.75	5805
25.76	326	25.76	1551	25.76	2551	25.76	3745	25.76	4782	25.76	5807	25.76	5807
25.77	308	25.77	1522	25.77	2522	25.77	3794	25.77	4810	25.77	5752	25.77	5752
25.78	329	25.78	1523	25.78	2523	25.78	3734	25.78	4777	25.78	5808	25.78	5808
25.79	344	25.79	1505	25.79	2505	25.79	3746	25.79	4738	25.79	5809	25.79	5809
25.8	351	25.8	1545	25.8	2545	25.8	3729	25.8	4741	25.8	5767	25.8	5767
25.81	304	25.81	1520	25.81	2520	25.81	3741	25.81	4753	25.81	5756	25.81	5756
25.82	334	25.82	1526	25.82	2526	25.82	3764	25.82	4785	25.82	5761	25.82	5761
25.83	335	25.83	1538	25.83	2538	25.83	3780	25.83	4817	25.83	5824	25.83	5824
25.84	329	25.84	1558	25.84	2558	25.84	3752	25.84	4777	25.84	5769	25.84	5769
25.85	355	25.85	1536	25.85	2536	25.85	3793	25.85	4758	25.85	5807	25.85	5807
25.86	353	25.86	1514	25.86	2514	25.86	3713	25.86	4763	25.86	5765	25.86	5765
25.87	310	25.87	1543	25.87	2543	25.87	3718	25.87	4784	25.87	5810	25.87	5810
25.88	342	25.88	1527	25.88	2527	25.88	3729	25.88	4755	25.88	5781	25.88	5781
25.89	324	25.89	1529	25.89	2529	25.89	3764	25.89	4825	25.89	5722	25.89	5722
25.9	316	25.9	1526	25.9	2526	25.9	3748	25.9	4756	25.9	5783	25.9	5783
25.91	326	25.91	1538	25.91	2538	25.91	3732	25.91	4775	25.91	5783	25.91	5783
25.92	308	25.92	1536	25.92	2536	25.92	3763	25.92	4786	25.92	5782	25.92	5782
25.93	360	25.93	1494	25.93	2494	25.93	3777	25.93	4736	25.93	5785	25.93	5785
25.94	310	25.94	1512	25.94	2512	25.94	3766	25.94	4807	25.94	5769	25.94	5769
25.95	339	25.95	1560	25.95	2560	25.95	3743	25.95	4760	25.95	5756	25.95	5756
25.96	328	25.96	1532	25.96	2532	25.96	3774	25.96	4774	25.96	5763	25.96	5763
25.97	331	25.97	1539	25.97	2539	25.97	3778	25.97	4811	25.97	5782	25.97	5782
25.98	364	25.98	1530	25.98	2530	25.98	3729	25.98	4809	25.98	5763	25.98	5763
25.99	307	25.99	1529	25.99	2529	25.99	3734	25.99	4770	25.99	5794	25.99	5794
26	313	26	1507	26	2507	26	3741	26	4773	26	5791	26	5791
26.01	333	26.01	1528	26.01	2528	26.01	3777	26.01	4753	26.01	5858	26.01	5858
26.02	331	26.02	1564	26.02	2564	26.02	3724	26.02	4756	26.02	5768	26.02	5768
26.03	368	26.03	1549	26.03	2549	26.03	3753	26.03	4762	26.03	5755	26.03	5755
26.04	378	26.04	1555	26.04	2555	26.04	3767	26.04	4784	26.04	5754	26.04	5754
26.05	368	26.05	1545	26.05	2545	26.05	3753	26.05	4794	26.05	5786	26.05	5786
26.06	348	26.06	1518	26.06	2518	26.06	3706	26.06	4791	26.06	5782	26.06	5782
26.07	337	26.07	1514	26.07	2514	26.07	3757	26.07	4758	26.07	5752	26.07	5752
26.08	325	26.08	1538	26.08	2538	26.08	3713	26.08	4789	26.08	5768	26.08	5768
26.09	328	26.09	1536	26.09	2536	26.09	3701	26.09	4791	26.09	5786	26.09	5786
26.1	362	26.1	1544	26.1	2544	26.1	3702	26.1	4778	26.1	5760	26.1	5760
26.11	349	26.11	1523	26.11	2523	26.11	3747	26.11	4776	26.11	5769	26.11	5769
26.12	356	26.12	1533	26.12	2533	26.12	3739	26.12	4802	26.12	5753	26.12	5753
26.13	360	26.13	1507	26.13	2507	26.13	3760	26.13	4771	26.13	5793	26.13	5793
26.14	347	26.14	1517	26.14	2517	26.14	3782	26.14	4763	26.14	5806	26.14	5806
26.15	362	26.15	1577	26.15	2577	26.15	3743	26.15	4801	26.15	5757	26.15	5757
26.16	346	26.16	1521	26.16	2521	26.16	3738	26.16	4734	26.16	5799	26.16	5799
26.17	365	26.17	1500	26.17	2500	26.17	3759	26.17	4775	26.17	5791	26.17	5791
26.18	335	26.18	1505	26.18	2505	26.18	3743	26.18	4818	26.18	5780	26.18	5780
26.19	325	26.19	1495	26.19	2495	26.19	3750	26.19	4803	26.19	5817	26.19	5817
26.2	305	26.2	1536	26.2	2536	26.2	3714	26.2	4794	26.2	5748	26.2	5748
26.21	331	26.21	1517	26.21	2517	26.21	3748	26.21	4746	26.21	5803	26.21	5803
26.22	333	26.22	1551	26.22	2551	26.22	3784	26.22	4764	26.22	5794	26.22	5794
26.23	326	26.23	1541	26.23	2541	26.23	3792	26.23	4770	26.23	5804	26.23	5804
26.24	369	26.24	1548	26.24	2548	26.24	3729	26.24	4756	26.24	5745	26.24	5745
26.25	335	26.25	1511	26.25	2511	26.25	3756	26.25	4757	26.25	5753	26.25	5753
26.26	307	26.26	1510	26.26	2510	26.26	3763	26.26	4842	26.26	5775	26.26	5775
26.27	330	26.27	1535	26.27	2535	26.27	3730	26.27	4797	26.27	5826	26.27	5826
26.28	353	26.28	1537	26.28	2537	26.28	3737	26.28	4753	26.28	5780	26.28	5780
26.29	318	26.29	1550	26.29	2550	26.29	3753	26.29	4769	26.29	5809	26.29	5809
26.3	302	26.3	1525	26.3	2525	26.3	3764	26.3	4790	26.3	5771	26.3	5771
26.31	297	26.31	1529	26.31	2529	26.31	3743	26.31	4750	26.31	5776	26.31	5776
26.32	344	26.32	1537	26.32	2537	26.32	3744	26.32	4769	26.32	5758	26.32	5758
26.33	309	26.33	1517	26.33	2517	26.33	3772	26.33	4756	26.33	5792	26.33	5792
26.34	337	26.34	1520	26.34	2520	26.34	3731	26.34	4767	26.34	5831	26.34	5831
26.35	353	26.35	1523	26.35	2523	26.35	3805	26.35	4750	26.35	5783	26.35	5783
26.36	336	26.36	1552	26.36	2552	26.36	3727	26.36	4814	26.36	5780	26.36	5780
26.37	322	26.37	1529	26.37	2529	26.37	3781	26.37	4808	26.37	5780	26.37	5780
26.38	340	26.38	1553	26.38	2553	26.38	3774	26.38	4792	26.38	5765	26.38	5765
26.39	342	26.39	1506	26.39	2506	26.39	3752	26.39	4719	26.39	5816	26.39	5816
26.4	345	26.4	1528	26.4	2528	26.4	3781	26.4	4785	26.4	5752	26.4	5752
26.41	312	26.41	1546	26.41	2546	26.41	3809	26.41	4772	26.41	5791	26.41	5791
26.42	355	26.42	1527	26.42	2527	26.42	3682	26.42	4798	26.42	5749	26.42	5749
26.43	349	26.43	1529	26.43	2529	26.43	3746	26.43	4773	26.43	5757	26.43	5757
26.44	296	26.44	1540	26.44	2540	26.44	3778	26.44	4754	26.44	5746	26.44	5746
26.45	352	26.45	1552	26.45	2552	26.45	3741	26.45	4732	26.45	5774	26.45	5774
26.46	333	26.46	1539	26.46	2539	26.46	3770	26.46	4756	26.46	5794	26.46	5794
26.47	346	26.47	1519	26.47	2519	26.47	3761	26.47	4766	26.47	5747	26.47	5747
26.48	341	26.48	1516	26.48	2516	26.48	3776	26.48	4801	26.48	5782	26.48	5782
26.49	334	26.49	1539	26.49	2539	26.49	3696	26.49	4787	26.49	5757	26.49	5757
26.5	341	26.5	1531	26.5	2531	26.5	3746	26.5	4751	26.5	5799	26.5	5799
26.51	305	26.51	1507	26.51	2507	26.51	3731	26.51	4781	26.51	5800	26.51	5800
26.52	320	26.52	1525	26.52	2525	26.52	3743	26.52	4727	26.52	5758	26.52	5758
26.53	335	26.53	1550	26.53	2550	26.53	3739	26.53	4775	26.53	5755	26.53	5755
26.54	330	26.54	1522	26.54	2522	26.54	3793	26.54	4755	26.54	5780	26.54	5780
26.55	333	26.55	1542	26.55	2542	26.55	3752	26.55	4745	26.55	5789	26.55	5789
26.56	329	26.56	1542	26.56	2542	26.56	3775	26.56	4749	26.56	5815	26.56	5815
26.57	341	26.57	1538	26.57	2538	26.57	3741	26.57	4717	26.57	5790	26.57	5790
26.58	329	26.58	1497	26.58	2497	26.58	3803	26.58	4751	26.58	5776	26.58	5776
26.59	351	26.59	1516	26.59	2516	26.59	3778	26.59	4737	26.59	5770	26.59	5770
26.6	332	26.6	1509	26.6	2509	26.6	3756	26.6	4742	26.6	5756	26.6	5756
26.61	345	26.61	1508	26.61	2508	26.61	3731	26.61	4747	26.61	5754	26.61	5754
26.62	272	26.62	1516	26.62	2516	26.62	3700	26.62	4798	26.62	5756	26.62	5756
26.63	316	26.63	1527	26.63	2527	26.63	3726	26.63	4750	26.63	5780	26.63	5780
26.64	276	26.64	1518	26.64	2518	26.64	3719	26.64	4738	26.64	5792	26.64	5792
26.65	323	26.65	1503	26.65	2503	26.65	3783	26.65	4777	26.65	5790	26.65	5790
26.66	333	26.66	1510	26.66	2510	26.66	3679	26.66	4780	26.66	5767	26.66	5767
26.67	308	26.67	1489	26.67	2489	26.67	3706	26.67	4740	26.67	5801	26.67	5801
26.68	309	26.68	1552	26.68	2552	26.68	3731	26.68	4731	26.68	5790	26.68	5790
26.69	330	26.69	1541	26.69	2541	26.69	3732	26.69	4762	26.69	5774	26.69	5774
26.7	320	26.7	1538	26.7	2538	26.7	3744	26.7	4781	26.7	5745	26.7	5745
26.71	299	26.71	1531	26.71	2531	26.71	3781	26.71	4719	26.71	5791	26.71	5791
26.72	315	26.72	1527	26.72	2527	26.72	3745	26.72	4771	26.72	5749	26.72	5749
26.73	340	26.73	1514	26.73	2514	26.73	3761	26.73	4753	26.73	5755	26.73	5755
26.74	354	26.74	1502	26.74	2502	26.74	3685	26.74	4717	26.74	5803	26.74	5803
26.75	318	26.75	1517	26.75	2517	26.75	3702	26.75	4796	26.75	5791	26.75	5791
26.76	323	26.76	1533	26.76	2533	26.76	3682	26.76	4757	26.76	5793	26.76	5793
26.77	330	26.77	1551	26.77	2551	26.77	3759	26.77	4750	26.77	5766	26.77	5766
26.78	316	26.78	1527	26.78	2527	26.78	3746	26.78	4766	26.78	5839	26.78	5839
26.79	326	26.79	1506	26.79	2506	26.79	3733	26.79	4734	26.79	5747	26.79	5747
26.8	323	26.8	1519	26.8	2519	26.8	3716	26.8	4715	26.8	5773	26.8	5773
26.81	316	26.81	1558	26.81	2558	26.81	3730	26.81	4748	26.81	5772	26.81	5772
26.82	296	26.82	1531	26.82	2531	26.82	3752	26.82	4731	26.82	5754	26.82	5754
26.83	333	26.83	1529	26.83	2529	26.83	3754	26.83	4727	26.83	5805	26.83	5805
26.84	333	26.84	1503	26.84	2503	26.84	3685	26.84	4744	26.84	5749	26.84	5749
26.85	298	26.85	1490	26.85	2490	26.85	3755	26.85	4707	26.85	5716	26.85	5716
26.86	295	26.86	1530	26.86	2530	26.86	3727	26.86	4713	26.86	5760	26.86	5760
26.87	310	26.87	1510	26.87	2510	26.87	3718	26.87	4778	26.87	5745	26.87	5745
26.88	298	26.88	1525	26.88	2525	26.88	3692	26.88	4775	26.88	5753	26.88	5753
26.89	353	26.89	1525	26.89	2525	26.89	3691	26.89	4697	26.89	5782	26.89	5782
26.9	318	26.9	1495	26.9	2495	26.9	3733	26.9	4749	26.9	5756	26.9	5756
26.91	325	26.91	1490	26.91	2490	26.91	3719	26.91	4747	26.91	5747	26.91	5747
26.92	331	26.92	1512	26.92	2512	26.92	3678	26.92	4715	26.92	5777	26.92	5777
26.93	338	26.93	1510	26.93	2510	26.93	3676	26.93	4779	26.93	5779	26.93	5779
26.94	292	26.94	1501	26.94	2501	26.94	3690	26.94	4734	26.94	5753	26.94	5753
26.95	334	26.95	1508	26.95	2508	26.95	3684	26.95	4722	26.95	5737	26.95	5737
26.96	335	26.96	1500	26.96	2500	26.96	3702	26.96	4772	26.96	5753	26.96	5753
26.97	311	26.97	1514	26.97	2514	26.97	3688	26.97	4705	26.97	5702	26.97	5702
26.98	313	26.98	1504	26.98	2504	26.98	3694	26.98	4716	26.98	5733	26.98	5733
26.99	291	26.99	1496	26.99	2496	26.99	3714	26.99	4713	26.99	5758	26.99	5758
27	286	27	1535	27	2535	27	3709	27	4682	27	5743	27	5743
27.01	305	27.01	1498	27.01	2498	27.01	3702	27.01	4692	27.01	5749	27.01	5749
27.02	283	27.02	1482	27.02	2482	27.02	3733	27.02	4741	27.02	5732	27.02	5732
27.03	325	27.03	1518	27.03	2518	27.03	3681	27.03	4770	27.03	5773	27.03	5773
27.04	319	27.04	1514	27.04	2514	27.04	3720	27.04	4734	27.04	5756	27.04	5756
27.05	306	27.05	1521	27.05	2521	27.05	3685	27.05	4741	27.05	5727	27.05	5727
27.06	300	27.06	1528	27.06	2528	27.06	3703	27.06	4724	27.06	5719	27.06	5719
27.07	318	27.07	1491	27.07	2491	27.07	3683	27.07	4719	27.07	5725	27.07	5725
27.08	310	27.08	1507	27.08	2507	27.08	3669	27.08	4693	27.08	5697	27.08	5697
27.09	316	27.09	1477	27.09	2477	27.09	3676	27.09	4687	27.09	5708	27.09	5708
27.1	285	27.1	1501	27.1	2501	27.1	3696	27.1	4703	27.1	5701	27.1	5701
27.11	269	27.11	1505	27.11	2505	27.11	3740	27.11	4682	27.11	5748	27.11	5748
27.12	299	27.12	1502	27.12	2502	27.12	3681	27.12	4753	27.12	5777	27.12	5777
27.13	312	27.13	1467	27.13	2467	27.13	3685	27.13	4707	27.13	5723	27.13	5723
27.14	293	27.14	1503	27.14	2503	27.14	3731	27.14	4658	27.14	5711	27.14	5711
27.15	284	27.15	1511	27.15	2511	27.15	3701	27.15	4699	27.15	5781	27.15	5781
27.16	340	27.16	1527	27.16	2527	27.16	3642	27.16	4719	27.16	5712	27.16	5712
27.17	280	27.17	1501	27.17	2501	27.17	3693	27.17	4693	27.17	5723	27.17	5723
27.18	282	27.18	1477	27.18	2477	27.18	3710	27.18	4662	27.18	5709	27.18	5709
27.19	282	27.19	1529	27.19	2529	27.19	3724	27.19	4683	27.19	5720	27.19	5720
27.2	274	27.2	1483	27.2	2483	27.2	3669	27.2	4722	27.2	5667	27.2	5667
27.21	306	27.21	1507	27.21	2507	27.21	3700	27.21	4644	27.21	5693	27.21	5693
27.22	299	27.22	1486	27.22	2486	27.22	3662	27.22	4666	27.22	5737	27.22	5737
27.23	312	27.23	1508	27.23	2508	27.23	3662	27.23	4712	27.23	5725	27.23	5725
27.24	296	27.24	1469	27.24	2469	27.24	3715	27.24	4698	27.24	5719	27.24	5719
27.25	321	27.25	1526	27.25	2526	27.25	3661	27.25	4707	27.25	5702	27.25	5702
27.26	302	27.26	1491	27.26	2491	27.26	3641	27.26	4720	27.26	5676	27.26	5676
27.27	315	27.27	1482	27.27	2482	27.27	3659	27.27	4680	27.27	5686	27.27	5686
27.28	313	27.28	1480	27.28	2480	27.28	3696	27.28	4733	27.28	5709	27.28	5709
27.29	301	27.29	1473	27.29	2473	27.29	3656	27.29	4660	27.29	5694	27.29	5694
27.3	331	27.3	1503	27.3	2503	27.3	3682	27.3	4691	27.3	5672	27.3	5672
27.31	258	27.31	1522	27.31	2522	27.31	3641	27.31	4648	27.31	5706	27.31	5706
27.32	290	27.32	1492	27.32	2492	27.32	3669	27.32	4705	27.32	5685	27.32	5685
27.33	281	27.33	1487	27.33	2487	27.33	3631	27.33	4627	27.33	5678	27.33	5678
27.34	300	27.34	1485	27.34	2485	27.34	3637	27.34	4676	27.34	5641	27.34	5641
27.35	277	27.35	1477	27.35	2477	27.35	3656	27.35	4690	27.35	5716	27.35	5716
27.36	282	27.36	1488	27.36	2488	27.36	3690	27.36	4672	27.36	5715	27.36	5715
27.37	273	27.37	1489	27.37	2489	27.37	3631	27.37	4693	27.37	5688	27.37	5688
27.38	295	27.38	1463	27.38	2463	27.38	3685	27.38	4654	27.38	5730	27.38	5730
27.39	292	27.39	1486	27.39	2486	27.39	3625	27.39	4659	27.39	5669	27.39	5669
27.4	303	27.4	1488	27.4	2488	27.4	3630	27.4	4692	27.4	5669	27.4	5669
27.41	274	27.41	1473	27.41	2473	27.41	3671	27.41	4680	27.41	5694	27.41	5694
27.42	277	27.42	1483	27.42	2483	27.42	3621	27.42	4652	27.42	5685	27.42	5685
27.43	277	27.43	1485	27.43	2485	27.43	3660	27.43	4622	27.43	5641	27.43	5641
27.44	280	27.44	1493	27.44	2493	27.44	3652	27.44	4670	27.44	5695	27.44	5695
27.45	268	27.45	1484	27.45	2484	27.45	3686	27.45	4656	27.45	5684	27.45	5684
27.46	301	27.46	1485	27.46	2485	27.46	3634	27.46	4683	27.46	5697	27.46	5697
27.47	305	27.47	1478	27.47	2478	27.47	3653	27.47	4646	27.47	5695	27.47	5695
27.48	279	27.48	1465	27.48	2465	27.48	3638	27.48	4652	27.48	5639	27.48	5639
27.49	255	27.49	1493	27.49	2493	27.49	3598	27.49	4642	27.49	5675	27.49	5675
27.5	248	27.5	1460	27.5	2460	27.5	3654	27.5	4664	27.5	5765	27.5	5765
27.51	296	27.51	1495	27.51	2495	27.51	3685	27.51	4622	27.51	5659	27.51	5659
27.52	260	27.52	1470	27.52	2470	27.52	3638	27.52	4679	27.52	5658	27.52	5658
27.53	307	27.53	1492	27.53	2492	27.53	3610	27.53	4612	27.53	5656	27.53	5656
27.54	284	27.54	1474	27.54	2474	27.54	3622	27.54	4620	27.54	5616	27.54	5616
27.55	293	27.55	1454	27.55	2454	27.55	3630	27.55	4662	27.55	5704	27.55	5704
27.56	275	27.56	1467	27.56	2467	27.56	3686	27.56	4653	27.56	5657	27.56	5657
27.57	265	27.57	1473	27.57	2473	27.57	3599	27.57	4609	27.57	5646	27.57	5646
27.58	256	27.58	1505	27.58	2505	27.58	3618	27.58	4694	27.58	5697	27.58	5697
27.59	262	27.59	1459	27.59	2459	27.59	3638	27.59	4651	27.59	5646	27.59	5646
27.6	260	27.6	1491	27.6	2491	27.6	3620	27.6	4637	27.6	5633	27.6	5633
27.61	276	27.61	1485	27.61	2485	27.61	3591	27.61	4674	27.61	5700	27.61	5700
27.62	247	27.62	1459	27.62	2459	27.62	3612	27.62	4648	27.62	5681	27.62	5681
27.63	293	27.63	1455	27.63	2455	27.63	3648	27.63	4614	27.63	5642	27.63	5642
27.64	277	27.64	1480	27.64	2480	27.64	3635	27.64	4613	27.64	5672	27.64	5672
27.65	297	27.65	1472	27.65	2472	27.65	3622	27.65	4640	27.65	5609	27.65	5609
27.66	265	27.66	1459	27.66	2459	27.66	3622	27.66	4631	27.66	5617	27.66	5617
27.67	264	27.67	1477	27.67	2477	27.67	3641	27.67	4635	27.67	5629	27.67	5629
27.68	260	27.68	1464	27.68	2464	27.68	3609	27.68	4642	27.68	5654	27.68	5654
27.69	287	27.69	1474	27.69	2474	27.69	3643	27.69	4584	27.69	5588	27.69	5588
27.7	288	27.7	1462	27.7	2462	27.7	3619	27.7	4643	27.7	5667	27.7	5667
27.71	282	27.71	1468	27.71	2468	27.71	3612	27.71	4613	27.71	5615	27.71	5615
27.72	270	27.72	1459	27.72	2459	27.72	3562	27.72	4661	27.72	5652	27.72	5652
27.73	235	27.73	1473	27.73	2473	27.73	3636	27.73	4675	27.73	5654	27.73	5654
27.74	239	27.74	1456	27.74	2456	27.74	3591	27.74	4616	27.74	5678	27.74	5678
27.75	265	27.75	1446	27.75	2446	27.75	3561	27.75	4663	27.75	5629	27.75	5629
27.76	278	27.76	1456	27.76	2456	27.76	3606	27.76	4625	27.76	5647	27.76	5647
27.77	255	27.77	1428	27.77	2428	27.77	3579	27.77	4636	27.77	5602	27.77	5602
27.78	288	27.78	1460	27.78	2460	27.78	3587	27.78	4630	27.78	5675	27.78	5675
27.79	247	27.79	1445	27.79	2445	27.79	3608	27.79	4659	27.79	5626	27.79	5626
27.8	260	27.8	1457	27.8	2457	27.8	3619	27.8	4617	27.8	5675	27.8	5675
27.81	260	27.81	1461	27.81	2461	27.81	3618	27.81	4616	27.81	5652	27.81	5652
27.82	271	27.82	1483	27.82	2483	27.82	3553	27.82	4607	27.82	5661	27.82	5661
27.83	279	27.83	1427	27.83	2427	27.83	3616	27.83	4562	27.83	5667	27.83	5667
27.84	274	27.84	1472	27.84	2472	27.84	3650	27.84	4587	27.84	5635	27.84	5635
27.85	245	27.85	1459	27.85	2459	27.85	3592	27.85	4580	27.85	5651	27.85	5651
27.86	242	27.86	1423	27.86	2423	27.86	3575	27.86	4590	27.86	5612	27.86	5612
27.87	300	27.87	1458	27.87	2458	27.87	3603	27.87	4635	27.87	5620	27.87	5620
27.88	267	27.88	1461	27.88	2461	27.88	3617	27.88	4600	27.88	5657	27.88	5657
27.89	266	27.89	1452	27.89	2452	27.89	3623	27.89	4620	27.89	5625	27.89	5625
27.9	267	27.9	1447	27.9	2447	27.9	3609	27.9	4629	27.9	5673	27.9	5673
27.91	251	27.91	1425	27.91	2425	27.91	3564	27.91	4622	27.91	5591	27.91	5591
27.92	223	27.92	1450	27.92	2450	27.92	3574	27.92	4573	27.92	5627	27.92	5627
27.93	290	27.93	1449	27.93	2449	27.93	3607	27.93	4625	27.93	5635	27.93	5635
27.94	257	27.94	1472	27.94	2472	27.94	3584	27.94	4596	27.94	5586	27.94	5586
27.95	278	27.95	1467	27.95	2467	27.95	3576	27.95	4632	27.95	5612	27.95	5612
27.96	284	27.96	1454	27.96	2454	27.96	3585	27.96	4594	27.96	5592	27.96	5592
27.97	253	27.97	1458	27.97	2458	27.97	3560	27.97	4596	27.97	5565	27.97	5565
27.98	258	27.98	1456	27.98	2456	27.98	3551	27.98	4564	27.98	5661	27.98	5661
27.99	276	27.99	1447	27.99	2447	27.99	3569	27.99	4604	27.99	5667	27.99	5667
28	254	28	1455	28	2455	28	3570	28	4587	28	5641	28	5641
28.01	235	28.01	1423	28.01	2423	28.01	3571	28.01	4617	28.01	5644	28.01	5644
28.02	260	28.02	1468	28.02	2468	28.02	3542	28.02	4618	28.02	5579	28.02	5579
28.03	276	28.03	1445	28.03	2445	28.03	3562	28.03	4565	28.03	5601	28.03	5601
28.04	254	28.04	1451	28.04	2451	28.04	3598	28.04	4552	28.04	5591	28.04	5591
28.05	255	28.05	1454	28.05	2454	28.05	3581	28.05	4597	28.05	5670	28.05	5670
28.06	247	28.06	1462	28.06	2462	28.06	3565	28.06	4576	28.06	5653	28.06	5653
28.07	261	28.07	1448	28.07	2448	28.07	3567	28.07	4587	28.07	5627	28.07	5627
28.08	248	28.08	1467	28.08	2467	28.08	3582	28.08	4590	28.08	5567	28.08	5567
28.09	240	28.09	1442	28.09	2442	28.09	3565	28.09	4589	28.09	5600	28.09	5600
28.1	282	28.1	1483	28.1	2483	28.1	3602	28.1	4596	28.1	5641	28.1	5641
28.11	234	28.11	1461	28.11	2461	28.11	3534	28.11	4550	28.11	5587	28.11	5587
28.12	258	28.12	1455	28.12	2455	28.12	3588	28.12	4543	28.12	5585	28.12	5585
28.13	278	28.13	1425	28.13	2425	28.13	3547	28.13	4636	28.13	5634	28.13	5634
28.14	259	28.14	1433	28.14	2433	28.14	3539	28.14	4589	28.14	5639	28.14	5639
28.15	238	28.15	1439	28.15	2439	28.15	3563	28.15	4623	28.15	5597	28.15	5597
28.16	237	28.16	1439	28.16	2439	28.16	3543	28.16	4559	28.16	5612	28.16	5612
28.17	228	28.17	1453	28.17	2453	28.17	3536	28.17	4627	28.17	5575	28.17	5575
28.18	271	28.18	1472	28.18	2472	28.18	3585	28.18	4525	28.18	5613	28.18	5613
28.19	247	28.19	1447	28.19	2447	28.19	3598	28.19	4574	28.19	5564	28.19	5564
28.2	252	28.2	1437	28.2	2437	28.2	3548	28.2	4575	28.2	5578	28.2	5578
28.21	231	28.21	1458	28.21	2458	28.21	3561	28.21	4626	28.21	5614	28.21	5614
28.22	225	28.22	1440	28.22	2440	28.22	3541	28.22	4542	28.22	5602	28.22	5602
28.23	254	28.23	1432	28.23	2432	28.23	3551	28.23	4556	28.23	5617	28.23	5617
28.24	221	28.24	1421	28.24	2421	28.24	3527	28.24	4511	28.24	5618	28.24	5618
28.25	254	28.25	1438	28.25	2438	28.25	3538	28.25	4592	28.25	5615	28.25	5615
28.26	222	28.26	1425	28.26	2425	28.26	3558	28.26	4536	28.26	5612	28.26	5612
28.27	240	28.27	1439	28.27	2439	28.27	3544	28.27	4603	28.27	5603	28.27	5603
28.28	241	28.28	1426	28.28	2426	28.28	3566	28.28	4584	28.28	5594	28.28	5594
28.29	235	28.29	1448	28.29	2448	28.29	3533	28.29	4502	28.29	5574	28.29	5574
28.3	249	28.3	1445	28.3	2445	28.3	3576	28.3	4587	28.3	5640	28.3	5640
28.31	247	28.31	1426	28.31	2426	28.31	3552	28.31	4526	28.31	5575	28.31	5575
28.32	259	28.32	1437	28.32	2437	28.32	3526	28.32	4523	28.32	5590	28.32	5590
28.33	219	28.33	1471	28.33	2471	28.33	3517	28.33	4559	28.33	5617	28.33	5617
28.34	233	28.34	1441	28.34	2441	28.34	3513	28.34	4556	28.34	5606	28.34	5606
28.35	243	28.35	1443	28.35	2443	28.35	3538	28.35	4575	28.35	5568	28.35	5568
28.36	256	28.36	1421	28.36	2421	28.36	3535	28.36	4585	28.36	5584	28.36	5584
28.37	230	28.37	1439	28.37	2439	28.37	3541	28.37	4551	28.37	5556	28.37	5556
28.38	263	28.38	1420	28.38	2420	28.38	3524	28.38	4616	28.38	5591	28.38	5591
28.39	228	28.39	1432	28.39	2432	28.39	3537	28.39	4568	28.39	5532	28.39	5532
28.4	206	28.4	1410	28.4	2410	28.4	3539	28.4	4598	28.4	5548	28.4	5548
28.41	224	28.41	1434	28.41	2434	28.41	3503	28.41	4556	28.41	5513	28.41	5513
28.42	245	28.42	1439	28.42	2439	28.42	3592	28.42	4571	28.42	5554	28.42	5554
28.43	231	28.43	1429	28.43	2429	28.43	3552	28.43	4548	28.43	5535	28.43	5535
28.44	220	28.44	1449	28.44	2449	28.44	3521	28.44	4571	28.44	5586	28.44	5586
28.45	209	28.45	1433	28.45	2433	28.45	3517	28.45	4539	28.45	5608	28.45	5608
28.46	214	28.46	1433	28.46	2433	28.46	3517	28.46	4513	28.46	5560	28.46	5560
28.47	243	28.47	1428	28.47	2428	28.47	3533	28.47	4576	28.47	5605	28.47	5605
28.48	263	28.48	1441	28.48	2441	28.48	3509	28.48	4556	28.48	5565	28.48	5565
28.49	231	28.49	1459	28.49	2459	28.49	3511	28.49	4530	28.49	5595	28.49	5595
28.5	251	28.5	1425	28.5	2425	28.5	3495	28.5	4563	28.5	5572	28.5	5572
28.51	231	28.51	1427	28.51	2427	28.51	3475	28.51	4526	28.51	5569	28.51	5569
28.52	229	28.52	1401	28.52	2401	28.52	3492	28.52	4566	28.52	5497	28.52	5497
28.53	221	28.53	1452	28.53	2452	28.53	3537	28.53	4528	28.53	5557	28.53	5557
28.54	248	28.54	1424	28.54	2424	28.54	3501	28.54	4518	28.54	5568	28.54	5568
28.55	234	28.55	1424	28.55	2424	28.55	3531	28.55	4531	28.55	5590	28.55	5590
28.56	227	28.56	1417	28.56	2417	28.56	3558	28.56	4553	28.56	5596	28.56	5596
28.57	230	28.57	1425	28.57	2425	28.57	3486	28.57	4524	28.57	5552	28.57	5552
28.58	228	28.58	1410	28.58	2410	28.58	3526	28.58	4530	28.58	5563	28.58	5563
28.59	217	28.59	1438	28.59	2438	28.59	3483	28.59	4518	28.59	5552	28.59	5552
28.6	251	28.6	1444	28.6	2444	28.6	3540	28.6	4506	28.6	5536	28.6	5536
28.61	227	28.61	1431	28.61	2431	28.61	3453	28.61	4565	28.61	5571	28.61	5571
28.62	245	28.62	1403	28.62	2403	28.62	3538	28.62	4539	28.62	5548	28.62	5548
28.63	248	28.63	1406	28.63	2406	28.63	3527	28.63	4546	28.63	5564	28.63	5564
28.64	232	28.64	1413	28.64	2413	28.64	3526	28.64	4545	28.64	5553	28.64	5553
28.65	249	28.65	1418	28.65	2418	28.65	3490	28.65	4477	28.65	5555	28.65	5555
28.66	240	28.66	1423	28.66	2423	28.66	3532	28.66	4549	28.66	5553	28.66	5553
28.67	247	28.67	1428	28.67	2428	28.67	3553	28.67	4501	28.67	5556	28.67	5556
28.68	208	28.68	1421	28.68	2421	28.68	3517	28.68	4531	28.68	5557	28.68	5557
28.69	229	28.69	1408	28.69	2408	28.69	3485	28.69	4562	28.69	5542	28.69	5542
28.7	238	28.7	1416	28.7	2416	28.7	3560	28.7	4521	28.7	5565	28.7	5565
28.71	237	28.71	1427	28.71	2427	28.71	3489	28.71	4508	28.71	5563	28.71	5563
28.72	235	28.72	1397	28.72	2397	28.72	3517	28.72	4531	28.72	5546	28.72	5546
28.73	241	28.73	1397	28.73	2397	28.73	3503	28.73	4541	28.73	5545	28.73	5545
28.74	226	28.74	1410	28.74	2410	28.74	3489	28.74	4515	28.74	5529	28.74	5529
28.75	222	28.75	1418	28.75	2418	28.75	3502	28.75	4493	28.75	5539	28.75	5539
28.76	222	28.76	1443	28.76	2443	28.76	3517	28.76	4517	28.76	5534	28.76	5534
28.77	220	28.77	1422	28.77	2422	28.77	3468	28.77	4538	28.77	5572	28.77	5572
28.78	227	28.78	1420	28.78	2420	28.78	3501	28.78	4558	28.78	5589	28.78	5589
28.79	250	28.79	1392	28.79	2392	28.79	3493	28.79	4503	28.79	5555	28.79	5555
28.8	196	28.8	1402	28.8	2402	28.8	3519	28.8	4514	28.8	5524	28.8	5524
28.81	227	28.81	1417	28.81	2417	28.81	3500	28.81	4514	28.81	5551	28.81	5551
28.82	236	28.82	1394	28.82	2394	28.82	3505	28.82	4491	28.82	5559	28.82	5559
28.83	209	28.83	1411	28.83	2411	28.83	3459	28.83	4539	28.83	5532	28.83	5532
28.84	226	28.84	1414	28.84	2414	28.84	3531	28.84	4505	28.84	5536	28.84	5536
28.85	217	28.85	1382	28.85	2382	28.85	3498	28.85	4510	28.85	5544	28.85	5544
28.86	214	28.86	1428	28.86	2428	28.86	3520	28.86	4549	28.86	5569	28.86	5569
28.87	221	28.87	1421	28.87	2421	28.87	3536	28.87	4542	28.87	5527	28.87	5527
28.88	224	28.88	1414	28.88	2414	28.88	3488	28.88	4518	28.88	5542	28.88	5542
28.89	220	28.89	1427	28.89	2427	28.89	3447	28.89	4532	28.89	5533	28.89	5533
28.9	219	28.9	1390	28.9	2390	28.9	3521	28.9	4456	28.9	5487	28.9	5487
28.91	222	28.91	1409	28.91	2409	28.91	3500	28.91	4478	28.91	5500	28.91	5500
28.92	221	28.92	1427	28.92	2427	28.92	3485	28.92	4527	28.92	5553	28.92	5553
28.93	218	28.93	1426	28.93	2426	28.93	3485	28.93	4512	28.93	5565	28.93	5565
28.94	196	28.94	1427	28.94	2427	28.94	3502	28.94	4512	28.94	5560	28.94	5560
28.95	239	28.95	1420	28.95	2420	28.95	3472	28.95	4469	28.95	5557	28.95	5557
28.96	227	28.96	1438	28.96	2438	28.96	3463	28.96	4561	28.96	5524	28.96	5524
28.97	220	28.97	1407	28.97	2407	28.97	3492	28.97	4492	28.97	5557	28.97	5557
28.98	216	28.98	1428	28.98	2428	28.98	3437	28.98	4518	28.98	5511	28.98	5511
28.99	227	28.99	1396	28.99	2396	28.99	3516	28.99	4519	28.99	5526	28.99	5526
29	223	29	1416	29	2416	29	3529	29	4531	29	5508	29	5508
29.01	222	29.01	1418	29.01	2418	29.01	3500	29.01	4507	29.01	5501	29.01	5501
29.02	169	29.02	1391	29.02	2391	29.02	3492	29.02	4478	29.02	5527	29.02	5527
29.03	220	29.03	1418	29.03	2418	29.03	3504	29.03	4522	29.03	5532	29.03	5532
29.04	220	29.04	1405	29.04	2405	29.04	3476	29.04	4499	29.04	5504	29.04	5504
29.05	209	29.05	1402	29.05	2402	29.05	3475	29.05	4496	29.05	5506	29.05	5506
29.06	215	29.06	1415	29.06	2415	29.06	3482	29.06	4512	29.06	5496	29.06	5496
29.07	192	29.07	1374	29.07	2374	29.07	3488	29.07	4537	29.07	5497	29.07	5497
29.08	195	29.08	1390	29.08	2390	29.08	3490	29.08	4545	29.08	5533	29.08	5533
29.09	207	29.09	1396	29.09	2396	29.09	3479	29.09	4502	29.09	5494	29.09	5494
29.1	189	29.1	1390	29.1	2390	29.1	3510	29.1	4541	29.1	5502	29.1	5502
29.11	179	29.11	1394	29.11	2394	29.11	3478	29.11	4489	29.11	5518	29.11	5518
29.12	200	29.12	1407	29.12	2407	29.12	3493	29.12	4526	29.12	5504	29.12	5504
29.13	244	29.13	1405	29.13	2405	29.13	3487	29.13	4500	29.13	5500	29.13	5500
29.14	216	29.14	1398	29.14	2398	29.14	3465	29.14	4531	29.14	5511	29.14	5511
29.15	205	29.15	1416	29.15	2416	29.15	3458	29.15	4494	29.15	5521	29.15	5521
29.16	214	29.16	1409	29.16	2409	29.16	3488	29.16	4521	29.16	5473	29.16	5473
29.17	186	29.17	1405	29.17	2405	29.17	3481	29.17	4511	29.17	5516	29.17	5516
29.18	205	29.18	1410	29.18	2410	29.18	3469	29.18	4525	29.18	5500	29.18	5500
29.19	218	29.19	1417	29.19	2417	29.19	3461	29.19	4504	29.19	5531	29.19	5531
29.2	206	29.2	1400	29.2	2400	29.2	3445	29.2	4512	29.2	5469	29.2	5469
29.21	209	29.21	1412	29.21	2412	29.21	3511	29.21	4554	29.21	5517	29.21	5517
29.22	201	29.22	1392	29.22	2392	29.22	3496	29.22	4502	29.22	5486	29.22	5486
29.23	216	29.23	1390	29.23	2390	29.23	3473	29.23	4525	29.23	5503	29.23	5503
29.24	200	29.24	1420	29.24	2420	29.24	3444	29.24	4557	29.24	5554	29.24	5554
29.25	220	29.25	1405	29.25	2405	29.25	3464	29.25	4523	29.25	5500	29.25	5500
29.26	196	29.26	1394	29.26	2394	29.26	3466	29.26	4560	29.26	5492	29.26	5492
29.27	186	29.27	1407	29.27	2407	29.27	3459	29.27	4532	29.27	5521	29.27	5521
29.28	210	29.28	1415	29.28	2415	29.28	3469	29.28	4480	29.28	5499	29.28	5499
29.29	179	29.29	1416	29.29	2416	29.29	3472	29.29	4495	29.29	5514	29.29	5514
29.3	185	29.3	1406	29.3	2406	29.3	3455	29.3	4521	29.3	5570	29.3	5570
29.31	191	29.31	1397	29.31	2397	29.31	3461	29.31	4523	29.31	5496	29.31	5496
29.32	203	29.32	1417	29.32	2417	29.32	3547	29.32	4524	29.32	5537	29.32	5537
29.33	179	29.33	1375	29.33	2375	29.33	3487	29.33	4523	29.33	5478	29.33	5478
29.34	195	29.34	1396	29.34	2396	29.34	3498	29.34	4494	29.34	5534	29.34	5534
29.35	221	29.35	1373	29.35	2373	29.35	3501	29.35	4520	29.35	5462	29.35	5462
29.36	213	29.36	1414	29.36	2414	29.36	3458	29.36	4497	29.36	5523	29.36	5523
29.37	193	29.37	1399	29.37	2399	29.37	3465	29.37	4510	29.37	5485	29.37	5485
29.38	203	29.38	1400	29.38	2400	29.38	3458	29.38	4527	29.38	5539	29.38	5539
29.39	199	29.39	1385	29.39	2385	29.39	3458	29.39	4515	29.39	5480	29.39	5480
29.4	204	29.4	1401	29.4	2401	29.4	3473	29.4	4532	29.4	5494	29.4	5494
29.41	195	29.41	1374	29.41	2374	29.41	3456	29.41	4508	29.41	5493	29.41	5493
29.42	215	29.42	1390	29.42	2390	29.42	3469	29.42	4524	29.42	5501	29.42	5501
29.43	200	29.43	1386	29.43	2386	29.43	3445	29.43	4500	29.43	5518	29.43	5518
29.44	206	29.44	1398	29.44	2398	29.44	3475	29.44	4534	29.44	5489	29.44	5489
29.45	190	29.45	1395	29.45	2395	29.45	3471	29.45	4534	29.45	5484	29.45	5484
29.46	175	29.46	1385	29.46	2385	29.46	3473	29.46	4506	29.46	5540	29.46	5540
29.47	187	29.47	1386	29.47	2386	29.47	3463	29.47	4540	29.47	5489	29.47	5489
29.48	171	29.48	1384	29.48	2384	29.48	3484	29.48	4532	29.48	5517	29.48	5517
29.49	210	29.49	1370	29.49	2370	29.49	3433	29.49	4551	29.49	5517	29.49	5517
29.5	182	29.5	1402	29.5	2402	29.5	3442	29.5	4550	29.5	5530	29.5	5530
29.51	176	29.51	1409	29.51	2409	29.51	3468	29.51	4504	29.51	5488	29.51	5488
29.52	213	29.52	1392	29.52	2392	29.52	3440	29.52	4545	29.52	5539	29.52	5539
29.53	182	29.53	1372	29.53	2372	29.53	3438	29.53	4564	29.53	5471	29.53	5471
29.54	172	29.54	1395	29.54	2395	29.54	3470	29.54	4537	29.54	5460	29.54	5460
29.55	185	29.55	1392	29.55	2392	29.55	3452	29.55	4538	29.55	5558	29.55	5558
29.56	182	29.56	1377	29.56	2377	29.56	3469	29.56	4570	29.56	5464	29.56	5464
29.57	182	29.57	1381	29.57	2381	29.57	3440	29.57	4522	29.57	5489	29.57	5489
29.58	201	29.58	1375	29.58	2375	29.58	3463	29.58	4523	29.58	5485	29.58	5485
29.59	164	29.59	1388	29.59	2388	29.59	3451	29.59	4534	29.59	5493	29.59	5493
29.6	202	29.6	1407	29.6	2407	29.6	3444	29.6	4537	29.6	5503	29.6	5503
29.61	195	29.61	1376	29.61	2376	29.61	3464	29.61	4566	29.61	5515	29.61	5515
29.62	179	29.62	1371	29.62	2371	29.62	3459	29.62	4546	29.62	5505	29.62	5505
29.63	186	29.63	1380	29.63	2380	29.63	3514	29.63	4565	29.63	5462	29.63	5462
29.64	185	29.64	1390	29.64	2390	29.64	3425	29.64	4537	29.64	5524	29.64	5524
29.65	184	29.65	1374	29.65	2374	29.65	3449	29.65	4572	29.65	5556	29.65	5556
29.66	185	29.66	1377	29.66	2377	29.66	3449	29.66	4570	29.66	5511	29.66	5511
29.67	188	29.67	1374	29.67	2374	29.67	3453	29.67	4577	29.67	5503	29.67	5503
29.68	180	29.68	1386	29.68	2386	29.68	3466	29.68	4530	29.68	5527	29.68	5527
29.69	193	29.69	1382	29.69	2382	29.69	3461	29.69	4525	29.69	5557	29.69	5557
29.7	170	29.7	1390	29.7	2390	29.7	3465	29.7	4581	29.7	5494	29.7	5494
29.71	207	29.71	1376	29.71	2376	29.71	3498	29.71	4528	29.71	5492	29.71	5492
29.72	188	29.72	1379	29.72	2379	29.72	3472	29.72	4587	29.72	5480	29.72	5480
29.73	172	29.73	1367	29.73	2367	29.73	3454	29.73	4536	29.73	5487	29.73	5487
29.74	190	29.74	1389	29.74	2389	29.74	3431	29.74	4554	29.74	5484	29.74	5484
29.75	184	29.75	1373	29.75	2373	29.75	3441	29.75	4591	29.75	5531	29.75	5531
29.76	179	29.76	1400	29.76	2400	29.76	3515	29.76	4602	29.76	5522	29.76	5522
29.77	206	29.77	1365	29.77	2365	29.77	3445	29.77	4574	29.77	5537	29.77	5537
29.78	181	29.78	1386	29.78	2386	29.78	3427	29.78	4596	29.78	5519	29.78	5519
29.79	164	29.79	1374	29.79	2374	29.79	3450	29.79	4578	29.79	5508	29.79	5508
29.8	172	29.8	1371	29.8	2371	29.8	3464	29.8	4607	29.8	5503	29.8	5503
29.81	184	29.81	1378	29.81	2378	29.81	3451	29.81	4560	29.81	5537	29.81	5537
29.82	201	29.82	1384	29.82	2384	29.82	3459	29.82	4619	29.82	5517	29.82	5517
29.83	181	29.83	1374	29.83	2374	29.83	3458	29.83	4603	29.83	5514	29.83	5514
29.84	182	29.84	1379	29.84	2379	29.84	3460	29.84	4558	29.84	5515	29.84	5515
29.85	169	29.85	1395	29.85	2395	29.85	3481	29.85	4600	29.85	5547	29.85	5547
29.86	182	29.86	1398	29.86	2398	29.86	3475	29.86	4618	29.86	5499	29.86	5499
29.87	192	29.87	1368	29.87	2368	29.87	3426	29.87	4615	29.87	5531	29.87	5531
29.88	167	29.88	1365	29.88	2365	29.88	3439	29.88	4613	29.88	5524	29.88	5524
29.89	171	29.89	1381	29.89	2381	29.89	3442	29.89	4634	29.89	5548	29.89	5548
29.9	166	29.9	1365	29.9	2365	29.9	3493	29.9	4613	29.9	5544	29.9	5544
29.91	181	29.91	1379	29.91	2379	29.91	3458	29.91	4630	29.91	5558	29.91	5558
29.92	169	29.92	1391	29.92	2391	29.92	3491	29.92	4628	29.92	5557	29.92	5557
29.93	171	29.93	1386	29.93	2386	29.93	3450	29.93	4643	29.93	5547	29.93	5547
29.94	174	29.94	1372	29.94	2372	29.94	3451	29.94	4610	29.94	5590	29.94	5590
29.95	174	29.95	1394	29.95	2394	29.95	3460	29.95	4641	29.95	5579	29.95	5579
29.96	197	29.96	1364	29.96	2364	29.96	3480	29.96	4627	29.96	5610	29.96	5610
29.97	179	29.97	1353	29.97	2353	29.97	3489	29.97	4604	29.97	5621	29.97	5621
29.98	180	29.98	1382	29.98	2382	29.98	3472	29.98	4649	29.98	5659	29.98	5659
[truncated: 5,002 more rows]

## Sheet: Figure 1b
x	Y	Er+	Er-
0.2	0.02	0.0052	-0.0001
0.4	0.58	0.016	-0.009
0.6	1.44	0.03	-0.04
0.8	1.78	0.05	-0.01
1	1.33	0.04	-0.03
1.2	0.41	0.058	-0.014
1.6	0.002	0.00088	-0.00044
2	0.0002	4.9e-05	-4.4e-05

## Sheet: Figure 1c
2 Theta °	Intensity (arb. units)	2 Theta °	Intensity (arb. units)	2 Theta °	Intensity (arb. units)	2 Theta °	Intensity (arb. units)	2 Theta °	Intensity (arb. units)	2 Theta °	Intensity (arb. units)
0.77193	1427.46	0.77193	1419.04	0.77193	1605.85	0.77193	1718.32	0.77193	2235.52	0.77193	1363.01
0.77723	1401.66	0.77723	1383.77	0.77723	1571.85	0.77723	1684.87	0.77723	2187.25	0.77723	1316.62
0.78253	1395.87	0.78253	1376.9	0.78253	1564.94	0.78253	1677.88	0.78253	2167.95	0.78253	1297.39
0.78784	1389.25	0.78784	1368.36	0.78784	1557.91	0.78784	1673.23	0.78784	2144.34	0.78784	1275.21
0.79314	1393.1	0.79314	1374.44	0.79314	1562.42	0.79314	1682.12	0.79314	2134.77	0.79314	1267.31
0.79845	1390.82	0.79845	1373.46	0.79845	1561.04	0.79845	1683.43	0.79845	2118.87	0.79845	1253.14
0.80375	1385.8	0.80375	1365.75	0.80375	1555.18	0.80375	1678.02	0.80375	2096.55	0.80375	1231.67
0.80905	1391.71	0.80905	1369.47	0.80905	1559.95	0.80905	1683.14	0.80905	2083.1	0.80905	1221.67
0.81436	1398.1	0.81436	1373.6	0.81436	1565.67	0.81436	1688.42	0.81436	2067.19	0.81436	1210.26
0.81966	1401.59	0.81966	1378.38	0.81966	1571.23	0.81966	1694.72	0.81966	2052.15	0.81966	1200.77
0.82496	1404.27	0.82496	1382.35	0.82496	1575.96	0.82496	1702.5	0.82496	2039.71	0.82496	1193.99
0.83027	1408.75	0.83027	1387.95	0.83027	1582.9	0.83027	1711.5	0.83027	2030.15	0.83027	1189.69
0.83557	1414.12	0.83557	1393.58	0.83557	1590.46	0.83557	1719.55	0.83557	2019.34	0.83557	1183.93
0.84087	1422.51	0.84087	1401.87	0.84087	1599.22	0.84087	1729.36	0.84087	2008.08	0.84087	1176.81
0.84618	1429.82	0.84618	1409.15	0.84618	1606.58	0.84618	1738.15	0.84618	1996.71	0.84618	1168.7
0.85148	1438.5	0.85148	1418.81	0.85148	1617.14	0.85148	1749.82	0.85148	1986.69	0.85148	1161.78
0.85679	1445.34	0.85679	1427.03	0.85679	1625.92	0.85679	1760.26	0.85679	1976.59	0.85679	1155.35
0.86209	1453.94	0.86209	1436.56	0.86209	1636.22	0.86209	1772.11	0.86209	1966.5	0.86209	1148.46
0.86739	1461.17	0.86739	1443.69	0.86739	1645.5	0.86739	1782.81	0.86739	1955.62	0.86739	1141.96
0.8727	1470.33	0.8727	1453.27	0.8727	1657.29	0.8727	1795.99	0.8727	1945.69	0.8727	1136.01
0.878	1479.75	0.878	1462.38	0.878	1668.41	0.878	1808.81	0.878	1935.98	0.878	1130.58
0.8833	1490.55	0.8833	1472.71	0.8833	1679.54	0.8833	1823.35	0.8833	1926.55	0.8833	1125.22
0.88861	1500.38	0.88861	1483.13	0.88861	1689.98	0.88861	1837.17	0.88861	1917.79	0.88861	1120.08
0.89391	1510.05	0.89391	1493.9	0.89391	1701.69	0.89391	1850.2	0.89391	1908.68	0.89391	1114.26
0.89921	1519.72	0.89921	1504.87	0.89921	1713.9	0.89921	1863.17	0.89921	1900.02	0.89921	1109.01
0.90452	1528.65	0.90452	1514.44	0.90452	1725.59	0.90452	1876.26	0.90452	1890.57	0.90452	1103.88
0.90982	1538.24	0.90982	1525.62	0.90982	1738.72	0.90982	1892.72	0.90982	1882.39	0.90982	1099.42
0.91512	1546.85	0.91512	1535.08	0.91512	1751.42	0.91512	1907.52	0.91512	1874.69	0.91512	1094.73
0.92043	1557.97	0.92043	1546.38	0.92043	1765.55	0.92043	1924.02	0.92043	1866.97	0.92043	1089.99
0.92573	1568.64	0.92573	1556.87	0.92573	1778.33	0.92573	1939.41	0.92573	1858.77	0.92573	1085.04
0.93104	1580.79	0.93104	1569.38	0.93104	1792	0.93104	1956.04	0.93104	1849.97	0.93104	1079.62
0.93634	1591.82	0.93634	1580.4	0.93634	1805.03	0.93634	1971.12	0.93634	1841.49	0.93634	1075.68
0.94164	1604.16	0.94164	1593.94	0.94164	1819.4	0.94164	1987.88	0.94164	1833.35	0.94164	1071.53
0.94695	1615.48	0.94695	1606.56	0.94695	1833.52	0.94695	2003.78	0.94695	1826.62	0.94695	1068.37
0.95225	1628.05	0.95225	1620.2	0.95225	1848.7	0.95225	2021.09	0.95225	1819.22	0.95225	1064.35
0.95755	1640.73	0.95755	1632.15	0.95755	1863.69	0.95755	2038.89	0.95755	1812.67	0.95755	1061
0.96286	1652.81	0.96286	1644.22	0.96286	1879.26	0.96286	2056.5	0.96286	1805.33	0.96286	1057.15
0.96816	1664.27	0.96816	1657	0.96816	1894.93	0.96816	2075.6	0.96816	1797.67	0.96816	1053.43
0.97346	1676.19	0.97346	1671.19	0.97346	1910.87	0.97346	2093.89	0.97346	1789.41	0.97346	1048.79
0.97877	1688.84	0.97877	1686.63	0.97877	1927.96	0.97877	2113.85	0.97877	1781.12	0.97877	1044.82
0.98407	1701.55	0.98407	1700.66	0.98407	1945.11	0.98407	2132.68	0.98407	1773.18	0.98407	1041.04
0.98938	1715.91	0.98938	1716.26	0.98938	1963.64	0.98938	2152.91	0.98938	1765.67	0.98938	1037.24
0.99468	1730.02	0.99468	1730.76	0.99468	1980.3	0.99468	2171.17	0.99468	1758.34	0.99468	1033.15
0.99998	1746.14	0.99998	1747.88	0.99998	1999.38	0.99998	2192.86	0.99998	1751.43	0.99998	1029.89
1.00529	1760.6	1.00529	1763.06	1.00529	2016.46	1.00529	2212.66	1.00529	1744.04	1.00529	1025.87
1.01059	1775.62	1.01059	1780.69	1.01059	2034.97	1.01059	2234.47	1.01059	1737.32	1.01059	1021.91
1.01589	1790.74	1.01589	1797.51	1.01589	2053.84	1.01589	2255.57	1.01589	1731.17	1.01589	1018.36
1.0212	1806.37	1.0212	1814.91	1.0212	2073.51	1.0212	2278.55	1.0212	1724.84	1.0212	1015.28
1.0265	1821.54	1.0265	1831.48	1.0265	2093.14	1.0265	2301.24	1.0265	1717.98	1.0265	1011.74
1.0318	1838.89	1.0318	1849.23	1.0318	2113.74	1.0318	2325.64	1.0318	1710.39	1.0318	1007.58
1.03711	1856.4	1.03711	1867.47	1.03711	2133	1.03711	2349.6	1.03711	1703.67	1.03711	1004.59
1.04241	1873.63	1.04241	1885.51	1.04241	2152.78	1.04241	2373.04	1.04241	1696.67	1.04241	1001.2
1.04772	1891.48	1.04772	1905.26	1.04772	2174.02	1.04772	2397.46	1.04772	1689.78	1.04772	998.173
1.05302	1909.31	1.05302	1924.04	1.05302	2195.18	1.05302	2421.44	1.05302	1682.7	1.05302	995.064
1.05832	1927.76	1.05832	1944.34	1.05832	2217.97	1.05832	2448.45	1.05832	1676.31	1.05832	991.848
1.06363	1945.48	1.06363	1963.48	1.06363	2239.57	1.06363	2472.46	1.06363	1670.04	1.06363	988.413
1.06893	1964.64	1.06893	1984.55	1.06893	2262.81	1.06893	2498.37	1.06893	1663.97	1.06893	985.928
1.07423	1982.44	1.07423	2003.83	1.07423	2284.43	1.07423	2523.67	1.07423	1657.36	1.07423	983.637
1.07954	2002.8	1.07954	2026.17	1.07954	2308.83	1.07954	2552.2	1.07954	1649.74	1.07954	981.115
1.08484	2022.2	1.08484	2047.59	1.08484	2331.74	1.08484	2577.57	1.08484	1643.14	1.08484	978.325
1.09014	2043.07	1.09014	2070.83	1.09014	2356.91	1.09014	2604.72	1.09014	1635.67	1.09014	975.072
1.09545	2062.97	1.09545	2093.49	1.09545	2380.78	1.09545	2630.59	1.09545	1628.9	1.09545	971.521
1.10075	2083.55	1.10075	2116.65	1.10075	2406.27	1.10075	2657.99	1.10075	1620.66	1.10075	967.306
1.10606	2104.26	1.10606	2138.81	1.10606	2431.63	1.10606	2683.88	1.10606	1613.07	1.10606	963.402
1.11136	2126.4	1.11136	2162.03	1.11136	2458.14	1.11136	2711.19	1.11136	1604.84	1.11136	959.09
1.11666	2149.05	1.11666	2184.9	1.11666	2483.99	1.11666	2739.68	1.11666	1598.19	1.11666	955.634
1.12197	2171.16	1.12197	2208.54	1.12197	2509.94	1.12197	2768.6	1.12197	1592.36	1.12197	952.974
1.12727	2194.77	1.12727	2234.1	1.12727	2536.82	1.12727	2798.35	1.12727	1587.35	1.12727	951.113
1.13257	2216.44	1.13257	2257.61	1.13257	2561.29	1.13257	2825.4	1.13257	1582	1.13257	949.704
1.13788	2240.21	1.13788	2283.84	1.13788	2588.26	1.13788	2854.77	1.13788	1577.07	1.13788	948.765
1.14318	2261.94	1.14318	2308.08	1.14318	2612.39	1.14318	2881.69	1.14318	1572.53	1.14318	947.15
1.14848	2285.88	1.14848	2334.03	1.14848	2638.89	1.14848	2910.39	1.14848	1567.99	1.14848	945.591
1.15379	2309.11	1.15379	2358.36	1.15379	2664.78	1.15379	2937.23	1.15379	1562.75	1.15379	944.03
1.15909	2335.09	1.15909	2384.85	1.15909	2693.42	1.15909	2965.91	1.15909	1557.61	1.15909	943.156
1.16439	2358.72	1.16439	2409.58	1.16439	2719.43	1.16439	2992.33	1.16439	1552.67	1.16439	942.838
1.1697	2384.31	1.1697	2437.58	1.1697	2747.48	1.1697	3020.78	1.1697	1548.09	1.1697	942.005
1.175	2408.64	1.175	2463.82	1.175	2774.14	1.175	3047.2	1.175	1542.66	1.175	940.014
1.18031	2434.01	1.18031	2489.76	1.18031	2800.53	1.18031	3073.67	1.18031	1537.51	1.18031	938.188
1.18561	2459.04	1.18561	2515.59	1.18561	2826.55	1.18561	3099.53	1.18561	1532.53	1.18561	936.171
1.19091	2484.23	1.19091	2540.91	1.19091	2851.62	1.19091	3124.31	1.19091	1528.14	1.19091	934.226
1.19622	2510.1	1.19622	2566.09	1.19622	2877.43	1.19622	3149.79	1.19622	1523.53	1.19622	932.411
1.20152	2535.4	1.20152	2591.28	1.20152	2902.82	1.20152	3174.13	1.20152	1518.77	1.20152	930.977
1.20682	2561.32	1.20682	2617.66	1.20682	2928.64	1.20682	3199.25	1.20682	1513.83	1.20682	929.702
1.21213	2586.02	1.21213	2642.72	1.21213	2952.37	1.21213	3221.41	1.21213	1508.96	1.21213	928.834
1.21743	2611.95	1.21743	2668.89	1.21743	2976.65	1.21743	3243.99	1.21743	1503.36	1.21743	927.847
1.22273	2635.4	1.22273	2691.78	1.22273	2998.96	1.22273	3263.51	1.22273	1498.37	1.22273	927.369
1.22804	2660.13	1.22804	2715.49	1.22804	3022.07	1.22804	3283.01	1.22804	1493.52	1.22804	926.485
1.23334	2684.46	1.23334	2737.5	1.23334	3042.94	1.23334	3301.33	1.23334	1489.21	1.23334	924.99
1.23865	2709.08	1.23865	2759.87	1.23865	3063.88	1.23865	3319.38	1.23865	1483.93	1.23865	922.684
1.24395	2732.84	1.24395	2780.84	1.24395	3082.92	1.24395	3335.36	1.24395	1478.87	1.24395	920.373
1.24925	2757.1	1.24925	2801.71	1.24925	3102.07	1.24925	3349.78	1.24925	1473.47	1.24925	918.219
1.25456	2780.88	1.25456	2820.65	1.25456	3120.77	1.25456	3363.17	1.25456	1468.67	1.25456	917.07
1.25986	2803.63	1.25986	2839.34	1.25986	3138.65	1.25986	3374.95	1.25986	1462.97	1.25986	915.756
1.26516	2826.73	1.26516	2857.93	1.26516	3155.36	1.26516	3385.79	1.26516	1458.14	1.26516	914.862
1.27047	2847.78	1.27047	2874.25	1.27047	3169.41	1.27047	3394.36	1.27047	1452.67	1.27047	913.764
1.27577	2869.61	1.27577	2891.24	1.27577	3183.53	1.27577	3402.42	1.27577	1447.45	1.27577	912.411
1.28107	2890.62	1.28107	2905.62	1.28107	3195.38	1.28107	3408.42	1.28107	1443.55	1.28107	910.966
1.28638	2912.31	1.28638	2921.21	1.28638	3206.66	1.28638	3414.47	1.28638	1439.68	1.28638	910.641
1.29168	2931.84	1.29168	2934.88	1.29168	3215.97	1.29168	3418.26	1.29168	1436.19	1.29168	910.733
1.29699	2951.18	1.29699	2948.34	1.29699	3225.19	1.29699	3420.2	1.29699	1431.42	1.29699	911.142
1.30229	2968.3	1.30229	2959.12	1.30229	3232.71	1.30229	3419.6	1.30229	1427.11	1.30229	910.729
1.30759	2985.87	1.30759	2969.03	1.30759	3238.85	1.30759	3417.15	1.30759	1422.27	1.30759	909.575
1.3129	3001.43	1.3129	2977.39	1.3129	3242.17	1.3129	3413.64	1.3129	1418.22	1.3129	907.506
1.3182	3016.84	1.3182	2983.8	1.3182	3244.73	1.3182	3408.28	1.3182	1413.04	1.3182	904.841
1.3235	3031.62	1.3235	2988.52	1.3235	3246.1	1.3235	3402.04	1.3235	1408.17	1.3235	903.221
1.32881	3044.96	1.32881	2991.38	1.32881	3245.62	1.32881	3394	1.32881	1403.01	1.32881	902.352
1.33411	3057.2	1.33411	2994.69	1.33411	3243.67	1.33411	3384.53	1.33411	1398.75	1.33411	902.158
1.33941	3067.76	1.33941	2995.92	1.33941	3240.78	1.33941	3372.02	1.33941	1394.22	1.33941	902.178
1.34472	3078.43	1.34472	2995.93	1.34472	3236.34	1.34472	3357.99	1.34472	1390.19	1.34472	902.393
1.35002	3088.29	1.35002	2994.3	1.35002	3230.81	1.35002	3343.39	1.35002	1385.81	1.35002	902.032
1.35533	3098.17	1.35533	2992.02	1.35533	3224.11	1.35533	3327.06	1.35533	1381.9	1.35533	901.472
1.36063	3105.4	1.36063	2987.97	1.36063	3216.66	1.36063	3310.38	1.36063	1377.52	1.36063	900.481
1.36593	3111.64	1.36593	2983.21	1.36593	3207.09	1.36593	3291.68	1.36593	1373.46	1.36593	899.611
1.37124	3116.2	1.37124	2976.38	1.37124	3195.53	1.37124	3272.01	1.37124	1369.46	1.37124	898.753
1.37654	3119.83	1.37654	2968.39	1.37654	3181.35	1.37654	3250.56	1.37654	1365.25	1.37654	897.15
1.38184	3122.7	1.38184	2958.78	1.38184	3167.62	1.38184	3229.08	1.38184	1361.25	1.38184	896.049
1.38715	3125.26	1.38715	2948.47	1.38715	3152.34	1.38715	3206	1.38715	1357.24	1.38715	895.66
1.39245	3126.18	1.39245	2936.56	1.39245	3136.22	1.39245	3182.56	1.39245	1352.8	1.39245	895.536
1.39775	3126.42	1.39775	2923.74	1.39775	3118.37	1.39775	3158	1.39775	1348.11	1.39775	895.892
1.40306	3125.57	1.40306	2910.63	1.40306	3099.25	1.40306	3133.46	1.40306	1344.17	1.40306	896.329
1.40836	3123.36	1.40836	2896.64	1.40836	3079.81	1.40836	3108.26	1.40836	1340.49	1.40836	896.81
1.41366	3119.93	1.41366	2881.86	1.41366	3059.19	1.41366	3082.05	1.41366	1337.39	1.41366	897.067
1.41897	3115.18	1.41897	2866.49	1.41897	3038.81	1.41897	3055.68	1.41897	1334.06	1.41897	896.937
1.42427	3109.79	1.42427	2849.93	1.42427	3017.52	1.42427	3027.35	1.42427	1331	1.42427	897.154
1.42958	3103.69	1.42958	2832.35	1.42958	2996.27	1.42958	2998.84	1.42958	1328.04	1.42958	897.088
1.43488	3097.38	1.43488	2813.19	1.43488	2974.11	1.43488	2968.51	1.43488	1324.06	1.43488	897.145
1.44018	3090	1.44018	2795.34	1.44018	2952.16	1.44018	2940.74	1.44018	1320.04	1.44018	896.92
1.44549	3082.03	1.44549	2775.64	1.44549	2928.14	1.44549	2911.76	1.44549	1316.18	1.44549	896.447
1.45079	3074.09	1.45079	2757.06	1.45079	2905.03	1.45079	2884.32	1.45079	1312.5	1.45079	896.277
1.45609	3065.89	1.45609	2737.41	1.45609	2880.64	1.45609	2855.53	1.45609	1308.59	1.45609	896.161
1.4614	3056.73	1.4614	2718.91	1.4614	2857.26	1.4614	2827.78	1.4614	1305.53	1.4614	896.73
1.4667	3046.91	1.4667	2699.23	1.4667	2832.45	1.4667	2799.01	1.4667	1302.09	1.4667	896.75
1.472	3037.24	1.472	2680.45	1.472	2809.04	1.472	2771.95	1.472	1298.91	1.472	897.208
1.47731	3027.12	1.47731	2660.31	1.47731	2785.02	1.47731	2744	1.47731	1295.38	1.47731	897.409
1.48261	3017.67	1.48261	2641.84	1.48261	2762.53	1.48261	2717.36	1.48261	1293.27	1.48261	897.937
1.48792	3008.13	1.48792	2622.94	1.48792	2739.61	1.48792	2690.39	1.48792	1290.8	1.48792	898.021
1.49322	2998.66	1.49322	2603.64	1.49322	2715.9	1.49322	2662.43	1.49322	1287.91	1.49322	899.083
1.49852	2990.03	1.49852	2585.36	1.49852	2693.55	1.49852	2636.01	1.49852	1286	1.49852	899.93
1.50383	2981.63	1.50383	2567.6	1.50383	2670.27	1.50383	2609.73	1.50383	1284.03	1.50383	901.111
1.50913	2973.6	1.50913	2550.27	1.50913	2648.51	1.50913	2584.5	1.50913	1282.04	1.50913	901.871
1.51443	2966.59	1.51443	2533.09	1.51443	2625.24	1.51443	2558.28	1.51443	1279.35	1.51443	903.069
1.51974	2960.09	1.51974	2516.56	1.51974	2604.69	1.51974	2533.17	1.51974	1277.24	1.51974	903.551
1.52504	2954.13	1.52504	2500.69	1.52504	2582.31	1.52504	2507.23	1.52504	1274.39	1.52504	903.676
1.53034	2949.2	1.53034	2486.5	1.53034	2562.83	1.53034	2483.31	1.53034	1272.39	1.53034	904.537
1.53565	2945.24	1.53565	2473.43	1.53565	2541.74	1.53565	2459.27	1.53565	1269.69	1.53565	906.31
1.54095	2943.27	1.54095	2461.46	1.54095	2521.93	1.54095	2436.37	1.54095	1267.04	1.54095	907.321
1.54626	2942.85	1.54626	2450.23	1.54626	2501.31	1.54626	2413.07	1.54626	1263.72	1.54626	907.992
1.55156	2943.76	1.55156	2440.29	1.55156	2482.86	1.55156	2390.69	1.55156	1261.35	1.55156	908.661
1.55686	2947.71	1.55686	2431.36	1.55686	2465.6	1.55686	2367.69	1.55686	1258.96	1.55686	909.492
1.56217	2954.07	1.56217	2423.97	1.56217	2449.37	1.56217	2344.91	1.56217	1256.96	1.56217	910.317
1.56747	2962.21	1.56747	2418.31	1.56747	2434.01	1.56747	2323.62	1.56747	1254.73	1.56747	910.79
1.57277	2972.71	1.57277	2414.53	1.57277	2417.97	1.57277	2303.28	1.57277	1252.53	1.57277	911.899
1.57808	2984.17	1.57808	2411.63	1.57808	2403.65	1.57808	2283.52	1.57808	1250.31	1.57808	912.281
1.58338	2998.18	1.58338	2411.25	1.58338	2389.63	1.58338	2263.79	1.58338	1248.04	1.58338	913.481
1.58868	3012.58	1.58868	2411.7	1.58868	2377.08	1.58868	2244.25	1.58868	1245.73	1.58868	914.28
1.59399	3028.5	1.59399	2413.63	1.59399	2364.04	1.59399	2224.2	1.59399	1242.79	1.59399	915.43
1.59929	3043.87	1.59929	2414.62	1.59929	2351.38	1.59929	2204.85	1.59929	1239.7	1.59929	916.174
1.6046	3058.7	1.6046	2416.46	1.6046	2339.69	1.6046	2185.66	1.6046	1237.2	1.6046	916.659
1.6099	3070.83	1.6099	2417.71	1.6099	2329.18	1.6099	2167.78	1.6099	1235.35	1.6099	916.969
1.6152	3082.06	1.6152	2419.38	1.6152	2318.05	1.6152	2149.49	1.6152	1234.41	1.6152	917.078
1.62051	3092.75	1.62051	2420.72	1.62051	2307.68	1.62051	2131.74	1.62051	1232.92	1.62051	918.249
1.62581	3101.88	1.62581	2423.64	1.62581	2297.55	1.62581	2114.37	1.62581	1230.65	1.62581	919.092
1.63111	3111.14	1.63111	2427.88	1.63111	2288.29	1.63111	2097.71	1.63111	1228.37	1.63111	920.021
1.63642	3120.15	1.63642	2432.71	1.63642	2279.61	1.63642	2081.08	1.63642	1225.68	1.63642	920.423
1.64172	3131.65	1.64172	2439.53	1.64172	2272.04	1.64172	2064.06	1.64172	1223.39	1.64172	921.179
1.64702	3146.59	1.64702	2448.95	1.64702	2265.97	1.64702	2047.62	1.64702	1221.14	1.64702	921.543
1.65233	3169.26	1.65233	2463.34	1.65233	2262.92	1.65233	2032.26	1.65233	1219.97	1.65233	922.616
1.65763	3199.48	1.65763	2482.26	1.65763	2261.97	1.65763	2017.53	1.65763	1217.81	1.65763	923.528
1.66293	3243.88	1.66293	2511.25	1.66293	2265.77	1.66293	2002.28	1.66293	1215.67	1.66293	925.042
1.66824	3302.64	1.66824	2549.39	1.66824	2274.24	1.66824	1987.82	1.66824	1213.54	1.66824	926.684
1.67354	3388.42	1.67354	2605.64	1.67354	2292.09	1.67354	1973.95	1.67354	1212.01	1.67354	928.771
1.67885	3500.03	1.67885	2678.53	1.67885	2318.08	1.67885	1961.11	1.67885	1210.88	1.67885	929.722
1.68415	3653.56	1.68415	2780.78	1.68415	2357.46	1.68415	1948.64	1.68415	1209.4	1.68415	930.792
1.68945	3838.97	1.68945	2905.95	1.68945	2406.78	1.68945	1936.41	1.68945	1207.69	1.68945	931.576
1.69476	4076.77	1.69476	3070.86	1.69476	2471.52	1.69476	1924.32	1.69476	1205.68	1.69476	932.583
1.70006	4347.02	1.70006	3262.53	1.70006	2545.82	1.70006	1912.91	1.70006	1204.6	1.70006	933.744
1.70536	4648.92	1.70536	3482.78	1.70536	2630.06	1.70536	1901.27	1.70536	1203.58	1.70536	935.03
1.71067	4974.24	1.71067	3726.7	1.71067	2720.41	1.71067	1889.65	1.71067	1202.43	1.71067	936.022
1.71597	5278.96	1.71597	3963.01	1.71597	2804.79	1.71597	1879.17	1.71597	1200.68	1.71597	936.757
1.72127	5566.16	1.72127	4193.72	1.72127	2883.63	1.72127	1868.99	1.72127	1199.1	1.72127	937.466
1.72658	5781.49	1.72658	4373.76	1.72658	2940.56	1.72658	1858.89	1.72658	1197.4	1.72658	938.635
1.73188	5917.89	1.73188	4497.3	1.73188	2974.57	1.73188	1848.15	1.73188	1196.09	1.73188	940.306
1.73719	5950.66	1.73719	4539.23	1.73719	2978.45	1.73719	1838	1.73719	1195.06	1.73719	941.841
1.74249	5871.1	1.74249	4493.31	1.74249	2950.7	1.74249	1826.98	1.74249	1194.2	1.74249	943.151
1.74779	5698.68	1.74779	4374.02	1.74779	2896.82	1.74779	1816.61	1.74779	1192.91	1.74779	944.277
1.7531	5428.75	1.7531	4178.91	1.7531	2815.26	1.7531	1805.62	1.7531	1191.5	1.7531	945.588
1.7584	5110.31	1.7584	3944.46	1.7584	2718.09	1.7584	1794.82	1.7584	1189.64	1.7584	946.527
1.7637	4750.13	1.7637	3679.03	1.7637	2609.27	1.7637	1783.44	1.7637	1187.88	1.7637	947.69
1.76901	4385.63	1.76901	3411.99	1.76901	2498.52	1.76901	1772.52	1.76901	1186.39	1.76901	948.698
1.77431	4033.41	1.77431	3157.65	1.77431	2390.69	1.77431	1761.55	1.77431	1185.45	1.77431	949.958
1.77961	3711.26	1.77961	2927.37	1.77961	2290.89	1.77961	1751.17	1.77961	1184.42	1.77961	951.351
1.78492	3432.76	1.78492	2732.33	1.78492	2203.45	1.78492	1741.35	1.78492	1183.49	1.78492	952.612
1.79022	3192.39	1.79022	2566.65	1.79022	2126.25	1.79022	1731.2	1.79022	1182.64	1.79022	954.183
1.79553	3003.58	1.79553	2438.56	1.79553	2064.55	1.79553	1721.51	1.79553	1182.12	1.79553	955.532
1.80083	2843.36	1.80083	2330.97	1.80083	2012.23	1.80083	1711.86	1.80083	1181.39	1.80083	956.796
1.80613	2721.56	1.80613	2249.91	1.80613	1971.69	1.80613	1703.19	1.80613	1180.26	1.80613	957.683
1.81144	2620.79	1.81144	2183.34	1.81144	1937.53	1.81144	1694.41	1.81144	1179.31	1.81144	958.583
1.81674	2543	1.81674	2132.93	1.81674	1910.17	1.81674	1685.91	1.81674	1178.36	1.81674	959.134
1.82204	2478.19	1.82204	2090.95	1.82204	1886.83	1.82204	1677.73	1.82204	1177.22	1.82204	959.698
1.82735	2426.71	1.82735	2057.81	1.82735	1867.73	1.82735	1670.02	1.82735	1175.93	1.82735	960.13
1.83265	2382.16	1.83265	2028.99	1.83265	1850.42	1.83265	1662.38	1.83265	1175.38	1.83265	961.406
1.83795	2345.01	1.83795	2004.16	1.83795	1834.99	1.83795	1655.03	1.83795	1174.76	1.83795	962.647
1.84326	2311.36	1.84326	1981.41	1.84326	1820.41	1.84326	1647.4	1.84326	1174.33	1.84326	964.374
1.84856	2280.73	1.84856	1960.88	1.84856	1807.44	1.84856	1640	1.84856	1173.32	1.84856	966.147
1.85386	2252.85	1.85386	1942.89	1.85386	1795.54	1.85386	1633.41	1.85386	1172.29	1.85386	967.524
1.85917	2227.27	1.85917	1926.12	1.85917	1784.03	1.85917	1626.86	1.85917	1171.15	1.85917	969.256
1.86447	2204.05	1.86447	1910.63	1.86447	1773.1	1.86447	1620.77	1.86447	1170.91	1.86447	970.922
1.86978	2182.29	1.86978	1895.64	1.86978	1762.68	1.86978	1614.38	1.86978	1170.51	1.86978	972.722
1.87508	2162.43	1.87508	1881.22	1.87508	1753.05	1.87508	1608.74	1.87508	1169.96	1.87508	974.275
1.88038	2142.12	1.88038	1866.98	1.88038	1743.3	1.88038	1602.86	1.88038	1169.52	1.88038	976.193
1.88569	2124	1.88569	1853.91	1.88569	1733.35	1.88569	1597.67	1.88569	1169.68	1.88569	977.765
1.89099	2105.95	1.89099	1841.16	1.89099	1723.93	1.89099	1591.68	1.89099	1170.07	1.89099	979.176
1.89629	2089.25	1.89629	1828.87	1.89629	1716.01	1.89629	1586.89	1.89629	1169.78	1.89629	980.092
1.9016	2072.01	1.9016	1816.3	1.9016	1708.17	1.9016	1582.17	1.9016	1169.02	1.9016	981.181
1.9069	2056.37	1.9069	1804.93	1.9069	1700.87	1.9069	1577.98	1.9069	1168.72	1.9069	982.59
1.9122	2041.57	1.9122	1794.06	1.9122	1692.95	1.9122	1573.59	1.9122	1168.65	1.9122	985.073
1.91751	2027.97	1.91751	1783.7	1.91751	1685.53	1.91751	1569.1	1.91751	1168.66	1.91751	987.43
1.92281	2014.49	1.92281	1772.94	1.92281	1677.8	1.92281	1564.75	1.92281	1169	1.92281	989.668
1.92812	2000.24	1.92812	1762.11	1.92812	1670.74	1.92812	1561.05	1.92812	1169.37	1.92812	991.176
1.93342	1986.71	1.93342	1751.62	1.93342	1664.05	1.93342	1557.17	1.93342	1169.28	1.93342	992.678
1.93872	1973.99	1.93872	1741.42	1.93872	1657.36	1.93872	1553.42	1.93872	1169.17	1.93872	994.248
1.94403	1962.1	1.94403	1731.42	1.94403	1650.74	1.94403	1549.73	1.94403	1169.51	1.94403	996.66
1.94933	1950.3	1.94933	1721.6	1.94933	1644.83	1.94933	1546.28	1.94933	1170.1	1.94933	999.362
1.95463	1939.69	1.95463	1712.63	1.95463	1639.24	1.95463	1542.83	1.95463	1171.25	1.95463	1002
1.95994	1929.22	1.95994	1704.24	1.95994	1634.36	1.95994	1539.52	1.95994	1172.89	1.95994	1004.63
1.96524	1920.2	1.96524	1696.83	1.96524	1629.8	1.96524	1536.92	1.96524	1174.65	1.96524	1007.71
1.97054	1910.5	1.97054	1688.96	1.97054	1625.2	1.97054	1534.84	1.97054	1175.74	1.97054	1010.7
1.97585	1901.18	1.97585	1681.95	1.97585	1620.92	1.97585	1533.56	1.97585	1177.24	1.97585	1013.65
1.98115	1891.87	1.98115	1675.19	1.98115	1616.72	1.98115	1532.12	1.98115	1178.78	1.98115	1016.42
1.98646	1883.94	1.98646	1668.96	1.98646	1612.85	1.98646	1530.79	1.98646	1180.85	1.98646	1019.35
1.99176	1876.03	1.99176	1663.01	1.99176	1609.33	1.99176	1529.02	1.99176	1182.18	1.99176	1022.19
1.99706	1868.57	1.99706	1657.09	1.99706	1605.58	1.99706	1527.48	1.99706	1183.64	1.99706	1025.2
2.00237	1861.25	2.00237	1651.52	2.00237	1602.18	2.00237	1526.56	2.00237	1184.5	2.00237	1028.51
2.00767	1854	2.00767	1646.01	2.00767	1598.72	2.00767	1526.45	2.00767	1186.48	2.00767	1032.3
2.01297	1846.98	2.01297	1641.16	2.01297	1595.99	2.01297	1525.73	2.01297	1188.77	2.01297	1035.79
2.01828	1840.1	2.01828	1635.57	2.01828	1593.22	2.01828	1524.79	2.01828	1190.81	2.01828	1039.54
2.02358	1833.35	2.02358	1630.2	2.02358	1590.2	2.02358	1523.35	2.02358	1191.97	2.02358	1042.44
2.02888	1826.72	2.02888	1624.73	2.02888	1586.83	2.02888	1521.8	2.02888	1192.99	2.02888	1045.32
2.03419	1820.22	2.03419	1619.54	2.03419	1583.89	2.03419	1520.24	2.03419	1193.76	2.03419	1047.18
2.03949	1813.17	2.03949	1614.15	2.03949	1580.77	2.03949	1518.38	2.03949	1194.5	2.03949	1049.08
2.0448	1805.88	2.0448	1608.3	2.0448	1577.28	2.0448	1516.44	2.0448	1194.87	2.0448	1050.7
2.0501	1798.21	2.0501	1602.34	2.0501	1573.21	2.0501	1514.15	2.0501	1194.93	2.0501	1051.45
2.0554	1790.25	2.0554	1596.4	2.0554	1569.24	2.0554	1512.15	2.0554	1194.42	2.0554	1052.12
2.06071	1781.99	2.06071	1590.39	2.06071	1565.22	2.06071	1509.69	2.06071	1193.37	2.06071	1052.91
2.06601	1774.15	2.06601	1584.32	2.06601	1560.65	2.06601	1506.89	2.06601	1191.91	2.06601	1053.05
2.07131	1766.59	2.07131	1577.65	2.07131	1556.06	2.07131	1504	2.07131	1190.05	2.07131	1052.87
2.07662	1758.78	2.07662	1570.56	2.07662	1551.04	2.07662	1500.66	2.07662	1188.13	2.07662	1052.5
2.08192	1751.01	2.08192	1563.77	2.08192	1545.89	2.08192	1497.37	2.08192	1185.73	2.08192	1051.87
2.08722	1742.87	2.08722	1557.09	2.08722	1540.57	2.08722	1493.77	2.08722	1183.43	2.08722	1050.93
2.09253	1735.3	2.09253	1550.58	2.09253	1535.39	2.09253	1490.51	2.09253	1181.03	2.09253	1049.82
2.09783	1727.92	2.09783	1543.45	2.09783	1530.08	2.09783	1487.34	2.09783	1178.68	2.09783	1049.02
2.10313	1720.57	2.10313	1536.7	2.10313	1525.22	2.10313	1483.57	2.10313	1176.05	2.10313	1047.38
2.10844	1713.23	2.10844	1529.66	2.10844	1520.58	2.10844	1479.6	2.10844	1172.9	2.10844	1045.3
2.11374	1706.44	2.11374	1523.09	2.11374	1516.11	2.11374	1476.16	2.11374	1170.09	2.11374	1043.67
2.11905	1699.8	2.11905	1517.34	2.11905	1511.47	2.11905	1473.19	2.11905	1167.69	2.11905	1042.34
2.12435	1693.28	2.12435	1511.86	2.12435	1507.65	2.12435	1470.76	2.12435	1166.02	2.12435	1041.11
2.12965	1686.72	2.12965	1506.72	2.12965	1503.84	2.12965	1468.57	2.12965	1163.49	2.12965	1039.82
2.13496	1680.62	2.13496	1502.35	2.13496	1501.02	2.13496	1466.15	2.13496	1161.29	2.13496	1039.09
2.14026	1674.44	2.14026	1498	2.14026	1498.13	2.14026	1463.86	2.14026	1159.03	2.14026	1038.74
2.14556	1669.3	2.14556	1493.94	2.14556	1495.1	2.14556	1462.38	2.14556	1157.75	2.14556	1039.08
2.15087	1664.61	2.15087	1489.63	2.15087	1492.28	2.15087	1461.01	2.15087	1156.17	2.15087	1039.04
2.15617	1660.66	2.15617	1485.87	2.15617	1490.51	2.15617	1460.09	2.15617	1154.79	2.15617	1038.97
2.16147	1656.77	2.16147	1482.34	2.16147	1488.6	2.16147	1459.53	2.16147	1154.01	2.16147	1038.92
2.16678	1652.6	2.16678	1479.22	2.16678	1486.87	2.16678	1458.68	2.16678	1153.71	2.16678	1039.86
2.17208	1648.67	2.17208	1476.23	2.17208	1485.54	2.17208	1458.17	2.17208	1153.37	2.17208	1041.25
2.17739	1645.02	2.17739	1473.71	2.17739	1484.04	2.17739	1457.63	2.17739	1153.15	2.17739	1042.19
2.18269	1641.28	2.18269	1471.51	2.18269	1482.24	2.18269	1457.25	2.18269	1153.12	2.18269	1042.75
2.18799	1637.43	2.18799	1469.23	2.18799	1480.88	2.18799	1457.22	2.18799	1152.55	2.18799	1043.64
2.1933	1633.99	2.1933	1466.85	2.1933	1479.73	2.1933	1457.03	2.1933	1152.02	2.1933	1044.51
2.1986	1630.81	2.1986	1463.88	2.1986	1478.19	2.1986	1456.95	2.1986	1151.3	2.1986	1045.72
2.2039	1627.64	2.2039	1461.3	2.2039	1476.48	2.2039	1456.9	2.2039	1151.48	2.2039	1046.67
2.20921	1624.66	2.20921	1459.45	2.20921	1475.45	2.20921	1456.47	2.20921	1151.49	2.20921	1047.93
2.21451	1622.14	2.21451	1457.96	2.21451	1474.39	2.21451	1456.05	2.21451	1151.78	2.21451	1048.91
2.21981	1619.62	2.21981	1456.29	2.21981	1473.45	2.21981	1455.64	2.21981	1152.17	2.21981	1050.07
2.22512	1617.15	2.22512	1455.13	2.22512	1472.85	2.22512	1455.73	2.22512	1152.72	2.22512	1051.46
2.23042	1614.65	2.23042	1453.79	2.23042	1472.1	2.23042	1455.3	2.23042	1152.26	2.23042	1052.73
2.23573	1612.06	2.23573	1453.01	2.23573	1471.4	2.23573	1454.96	2.23573	1152.02	2.23573	1054.05
2.24103	1609.44	2.24103	1451.53	2.24103	1470.7	2.24103	1454.45	2.24103	1151.71	2.24103	1055.06
2.24633	1606.97	2.24633	1450.12	2.24633	1470.1	2.24633	1454.23	2.24633	1151.5	2.24633	1056.34
2.25164	1604.37	2.25164	1448.34	2.25164	1469.23	2.25164	1454.17	2.25164	1150.9	2.25164	1057.39
2.25694	1602.13	2.25694	1447.12	2.25694	1468.63	2.25694	1454.56	2.25694	1150.77	2.25694	1058.24
2.26224	1599.76	2.26224	1445.91	2.26224	1468.18	2.26224	1455.14	2.26224	1149.91	2.26224	1058.76
2.26755	1598.02	2.26755	1444.42	2.26755	1467.87	2.26755	1455.76	2.26755	1149.36	2.26755	1059.43
2.27285	1596.1	2.27285	1442.95	2.27285	1467.44	2.27285	1456.25	2.27285	1148.97	2.27285	1060.01
2.27815	1594.63	2.27815	1442.24	2.27815	1466.87	2.27815	1456.5	2.27815	1148.72	2.27815	1060.97
2.28346	1593.04	2.28346	1441.83	2.28346	1466.79	2.28346	1456.81	2.28346	1148.31	2.28346	1062.29
2.28876	1591.87	2.28876	1441.9	2.28876	1467.1	2.28876	1457.07	2.28876	1147.84	2.28876	1063.69
2.29407	1590.89	2.29407	1441.66	2.29407	1468.05	2.29407	1457.29	2.29407	1147.74	2.29407	1064.75
2.29937	1589.77	2.29937	1441.63	2.29937	1468.46	2.29937	1457.92	2.29937	1147.58	2.29937	1065.92
2.30467	1588.26	2.30467	1441.47	2.30467	1468.78	2.30467	1458.93	2.30467	1147.29	2.30467	1067.39
2.30998	1586.73	2.30998	1441.58	2.30998	1468.88	2.30998	1460.38	2.30998	1147.09	2.30998	1068.71
2.31528	1585.4	2.31528	1441.26	2.31528	1469.7	2.31528	1462.25	2.31528	1147.47	2.31528	1069.97
2.32058	1584.47	2.32058	1441.27	2.32058	1470.46	2.32058	1463.53	2.32058	1147.65	2.32058	1071.06
2.32589	1583.65	2.32589	1441.58	2.32589	1471.65	2.32589	1465	2.32589	1148.2	2.32589	1072.49
2.33119	1583	2.33119	1442.24	2.33119	1472.47	2.33119	1465.99	2.33119	1148.23	2.33119	1073.92
2.33649	1582.49	2.33649	1442.66	2.33649	1473.77	2.33649	1467.72	2.33649	1148.52	2.33649	1075.74
2.3418	1581.86	2.3418	1443.02	2.3418	1475.19	2.3418	1469.61	2.3418	1148.52	2.3418	1077.17
2.3471	1581.73	2.3471	1443.72	2.3471	1476.4	2.3471	1471.89	2.3471	1149.2	2.3471	1078.57
2.3524	1580.82	2.3524	1444.54	2.3524	1477.37	2.3524	1473.58	2.3524	1149.73	2.3524	1079.82
2.35771	1580.29	2.35771	1445.18	2.35771	1479.14	2.35771	1475.07	2.35771	1150.33	2.35771	1082.1
2.36301	1579.83	2.36301	1446.2	2.36301	1480.71	2.36301	1476.95	2.36301	1151.04	2.36301	1084.76
2.36832	1579.85	2.36832	1446.91	2.36832	1482.76	2.36832	1479.37	2.36832	1151.48	2.36832	1087
2.37362	1579.56	2.37362	1447.81	2.37362	1484.63	2.37362	1482.38	2.37362	1152.44	2.37362	1089.28
2.37892	1579.48	2.37892	1448.92	2.37892	1486.52	2.37892	1485.43	2.37892	1153.8	2.37892	1091.08
2.38423	1579.07	2.38423	1450.11	2.38423	1488.43	2.38423	1487.92	2.38423	1154.96	2.38423	1092.83
2.38953	1578.76	2.38953	1451.24	2.38953	1491.13	2.38953	1490.81	2.38953	1155.96	2.38953	1094.94
2.39483	1578.72	2.39483	1452.44	2.39483	1493.44	2.39483	1493.47	2.39483	1156.56	2.39483	1097.6
2.40014	1578.83	2.40014	1453.43	2.40014	1495.52	2.40014	1496.52	2.40014	1157.52	2.40014	1100.24
2.40544	1579.28	2.40544	1455.33	2.40544	1497.77	2.40544	1499.76	2.40544	1158.55	2.40544	1102.96
2.41074	1579.5	2.41074	1457.26	2.41074	1500.41	2.41074	1503.12	2.41074	1159.84	2.41074	1105.79
2.41605	1579.63	2.41605	1459.84	2.41605	1503.51	2.41605	1506.33	2.41605	1160.99	2.41605	1108.96
2.42135	1579.95	2.42135	1461.82	2.42135	1506.22	2.42135	1509.85	2.42135	1162.3	2.42135	1111.81
2.42666	1580.26	2.42666	1463.83	2.42666	1509.57	2.42666	1513.53	2.42666	1164.09	2.42666	1114.92
2.43196	1580.78	2.43196	1465.88	2.43196	1512.67	2.43196	1517.47	2.43196	1165.38	2.43196	1117.91
2.43726	1581.55	2.43726	1468.16	2.43726	1515.95	2.43726	1521.55	2.43726	1166.89	2.43726	1120.8
2.44257	1582.11	2.44257	1470.11	2.44257	1518.97	2.44257	1525.24	2.44257	1168.45	2.44257	1123.9
2.44787	1582.7	2.44787	1472.32	2.44787	1521.71	2.44787	1528.96	2.44787	1170.25	2.44787	1127.04
2.45317	1583.42	2.45317	1474.95	2.45317	1524.68	2.45317	1533.13	2.45317	1171.7	2.45317	1130.56
2.45848	1584.15	2.45848	1477.72	2.45848	1528.17	2.45848	1537.44	2.45848	1173.24	2.45848	1133.6
2.46378	1585.2	2.46378	1479.99	2.46378	1532.25	2.46378	1542.29	2.46378	1175.02	2.46378	1136.96
2.46908	1586.22	2.46908	1482.38	2.46908	1536.12	2.46908	1547.19	2.46908	1176.64	2.46908	1140.55
2.47439	1587.44	2.47439	1485.23	2.47439	1539.97	2.47439	1551.75	2.47439	1178.31	2.47439	1144.35
2.47969	1588.65	2.47969	1488.1	2.47969	1544.01	2.47969	1555.68	2.47969	1180.22	2.47969	1148.26
2.485	1590.33	2.485	1491.02	2.485	1548.25	2.485	1560.07	2.485	1182.41	2.485	1152.3
2.4903	1591.77	2.4903	1493.85	2.4903	1551.91	2.4903	1564.58	2.4903	1184.47	2.4903	1156.58
2.4956	1593.6	2.4956	1497.32	2.4956	1555.94	2.4956	1569.47	2.4956	1187.25	2.4956	1161.05
2.50091	1595.3	2.50091	1500.75	2.50091	1560.37	2.50091	1574.01	2.50091	1189.85	2.50091	1165.56
2.50621	1596.51	2.50621	1504.28	2.50621	1565.09	2.50621	1578.45	2.50621	1192.51	2.50621	1169.98
2.51151	1598.08	2.51151	1507.62	2.51151	1569.84	2.51151	1583.05	2.51151	1194.85	2.51151	1174.4
2.51682	1599.87	2.51682	1511.15	2.51682	1574.63	2.51682	1587.89	2.51682	1197.43	2.51682	1179.07
2.52212	1601.86	2.52212	1515.04	2.52212	1579.39	2.52212	1593.62	2.52212	1199.85	2.52212	1184.12
2.52742	1603.66	2.52742	1518.62	2.52742	1583.89	2.52742	1599.42	2.52742	1202.91	2.52742	1189.22
2.53273	1605.82	2.53273	1522.39	2.53273	1588.65	2.53273	1605.68	2.53273	1205.57	2.53273	1194.67
2.53803	1607.8	2.53803	1526.15	2.53803	1593.12	2.53803	1611.81	2.53803	1208.15	2.53803	1199.46
2.54333	1610.28	2.54333	1530.26	2.54333	1598.25	2.54333	1617.75	2.54333	1210.83	2.54333	1204.46
2.54864	1612.69	2.54864	1534.67	2.54864	1603.25	2.54864	1623.35	2.54864	1213.43	2.54864	1208.99
2.55394	1615.08	2.55394	1539.19	2.55394	1608.9	2.55394	1628.99	2.55394	1216.14	2.55394	1213.9
2.55925	1617.47	2.55925	1543.48	2.55925	1614.7	2.55925	1634.98	2.55925	1219.21	2.55925	1218.73
2.56455	1620.48	2.56455	1547.92	2.56455	1619.8	2.56455	1640.8	2.56455	1222.77	2.56455	1224.08
2.56985	1623.31	2.56985	1551.97	2.56985	1624.63	2.56985	1647.16	2.56985	1225.89	2.56985	1228.91
2.57516	1626.18	2.57516	1556.08	2.57516	1629.77	2.57516	1653.26	2.57516	1228.7	2.57516	1233.97
2.58046	1628.7	2.58046	1559.68	2.58046	1635.38	2.58046	1659.42	2.58046	1231.73	2.58046	1239.38
2.58576	1631.51	2.58576	1564.03	2.58576	1641.51	2.58576	1665.47	2.58576	1235.19	2.58576	1245.17
2.59107	1634.44	2.59107	1568.72	2.59107	1647.45	2.59107	1672.32	2.59107	1238.9	2.59107	1250.94
2.59637	1637.44	2.59637	1572.96	2.59637	1653.37	2.59637	1679.01	2.59637	1242.7	2.59637	1256.5
2.60167	1640.66	2.60167	1577.17	2.60167	1659.14	2.60167	1685.67	2.60167	1246.35	2.60167	1262.77
2.60698	1644.04	2.60698	1581.7	2.60698	1664.65	2.60698	1692.28	2.60698	1250.12	2.60698	1268.64
2.61228	1647.53	2.61228	1586.64	2.61228	1670.27	2.61228	1699.48	2.61228	1253.52	2.61228	1274.58
2.61759	1650.63	2.61759	1591.58	2.61759	1675.99	2.61759	1706.29	2.61759	1256.85	2.61759	1280.13
2.62289	1653.86	2.62289	1595.99	2.62289	1682.52	2.62289	1713.11	2.62289	1260.55	2.62289	1286.11
2.62819	1657.34	2.62819	1600.4	2.62819	1689.11	2.62819	1719.99	2.62819	1264.64	2.62819	1292.4
2.6335	1661.33	2.6335	1605.11	2.6335	1696.14	2.6335	1727.78	2.6335	1268.67	2.6335	1299.32
2.6388	1664.58	2.6388	1610.22	2.6388	1702.69	2.6388	1735.31	2.6388	1272.52	2.6388	1306.14
2.6441	1668.16	2.6441	1615.41	2.6441	1709.85	2.6441	1742.76	2.6441	1276.72	2.6441	1312.7
2.64941	1672.06	2.64941	1620.63	2.64941	1716.64	2.64941	1750.22	2.64941	1280.63	2.64941	1319.07
2.65471	1676.14	2.65471	1626.07	2.65471	1723.44	2.65471	1757.55	2.65471	1284.64	2.65471	1325.44
2.66001	1680.46	2.66001	1631.33	2.66001	1730.02	2.66001	1765.3	2.66001	1289.05	2.66001	1332.56
2.66532	1684.58	2.66532	1636.53	2.66532	1737.04	2.66532	1773.41	2.66532	1293.96	2.66532	1339.58
2.67062	1689.11	2.67062	1641.95	2.67062	1743.53	2.67062	1781.73	2.67062	1298.82	2.67062	1347.2
2.67593	1693.35	2.67593	1647.1	2.67593	1749.84	2.67593	1789.77	2.67593	1303.53	2.67593	1354.79
2.68123	1697.91	2.68123	1652.07	2.68123	1756.12	2.68123	1797.8	2.68123	1308.16	2.68123	1362.41
2.68653	1702.24	2.68653	1657.56	2.68653	1762.91	2.68653	1805.89	2.68653	1312.98	2.68653	1369.59
2.69184	1706.51	2.69184	1662.94	2.69184	1770.66	2.69184	1813.74	2.69184	1317.97	2.69184	1376.85
2.69714	1711.21	2.69714	1668.2	2.69714	1777.73	2.69714	1821.39	2.69714	1322.77	2.69714	1384.5
2.70244	1715.68	2.70244	1673.51	2.70244	1785.08	2.70244	1829.01	2.70244	1327.49	2.70244	1392.29
2.70775	1720.02	2.70775	1678.66	2.70775	1792.07	2.70775	1836.87	2.70775	1332.6	2.70775	1400.2
2.71305	1724.58	2.71305	1684.8	2.71305	1799.78	2.71305	1845.5	2.71305	1337.86	2.71305	1408.42
2.71835	1729.72	2.71835	1691.42	2.71835	1806.95	2.71835	1854.41	2.71835	1342.96	2.71835	1416.9
2.72366	1734.85	2.72366	1697.9	2.72366	1814.4	2.72366	1863.08	2.72366	1347.9	2.72366	1425.11
2.72896	1740.01	2.72896	1703.56	2.72896	1821.9	2.72896	1871.33	2.72896	1352.88	2.72896	1433.16
2.73427	1745.1	2.73427	1709.61	2.73427	1829.09	2.73427	1879.19	2.73427	1357.81	2.73427	1441.26
2.73957	1749.97	2.73957	1716	2.73957	1836.73	2.73957	1887.64	2.73957	1363.23	2.73957	1450.09
2.74487	1755.1	2.74487	1722.94	2.74487	1844.3	2.74487	1896.03	2.74487	1369.08	2.74487	1458.85
2.75018	1760.46	2.75018	1729.28	2.75018	1852.22	2.75018	1904.76	2.75018	1374.72	2.75018	1468.1
2.75548	1765.99	2.75548	1735.73	2.75548	1860.08	2.75548	1913.3	2.75548	1380.14	2.75548	1476.94
2.76078	1771.2	2.76078	1742.15	2.76078	1868.15	2.76078	1922.16	2.76078	1385.55	2.76078	1486.32
2.76609	1776.46	2.76609	1748.55	2.76609	1875.53	2.76609	1930.73	2.76609	1390.88	2.76609	1495.36
2.77139	1782.38	2.77139	1755.1	2.77139	1883.34	2.77139	1940.14	2.77139	1397.08	2.77139	1505.11
2.77669	1788.23	2.77669	1761.19	2.77669	1891.45	2.77669	1948.67	2.77669	1403.25	2.77669	1514.52
2.782	1793.81	2.782	1767.4	2.782	1899.64	2.782	1957.53	2.782	1409.52	2.782	1524.2
2.7873	1799.44	2.7873	1773.95	2.7873	1907.82	2.7873	1965.63	2.7873	1415.92	2.7873	1533.68
2.79261	1805.04	2.79261	1780.83	2.79261	1916.21	2.79261	1974.62	2.79261	1422.68	2.79261	1543.76
2.79791	1810.82	2.79791	1787.51	2.79791	1924.6	2.79791	1983.04	2.79791	1429.41	2.79791	1553.97
2.80321	1816.19	2.80321	1793.46	2.80321	1932.84	2.80321	1992.24	2.80321	1436.05	2.80321	1564.98
2.80852	1822.24	2.80852	1799.76	2.80852	1941.31	2.80852	2001.26	2.80852	1442.55	2.80852	1575.74
2.81382	1827.79	2.81382	1806.31	2.81382	1949.39	2.81382	2010.03	2.81382	1449.56	2.81382	1586.38
2.81912	1833.64	2.81912	1812.71	2.81912	1957.5	2.81912	2019.03	2.81912	1456.79	2.81912	1597.36
2.82443	1839.16	2.82443	1818.74	2.82443	1964.53	2.82443	2027.9	2.82443	1463.85	2.82443	1608.17
2.82973	1844.99	2.82973	1824.87	2.82973	1971.64	2.82973	2036.63	2.82973	1471.04	2.82973	1619.6
2.83503	1850.59	2.83503	1830.57	2.83503	1978.79	2.83503	2045.18	2.83503	1478.4	2.83503	1630.97
2.84034	1856.54	2.84034	1836.36	2.84034	1987.03	2.84034	2053.74	2.84034	1485.86	2.84034	1642.34
2.84564	1862.35	2.84564	1842.28	2.84564	1995	2.84564	2062.13	2.84564	1493.32	2.84564	1653.56
2.85094	1868.18	2.85094	1848.89	2.85094	2002.97	2.85094	2070.16	2.85094	1500.93	2.85094	1665.17
2.85625	1873.49	2.85625	1854.92	2.85625	2010	2.85625	2077.86	2.85625	1508.71	2.85625	1676.46
2.86155	1879.35	2.86155	1861.05	2.86155	2017.11	2.86155	2085.63	2.86155	1516.2	2.86155	1687.7
2.86686	1884.71	2.86686	1866.96	2.86686	2024.37	2.86686	2093.33	2.86686	1523.65	2.86686	1699.03
2.87216	1890.35	2.87216	1872.91	2.87216	2031.66	2.87216	2101.36	2.87216	1531.58	2.87216	1710.57
2.87746	1895.84	2.87746	1878.33	2.87746	2039.16	2.87746	2109.29	2.87746	1540.2	2.87746	1722.69
2.88277	1901.42	2.88277	1884.33	2.88277	2046.58	2.88277	2117.18	2.88277	1549.19	2.88277	1735.29
2.88807	1906.91	2.88807	1890.28	2.88807	2054.56	2.88807	2125.19	2.88807	1558.5	2.88807	1747.83
2.89337	1911.99	2.89337	1896.04	2.89337	2062.23	2.89337	2133.06	2.89337	1567.31	2.89337	1759.9
2.89868	1917.79	2.89868	1901.45	2.89868	2069.85	2.89868	2141.49	2.89868	1576.7	2.89868	1772.67
2.90398	1922.64	2.90398	1906.82	2.90398	2076.58	2.90398	2149.26	2.90398	1585.63	2.90398	1784.89
2.90928	1928.28	2.90928	1912.61	2.90928	2083.84	2.90928	2156.92	2.90928	1595.24	2.90928	1798.05
2.91459	1933.58	2.91459	1918.18	2.91459	2090.58	2.91459	2163.94	2.91459	1604.8	2.91459	1810.43
2.91989	1938.93	2.91989	1923.66	2.91989	2097.35	2.91989	2170.85	2.91989	1614.71	2.91989	1823.6
2.9252	1943.85	2.9252	1929.14	2.9252	2103.64	2.9252	2177.46	2.9252	1625.08	2.9252	1836.92
2.9305	1949	2.9305	1934.26	2.9305	2110.74	2.9305	2184.81	2.9305	1636.25	2.9305	1851.67
2.9358	1953.75	2.9358	1939.62	2.9358	2117.41	2.9358	2191.63	2.9358	1647.87	2.9358	1865.73
2.94111	1958.97	2.94111	1944.97	2.94111	2124.55	2.94111	2199.14	2.94111	1659.3	2.94111	1880.48
2.94641	1964.66	2.94641	1950.43	2.94641	2131.26	2.94641	2206.92	2.94641	1670.9	2.94641	1894.86
2.95171	1970.73	2.95171	1955.97	2.95171	2138.32	2.95171	2214.92	2.95171	1682.89	2.95171	1909.6
2.95702	1976.73	2.95702	1961.72	2.95702	2145.96	2.95702	2222.92	2.95702	1695.96	2.95702	1924.83
2.96232	1982.38	2.96232	1967.45	2.96232	2153.33	2.96232	2230.88	2.96232	1708.96	2.96232	1939.97
2.96762	1987.86	2.96762	1973.22	2.96762	2161.19	2.96762	2239.22	2.96762	1723.54	2.96762	1955.88
2.97293	1993.01	2.97293	1978.88	2.97293	2168.62	2.97293	2246.81	2.97293	1738.14	2.97293	1971.66
2.97823	1998.66	2.97823	1985.24	2.97823	2177.32	2.97823	2254.91	2.97823	1754.33	2.97823	1988.02
2.98354	2004.38	2.98354	1991.7	2.98354	2185.4	2.98354	2262.19	2.98354	1770.2	2.98354	2004.14
2.98884	2010.92	2.98884	1998.47	2.98884	2193.73	2.98884	2270.56	2.98884	1787.46	2.98884	2020.79
2.99414	2017.82	2.99414	2005.17	2.99414	2201.45	2.99414	2278.54	2.99414	1805.05	2.99414	2037.57
2.99945	2024.57	2.99945	2011.78	2.99945	2209.6	2.99945	2286.96	2.99945	1824.69	2.99945	2054.64
3.00475	2031.04	3.00475	2018.26	3.00475	2218.05	3.00475	2295.44	3.00475	1845.86	3.00475	2072.47
3.01005	2037.32	3.01005	2025.22	3.01005	2227.08	3.01005	2304.43	3.01005	1868.43	3.01005	2090.45
3.01536	2043.84	3.01536	2032.27	3.01536	2236.26	3.01536	2313.79	3.01536	1893.09	3.01536	2108.61
3.02066	2050.52	3.02066	2039.33	3.02066	2244.89	3.02066	2322.43	3.02066	1919.91	3.02066	2127.38
3.02596	2057.19	3.02596	2046.51	3.02596	2253.37	3.02596	2330.83	3.02596	1949.86	3.02596	2146.38
3.03127	2063.87	3.03127	2053.42	3.03127	2261.89	3.03127	2339.18	3.03127	1982.13	3.03127	2165.38
3.03657	2071.01	3.03657	2060.13	3.03657	2271.03	3.03657	2348.98	3.03657	2018.94	3.03657	2185.66
3.04187	2077.93	3.04187	2066.63	3.04187	2279.79	3.04187	2359.01	3.04187	2058.73	3.04187	2206.46
3.04718	2084.91	3.04718	2072.61	3.04718	2289.15	3.04718	2369.18	3.04718	2103.76	3.04718	2228.28
3.05248	2091.67	3.05248	2079.15	3.05248	2298.28	3.05248	2379.84	3.05248	2153.34	3.05248	2250.26
3.05779	2098.58	3.05779	2085.93	3.05779	2307.84	3.05779	2390.82	3.05779	2210.52	3.05779	2274.42
3.06309	2105.51	3.06309	2092.92	3.06309	2317.55	3.06309	2402.25	3.06309	2272.13	3.06309	2298.25
3.06839	2113.56	3.06839	2100.44	3.06839	2328.46	3.06839	2414.43	3.06839	2343.61	3.06839	2324.44
3.0737	2121.58	3.0737	2107.91	3.0737	2339.23	3.0737	2426.97	3.0737	2419.56	3.0737	2350.81
3.079	2130.01	3.079	2115.97	3.079	2350.83	3.079	2440.91	3.079	2508.13	3.079	2379.72
3.0843	2138.41	3.0843	2124.03	3.0843	2362.53	3.0843	2455.44	3.0843	2604.11	3.0843	2409.77
3.08961	2147.5	3.08961	2132.33	3.08961	2374.99	3.08961	2471.36	3.08961	2712.84	3.08961	2441.99
3.09491	2156.84	3.09491	2141.93	3.09491	2387.6	3.09491	2488.27	3.09491	2831.04	3.09491	2476.02
3.10021	2166.68	3.10021	2151.86	3.10021	2401.18	3.10021	2507.13	3.10021	2965.31	3.10021	2512.58
3.10552	2176.86	3.10552	2161.95	3.10552	2415.62	3.10552	2527.77	3.10552	3111.51	3.10552	2551.39
3.11082	2187.64	3.11082	2172.03	3.11082	2430.21	3.11082	2551.2	3.11082	3273.17	3.11082	2592.75
3.11613	2199.4	3.11613	2183.22	3.11613	2445.99	3.11613	2578.51	3.11613	3456.63	3.11613	2638.98
3.12143	2211.55	3.12143	2194.98	3.12143	2462.16	3.12143	2609.51	3.12143	3653.66	3.12143	2687.59
3.12673	2225.48	3.12673	2208.04	3.12673	2480.37	3.12673	2646.01	3.12673	3881.39	3.12673	2743.64
3.13204	2240.68	3.13204	2222.39	3.13204	2499.5	3.13204	2686.12	3.13204	4126.25	3.13204	2803.77
3.13734	2258.14	3.13734	2238.66	3.13734	2521.23	3.13734	2732.17	3.13734	4407.25	3.13734	2873.3
3.14264	2276.71	3.14264	2255.65	3.14264	2544.73	3.14264	2780.75	3.14264	4712.23	3.14264	2948.59
3.14795	2298.43	3.14795	2274.6	3.14795	2570.97	3.14795	2834.97	3.14795	5068.45	3.14795	3038.65
3.15325	2321.62	3.15325	2294.73	3.15325	2598.84	3.15325	2891.43	3.15325	5450.46	3.15325	3140.37
3.15855	2349.26	3.15855	2318.14	3.15855	2631.57	3.15855	2958.09	3.15855	5898.83	3.15855	3272.71
3.16386	2379.15	3.16386	2343.78	3.16386	2667.38	3.16386	3030.77	3.16386	6380.32	3.16386	3439.49
3.16916	2413.39	3.16916	2372.93	3.16916	2707.99	3.16916	3115.91	3.16916	6922.04	3.16916	3679.77
3.17447	2449.41	3.17447	2404.68	3.17447	2753.04	3.17447	3209.9	3.17447	7500.68	3.17447	4037.01
3.17977	2488.34	3.17977	2438.56	3.17977	2804.23	3.17977	3314.16	3.17977	8113.12	3.17977	4646.32
3.18507	2528.36	3.18507	2474.63	3.18507	2859.86	3.18507	3426.15	3.18507	8730.17	3.18507	5707.79
3.19038	2568.95	3.19038	2511.81	3.19038	2919.26	3.19038	3544.91	3.19038	9321.71	3.19038	7704.18
3.19568	2607.66	3.19568	2549.24	3.19568	2979.74	3.19568	3669.02	3.19568	9858.56	3.19568	11328.1
3.20098	2640.52	3.20098	2581.48	3.20098	3032.86	3.20098	3784.12	3.20098	10273.3	3.20098	16846.6
3.20629	2667.44	3.20629	2609.14	3.20629	3075.33	3.20629	3883.87	3.20629	10557.3	3.20629	23596.1
3.21159	2684.6	3.21159	2626.85	3.21159	3097.21	3.21159	3936.97	3.21159	10658.7	3.21159	27864.4
3.21689	2692.91	3.21689	2634.65	3.21689	3096.74	3.21689	3928.56	3.21689	10580.5	3.21689	27186.2
3.2222	2692.3	3.2222	2632.35	3.2222	3075.82	3.2222	3856.14	3.2222	10333.4	3.2222	21958.1
3.2275	2683.67	3.2275	2621.66	3.2275	3039.71	3.2275	3735.57	3.2275	9929.13	3.2275	15221.7
3.23281	2670.52	3.23281	2607.54	3.23281	2999.7	3.23281	3603.85	3.23281	9436.38	3.23281	10170.6
3.23811	2654.98	3.23811	2590.88	3.23811	2959.11	3.23811	3472.18	3.23811	8856.64	3.23811	7118.22
3.24341	2639.14	3.24341	2575.63	3.24341	2924.97	3.24341	3358.83	3.24341	8271.16	3.24341	5523.96
3.24872	2625.21	3.24872	2561.25	3.24872	2896.2	3.24872	3260.67	3.24872	7679.48	3.24872	4668.98
3.25402	2614.18	3.25402	2550.26	3.25402	2873.87	3.25402	3179.15	3.25402	7118.22	3.25402	4188.89
3.25932	2607.15	3.25932	2541.51	3.25932	2858.13	3.25932	3112.35	3.25932	6603.09	3.25932	3906.87
3.26463	2603.48	3.26463	2535.88	3.26463	2847.32	3.26463	3055.98	3.26463	6125.71	3.26463	3718.36
3.26993	2604.32	3.26993	2534.01	3.26993	2841.36	3.26993	3010.77	3.26993	5703.21	3.26993	3587.75
3.27523	2609.03	3.27523	2535.56	3.27523	2838.13	3.27523	2974.58	3.27523	5320.81	3.27523	3487.24
3.28054	2617.91	3.28054	2540.15	3.28054	2838.06	3.28054	2945.81	3.28054	4986.7	3.28054	3408.24
3.28584	2631.02	3.28584	2547.3	3.28584	2840.1	3.28584	2921.86	3.28584	4679.62	3.28584	3339.59
3.29114	2647	3.29114	2556.79	3.29114	2843.83	3.29114	2902.55	3.29114	4415.69	3.29114	3282.17
3.29645	2667.34	3.29645	2569.7	3.29645	2849.16	3.29645	2886.79	3.29645	4170.09	3.29645	3229.77
3.30175	2691.66	3.30175	2585.56	3.30175	2855.96	3.30175	2874.21	3.30175	3955.15	3.30175	3185.13
3.30706	2721.63	3.30706	2604.97	3.30706	2863.86	3.30706	2863.88	3.30706	3755.89	3.30706	3144.31
3.31236	2757.11	3.31236	2627.48	3.31236	2873.22	3.31236	2854.88	3.31236	3578.74	3.31236	3108.11
3.31766	2800.78	3.31766	2654.9	3.31766	2885.01	3.31766	2847.21	3.31766	3414.02	3.31766	3074.48
3.32297	2851.67	3.32297	2687.02	3.32297	2899.63	3.32297	2840.35	3.32297	3268.33	3.32297	3044.89
3.32827	2914.65	3.32827	2727.42	3.32827	2918.93	3.32827	2834.57	3.32827	3132.97	3.32827	3016.94
3.33357	2991.77	3.33357	2777.4	3.33357	2943.1	3.33357	2829.48	3.33357	3010.66	3.33357	2991.58
3.33888	3087.03	3.33888	2839.07	3.33888	2973.12	3.33888	2825.03	3.33888	2901.29	3.33888	2968.88
3.34418	3209.07	3.34418	2917.38	3.34418	3011.96	3.34418	2820.75	3.34418	2799.92	3.34418	2947.36
3.34948	3359.5	3.34948	3014.4	3.34948	3060.12	3.34948	2817.29	3.34948	2710.73	3.34948	2927.54
3.35479	3550.46	3.35479	3138.81	3.35479	3121.58	3.35479	2814.03	3.35479	2628.38	3.35479	2909.09
3.36009	3781.92	3.36009	3290.91	3.36009	3196.04	3.36009	2810.74	3.36009	2555.5	3.36009	2891.89
3.3654	4069.7	3.3654	3481.78	3.3654	3287.9	3.3654	2807.43	3.3654	2487.67	3.3654	2875.32
3.3707	4396.04	3.3707	3700.5	3.3707	3389.96	3.3707	2804.01	3.3707	2428.95	3.3707	2859.41
3.376	4784.24	3.376	3963.97	3.376	3508.9	3.376	2800.67	3.376	2374.03	3.376	2844.06
3.38131	5193.41	3.38131	4246.21	3.38131	3630.13	3.38131	2796.98	3.38131	2326.53	3.38131	2830.21
3.38661	5627.94	3.38661	4552	3.38661	3755.32	3.38661	2793.13	3.38661	2282.52	3.38661	2816.1
3.39191	6047.04	3.39191	4852.55	3.39191	3871.37	3.39191	2788.68	3.39191	2243.74	3.39191	2802.38
3.39722	6428.94	3.39722	5132.33	3.39722	3971.93	3.39722	2783.44	3.39722	2208.03	3.39722	2788.91
3.40252	6736.15	3.40252	5363.36	3.40252	4047.52	3.40252	2777.83	3.40252	2176.77	3.40252	2776.44
3.40782	6940.37	3.40782	5523.74	3.40782	4091.44	3.40782	2772.27	3.40782	2147.93	3.40782	2763.58
3.41313	7023.75	3.41313	5597.94	3.41313	4099.66	3.41313	2766.21	3.41313	2122.29	3.41313	2750.9
3.41843	6974.73	3.41843	5574.9	3.41843	4070.61	3.41843	2759.72	3.41843	2099.37	3.41843	2737.88
3.42374	6801.38	3.42374	5460.48	3.42374	4006.76	3.42374	2752.6	3.42374	2078.66	3.42374	2724.35
3.42904	6528.87	3.42904	5270.8	3.42904	3916.61	3.42904	2745.27	3.42904	2060.15	3.42904	2711.46
3.43434	6172.81	3.43434	5016.92	3.43434	3802.26	3.43434	2737.14	3.43434	2042.67	3.43434	2698.54
3.43965	5779.96	3.43965	4733.99	3.43965	3678.61	3.43965	2728.91	3.43965	2026.76	3.43965	2685.56
3.44495	5366.75	3.44495	4434.65	3.44495	3548.93	3.44495	2720.57	3.44495	2012.1	3.44495	2672.25
3.45025	4977.75	3.45025	4152.24	3.45025	3426.36	3.45025	2712.19	3.45025	1999.04	3.45025	2658.64
3.45556	4607.9	3.45556	3884.18	3.45556	3308.38	3.45556	2703.66	3.45556	1987.26	3.45556	2644.31
3.46086	4292.34	3.46086	3655.63	3.46086	3205.79	3.46086	2695.18	3.46086	1977	3.46086	2629.99
3.46616	4014.94	3.46616	3454.44	3.46616	3113.05	3.46616	2686.05	3.46616	1967.51	3.46616	2615.28
3.47147	3783.77	3.47147	3287.86	3.47147	3033.39	3.47147	2676.58	3.47147	1959.43	3.47147	2600.42
3.47677	3590.89	3.47677	3148.34	3.47677	2964.88	3.47677	2667.94	3.47677	1952.19	3.47677	2585.76
3.48208	3427.94	3.48208	3030.27	3.48208	2905.65	3.48208	2658.89	3.48208	1946.04	3.48208	2570.8
3.48738	3291.13	3.48738	2929.76	3.48738	2854.88	3.48738	2649.92	3.48738	1941.07	3.48738	2555.95
3.49268	3172.42	3.49268	2841.99	3.49268	2809.18	3.49268	2640.98	3.49268	1936.9	3.49268	2539.9
3.49799	3070.07	3.49799	2765.47	3.49799	2769.16	3.49799	2631.98	3.49799	1933.74	3.49799	2523.24
3.50329	2978.05	3.50329	2695.86	3.50329	2732.61	3.50329	2624.08	3.50329	1931.65	3.50329	2506
3.50859	2899.37	3.50859	2635.72	3.50859	2700.79	3.50859	2616.76	3.50859	1931.18	3.50859	2489.78
3.5139	2827.54	3.5139	2580.63	3.5139	2671.59	3.5139	2610.37	3.5139	1931.77	3.5139	2472.82
3.5192	2766.65	3.5192	2533.76	3.5192	2646.73	3.5192	2605.47	3.5192	1933.73	3.5192	2456.22
3.5245	2713.8	3.5245	2493.36	3.5245	2625.61	3.5245	2603.27	3.5245	1937.19	3.5245	2439.26
3.52981	2670.56	3.52981	2461.03	3.52981	2609.33	3.52981	2604.86	3.52981	1941.76	3.52981	2422.9
3.53511	2635.22	3.53511	2435.82	3.53511	2598.01	3.53511	2612	3.53511	1948.34	3.53511	2406.32
3.54041	2609.66	3.54041	2419.34	3.54041	2593.79	3.54041	2626.53	3.54041	1956.76	3.54041	2390.39
3.54572	2594	3.54572	2412.02	3.54572	2599.23	3.54572	2652.23	3.54572	1968.49	3.54572	2374.29
3.55102	2589.4	3.55102	2415.81	3.55102	2615.69	3.55102	2690.41	3.55102	1982.92	3.55102	2359.05
3.55633	2597.23	3.55633	2431.15	3.55633	2644.4	3.55633	2742.07	3.55633	2001.66	3.55633	2343.85
3.56163	2616.58	3.56163	2458.27	3.56163	2684.22	3.56163	2805.43	3.56163	2026.53	3.56163	2328.47
3.56693	2644.09	3.56693	2492.48	3.56693	2728.42	3.56693	2870.93	3.56693	2059.35	3.56693	2313.66
3.57224	2672.67	3.57224	2526.51	3.57224	2768.43	3.57224	2927.66	3.57224	2099.83	3.57224	2298.79
3.57754	2691.79	3.57754	2547.47	3.57754	2791.2	3.57754	2959.98	3.57754	2141.94	3.57754	2284.82
3.58284	2695.17	3.58284	2548.49	3.58284	2789.2	3.58284	2959.97	3.58284	2179.75	3.58284	2270.69
3.58815	2681.94	3.58815	2527.84	3.58815	2761.58	3.58815	2927.3	3.58815	2208.95	3.58815	2257.99
3.59345	2657.33	3.59345	2491.3	3.59345	2712.53	3.59345	2868.37	3.59345	2237.66	3.59345	2245.55
3.59875	2633.05	3.59875	2452.87	3.59875	2657.03	3.59875	2801.47	3.59875	2272.5	3.59875	2234.48
3.60406	2615.56	3.60406	2419.75	3.60406	2602.7	3.60406	2735.51	3.60406	2321.67	3.60406	2224.45
3.60936	2609.72	3.60936	2397.67	3.60936	2558.06	3.60936	2682.2	3.60936	2384.18	3.60936	2216.04
3.61467	2616.22	3.61467	2387.42	3.61467	2524.53	3.61467	2645.56	3.61467	2462.12	3.61467	2210.13
3.61997	2630.74	3.61997	2386.42	3.61997	2501.33	3.61997	2625.21	3.61997	2552.67	3.61997	2206.29
3.62527	2651.72	3.62527	2392.52	3.62527	2486.56	3.62527	2620.46	3.62527	2662.83	3.62527	2205.75
3.63058	2673.46	3.63058	2402.13	3.63058	2477.41	3.63058	2627.79	3.63058	2790.51	3.63058	2209.26
3.63588	2693.31	3.63588	2412.79	3.63588	2472.35	3.63588	2646.29	3.63588	2941.03	3.63588	2218
3.64118	2707.38	3.64118	2420.75	3.64118	2469.3	3.64118	2674.8	3.64118	3119.99	3.64118	2233.69
3.64649	2713.51	3.64649	2423.65	3.64649	2467.76	3.64649	2711.35	3.64649	3324.38	3.64649	2258.81
3.65179	2710.46	3.65179	2420.47	3.65179	2466.94	3.65179	2756.28	3.65179	3566.17	3.65179	2298.54
3.65709	2696.88	3.65709	2411.07	3.65709	2467.62	3.65709	2807.28	3.65709	3836.26	3.65709	2361.66
3.6624	2672.62	3.6624	2395.06	3.6624	2468.98	3.6624	2866.57	3.6624	4145.51	3.6624	2466.16
3.6677	2639.99	3.6677	2372.92	3.6677	2472.49	3.6677	2930.22	3.6677	4476.47	3.6677	2637.52
3.67301	2598.66	3.67301	2345.11	3.67301	2477.97	3.67301	3001.39	3.67301	4843.06	3.67301	2947.07
3.67831	2554.61	3.67831	2315.69	3.67831	2485.67	3.67831	3073.05	3.67831	5206.18	3.67831	3488.07
3.68361	2507.01	3.68361	2284.39	3.68361	2495.52	3.68361	3147.82	3.68361	5575.69	3.68361	4523.47
3.68892	2460.81	3.68892	2253.8	3.68892	2505.4	3.68892	3218.3	3.68892	5909.83	3.68892	6394.22
3.69422	2416.02	3.69422	2224.02	3.69422	2513.2	3.69422	3281.95	3.69422	6193.98	3.69422	9665.69
3.69952	2374.05	3.69952	2195.48	3.69952	2515.1	3.69952	3330.77	3.69952	6402.53	3.69952	14300.2
3.70483	2334.16	3.70483	2166.51	3.70483	2506.2	3.70483	3352.88	3.70483	6513.71	3.70483	19145.9
3.71013	2296.51	3.71013	2137.43	3.71013	2484.11	3.71013	3338.01	3.71013	6520.04	3.71013	21707.1
3.71543	2261.31	3.71543	2107.76	3.71543	2448.69	3.71543	3276.58	3.71543	6418.32	3.71543	20222.8
3.72074	2227.86	3.72074	2077.6	3.72074	2402.31	3.72074	3172.13	3.72074	6216.19	3.72074	15642.9
3.72604	2198.8	3.72604	2049.46	3.72604	2352.46	3.72604	3046.27	3.72604	5941.56	3.72604	10724.6
3.73135	2171.8	3.73135	2022.46	3.73135	2300.67	3.73135	2908.38	3.73135	5598.58	3.73135	6884.32
3.73665	2148.86	3.73665	1998.96	3.73665	2254.2	3.73665	2781.43	3.73665	5234.35	3.73665	4685.6
3.74195	2128.34	3.74195	1977.34	3.74195	2212.21	3.74195	2664.31	3.74195	4850.37	3.74195	3446.99
3.74726	2110.84	3.74726	1959.09	3.74726	2177.22	3.74726	2563.96	3.74726	4482.27	3.74726	2779.58
3.75256	2095.43	3.75256	1942.64	3.75256	2146.93	3.75256	2476.22	3.75256	4126.15	3.75256	2393.24
3.75786	2081.73	3.75786	1928.67	3.75786	2121.8	3.75786	2403.76	3.75786	3809.22	3.75786	2162.22
3.76317	2068.76	3.76317	1915.66	3.76317	2099.77	3.76317	2340.43	3.76317	3514.94	3.76317	2008.03
3.76847	2057.23	3.76847	1904.07	3.76847	2081.58	3.76847	2287.45	3.76847	3259.35	3.76847	1901.03
3.77377	2046.59	3.77377	1893.69	3.77377	2065.41	3.77377	2242.24	3.77377	3033.15	3.77377	1819.73
3.77908	2036.74	3.77908	1884.35	3.77908	2050.85	3.77908	2203.7	3.77908	2834.95	3.77908	1754.71
3.78438	2027.34	3.78438	1875.8	3.78438	2037.83	3.78438	2171.01	3.78438	2664.12	3.78438	1700.96
3.78968	2019.12	3.78968	1867.5	3.78968	2026.03	3.78968	2142.42	3.78968	2513.92	3.78968	1654.13
3.79499	2011.29	3.79499	1859.43	3.79499	2015.31	3.79499	2117.26	3.79499	2384.51	3.79499	1613.55
3.80029	2003.69	3.80029	1851.74	3.80029	2004.62	3.80029	2095.33	3.80029	2269.03	3.80029	1576.43
3.8056	1995.98	3.8056	1844.4	3.8056	1994.61	3.8056	2077.2	3.8056	2170.76	3.8056	1544.04
3.8109	1988.32	3.8109	1837.44	3.8109	1985.64	3.8109	2060.62	3.8109	2080.73	3.8109	1513.42
3.8162	1981.3	3.8162	1830.67	3.8162	1977.67	3.8162	2045.9	3.8162	2004.36	3.8162	1486.12
3.82151	1974.06	3.82151	1823.98	3.82151	1969.79	3.82151	2031.51	3.82151	1934.18	3.82151	1459.74
3.82681	1967.12	3.82681	1817.43	3.82681	1961.82	3.82681	2017.9	3.82681	1872.87	3.82681	1435.63
3.83211	1960.33	3.83211	1810.98	3.83211	1953.84	3.83211	2004.71	3.83211	1816	3.83211	1412.81
3.83742	1954.27	3.83742	1804.88	3.83742	1945.91	3.83742	1992.66	3.83742	1766.09	3.83742	1391.62
3.84272	1947.47	3.84272	1798.65	3.84272	1938.27	3.84272	1981.23	3.84272	1720.28	3.84272	1371.25
3.84802	1940.88	3.84802	1793.12	3.84802	1931.23	3.84802	1970.44	3.84802	1680.22	3.84802	1352.62
3.85333	1934.7	3.85333	1787.55	3.85333	1924.46	3.85333	1960.8	3.85333	1643.69	3.85333	1334.58
3.85863	1929.11	3.85863	1782.29	3.85863	1917.61	3.85863	1952.23	3.85863	1610.75	3.85863	1317.8
3.86394	1923.83	3.86394	1777.09	3.86394	1911.08	3.86394	1943.91	3.86394	1581.01	3.86394	1301.95
3.86924	1918.49	3.86924	1771.56	3.86924	1904.63	3.86924	1935.54	3.86924	1553.32	3.86924	1286.91
3.87454	1913.49	3.87454	1766.6	3.87454	1898.77	3.87454	1927.85	3.87454	1528.57	3.87454	1272.53
3.87985	1908.7	3.87985	1761.57	3.87985	1892.57	3.87985	1920.61	3.87985	1505.23	3.87985	1258.83
3.88515	1904.15	3.88515	1757.49	3.88515	1886.75	3.88515	1913.56	3.88515	1484.23	3.88515	1246.05
3.89045	1899.39	3.89045	1753.36	3.89045	1881.25	3.89045	1906.41	3.89045	1464.03	3.89045	1233.85
3.89576	1894.67	3.89576	1749.55	3.89576	1876.26	3.89576	1899.99	3.89576	1445.97	3.89576	1222.48
3.90106	1889.77	3.90106	1745.7	3.90106	1870.84	3.90106	1893.97	3.90106	1428.94	3.90106	1211.05
3.90636	1885.34	3.90636	1741.86	3.90636	1866.24	3.90636	1888.51	3.90636	1414.2	3.90636	1200.68
3.91167	1881.44	3.91167	1738.1	3.91167	1861.35	3.91167	1883.33	3.91167	1400.02	3.91167	1190.52
3.91697	1877.58	3.91697	1734.24	3.91697	1856.74	3.91697	1878.33	3.91697	1387.2	3.91697	1180.81
3.92228	1873.69	3.92228	1730.48	3.92228	1852.4	3.92228	1872.47	3.92228	1375.18	3.92228	1171.24
3.92758	1869.61	3.92758	1726.84	3.92758	1848.53	3.92758	1866.76	3.92758	1364.3	3.92758	1162.3
3.93288	1866.16	3.93288	1723.21	3.93288	1844.82	3.93288	1861.66	3.93288	1353.49	3.93288	1153.72
3.93819	1862.8	3.93819	1719.89	3.93819	1841.01	3.93819	1857.33	3.93819	1343.02	3.93819	1145.51
3.94349	1859.33	3.94349	1716.28	3.94349	1837.27	3.94349	1853.03	3.94349	1333.22	3.94349	1137.81
3.94879	1855.54	3.94879	1712.8	3.94879	1832.99	3.94879	1848.71	3.94879	1323.95	3.94879	1130.48
3.9541	1852.22	3.9541	1709.88	3.9541	1829.44	3.9541	1845.11	3.9541	1315.3	3.9541	1123.78
3.9594	1849.19	3.9594	1706.96	3.9594	1826.05	3.9594	1841.4	3.9594	1306.93	3.9594	1117.28
3.9647	1846.17	3.9647	1704.07	3.9647	1822.76	3.9647	1837.51	3.9647	1299.11	3.9647	1110.81
3.97001	1843	3.97001	1701.5	3.97001	1819.6	3.97001	1833.32	3.97001	1291.64	3.97001	1104.19
3.97531	1840.46	3.97531	1698.95	3.97531	1816.99	3.97531	1829.54	3.97531	1284.84	3.97531	1098.11
3.98062	1837.87	3.98062	1696.14	3.98062	1814.17	3.98062	1825.92	3.98062	1278	3.98062	1092.24
3.98592	1835.36	3.98592	1693.48	3.98592	1810.55	3.98592	1822.44	3.98592	1271.47	3.98592	1086.54
3.99122	1832.77	3.99122	1691.36	3.99122	1806.94	3.99122	1819.15	3.99122	1264.87	3.99122	1081.04
3.99653	1829.9	3.99653	1689.34	3.99653	1803.75	3.99653	1815.6	3.99653	1258.88	3.99653	1076.5
4.00183	1827.37	4.00183	1687.18	4.00183	1800.82	4.00183	1812.27	4.00183	1253.31	4.00183	1071.9
4.00713	1825.04	4.00713	1685.06	4.00713	1798.39	4.00713	1809.36	4.00713	1247.94	4.00713	1067.4
4.01244	1823.48	4.01244	1682.72	4.01244	1795.67	4.01244	1806.82	4.01244	1242.43	4.01244	1063.26
4.01774	1821.34	4.01774	1680.26	4.01774	1793.32	4.01774	1804.43	4.01774	1237.11	4.01774	1059.03
4.02304	1819.23	4.02304	1677.97	4.02304	1791.18	4.02304	1801.84	4.02304	1232.41	4.02304	1054.97
4.02835	1817.41	4.02835	1675.91	4.02835	1789.12	4.02835	1799.14	4.02835	1227.55	4.02835	1051.02
4.03365	1815.72	4.03365	1674.01	4.03365	1787.24	4.03365	1796.78	4.03365	1223.18	4.03365	1047.56
4.03895	1814.06	4.03895	1672.56	4.03895	1785.34	4.03895	1794.65	4.03895	1219.16	4.03895	1044.3
4.04426	1812.25	4.04426	1670.89	4.04426	1783.19	4.04426	1792.36	4.04426	1215.41	4.04426	1040.99
4.04956	1810.92	4.04956	1669.12	4.04956	1781.27	4.04956	1790.49	4.04956	1211.44	4.04956	1037.77
4.05487	1809.49	4.05487	1667.6	4.05487	1779.59	4.05487	1788.49	4.05487	1207.7	4.05487	1034.75
4.06017	1808.05	4.06017	1666.77	4.06017	1778.23	4.06017	1786.36	4.06017	1203.55	4.06017	1031.95
4.06547	1807.25	4.06547	1665.81	4.06547	1776.5	4.06547	1784.55	4.06547	1199.83	4.06547	1029.51
4.07078	1806.54	4.07078	1664.51	4.07078	1774.8	4.07078	1782.81	4.07078	1196.1	4.07078	1026.98
4.07608	1806.05	4.07608	1663.59	4.07608	1773.09	4.07608	1781.11	4.07608	1192.87	4.07608	1024.47
4.08138	1805.32	4.08138	1663.19	4.08138	1772.06	4.08138	1779.68	4.08138	1189.46	4.08138	1022.25
4.08669	1805.16	4.08669	1662.96	4.08669	1771.57	4.08669	1778.41	4.08669	1186.41	4.08669	1020.63
4.09199	1805.33	4.09199	1662.29	4.09199	1771.28	4.09199	1777.82	4.09199	1183.52	4.09199	1019.38
4.09729	1805.69	4.09729	1662.23	4.09729	1771.18	4.09729	1778.19	4.09729	1180.93	4.09729	1017.66
4.1026	1806.43	4.1026	1662.56	4.1026	1771.51	4.1026	1779.51	4.1026	1178.28	4.1026	1015.98
4.1079	1808.14	4.1079	1663.88	4.1079	1772.88	4.1079	1781.85	4.1079	1175.66	4.1079	1014.57
4.11321	1810.03	4.11321	1666.06	4.11321	1774.93	4.11321	1784.95	4.11321	1173.64	4.11321	1013.3
4.11851	1812.32	4.11851	1668.75	4.11851	1777.58	4.11851	1788.53	4.11851	1171.57	4.11851	1011.72
4.12381	1815.31	4.12381	1671.44	4.12381	1780.57	4.12381	1792.03	4.12381	1170.15	4.12381	1010.32
4.12912	1817.9	4.12912	1673.35	4.12912	1783.14	4.12912	1794.06	4.12912	1169.03	4.12912	1009.25
4.13442	1819.45	4.13442	1674.26	4.13442	1783.77	4.13442	1794	4.13442	1167.93	4.13442	1008.24
4.13972	1819.47	4.13972	1673.42	4.13972	1782.33	4.13972	1791.53	4.13972	1165.85	4.13972	1007.45
4.14503	1818.63	4.14503	1671.52	4.14503	1779.16	4.14503	1787.22	4.14503	1162.66	4.14503	1006.76
4.15033	1816.86	4.15033	1668.7	4.15033	1774.6	4.15033	1781.52	4.15033	1159.22	4.15033	1006.33
4.15563	1815.35	4.15563	1666.1	4.15563	1769.53	4.15563	1775.97	4.15563	1156	4.15563	1005.86
4.16094	1814.2	4.16094	1663.87	4.16094	1765.02	4.16094	1770.77	4.16094	1153.33	4.16094	1005.59
4.16624	1814.04	4.16624	1662.32	4.16624	1761.93	4.16624	1766.86	4.16624	1151.2	4.16624	1005.23
4.17155	1814.62	4.17155	1661.38	4.17155	1760.05	4.17155	1763.52	4.17155	1149.34	4.17155	1005.01
4.17685	1815.9	4.17685	1661.37	4.17685	1758.78	4.17685	1760.9	4.17685	1147.65	4.17685	1004.82
4.18215	1817.31	4.18215	1661.6	4.18215	1757.66	4.18215	1758.58	4.18215	1145.77	4.18215	1004.15
4.18746	1819.42	4.18746	1662.4	4.18746	1756.87	4.18746	1755.95	4.18746	1144.02	4.18746	1003.72
4.19276	1821.87	4.19276	1663.77	4.19276	1756.6	4.19276	1753.74	4.19276	1142.35	4.19276	1003.72
4.19806	1824.81	4.19806	1665.65	4.19806	1756.55	4.19806	1751.9	4.19806	1141.07	4.19806	1004.31
4.20337	1827.71	4.20337	1667.1	4.20337	1756.77	4.20337	1750.57	4.20337	1140.15	4.20337	1004.5
4.20867	1831.05	4.20867	1668.87	4.20867	1756.94	4.20867	1749.36	4.20867	1139.11	4.20867	1004.8
4.21397	1834.79	4.21397	1670.81	4.21397	1757.41	4.21397	1748.41	4.21397	1138.11	4.21397	1005.31
4.21928	1839.01	4.21928	1673.47	4.21928	1757.86	4.21928	1747.5	4.21928	1137.43	4.21928	1006.21
4.22458	1843.31	4.22458	1676.18	4.22458	1758.52	4.22458	1746.75	4.22458	1136.31	4.22458	1006.9
4.22988	1848.51	4.22988	1679.38	4.22988	1759.56	4.22988	1746.24	4.22988	1134.77	4.22988	1007.78
4.23519	1853.7	4.23519	1683	4.23519	1760.76	4.23519	1745.72	4.23519	1133.31	4.23519	1008.24
4.24049	1859.09	4.24049	1686.54	4.24049	1762.31	4.24049	1745.08	4.24049	1132.08	4.24049	1008.81
4.2458	1865.31	4.2458	1690.22	4.2458	1764.01	4.2458	1744.84	4.2458	1131.03	4.2458	1009.48
4.2511	1872.74	4.2511	1694.2	4.2511	1765.7	4.2511	1744.48	4.2511	1130.37	4.2511	1010.64
4.2564	1880.68	4.2564	1698.9	4.2564	1767.62	4.2564	1744.47	4.2564	1130.09	4.2564	1011.93
4.26171	1889.2	4.26171	1704.08	4.26171	1769.84	4.26171	1744.26	4.26171	1129.73	4.26171	1013.14
4.26701	1898.74	4.26701	1710.42	4.26701	1772.27	4.26701	1744.3	4.26701	1129.35	4.26701	1014.34
4.27231	1909.21	4.27231	1717.23	4.27231	1775.38	4.27231	1744.56	4.27231	1128.87	4.27231	1015.49
4.27762	1921.28	4.27762	1724.76	4.27762	1779.23	4.27762	1744.36	4.27762	1128.42	4.27762	1016.49
4.28292	1934.54	4.28292	1732.58	4.28292	1783.57	4.28292	1744.08	4.28292	1127.8	4.28292	1017.81
4.28822	1950.28	4.28822	1742.02	4.28822	1788.57	4.28822	1743.68	4.28822	1127.34	4.28822	1019.29
4.29353	1967.73	4.29353	1753.36	4.29353	1794.19	4.29353	1743.67	4.29353	1126.83	4.29353	1020.97
4.29883	1988.38	4.29883	1766.06	4.29883	1800.82	4.29883	1744.08	4.29883	1126.29	4.29883	1022.31
4.30414	2012.3	4.30414	1781.21	4.30414	1808.03	4.30414	1744.47	4.30414	1125.92	4.30414	1023.62
4.30944	2041.28	4.30944	1799.35	4.30944	1817.1	4.30944	1745.21	4.30944	1125.87	4.30944	1025.1
4.31474	2074.88	4.31474	1820.8	4.31474	1827.74	4.31474	1746.19	4.31474	1125.99	4.31474	1026.6
4.32005	2116.43	4.32005	1846.91	4.32005	1841.43	4.32005	1747.23	4.32005	1125.76	4.32005	1028.02
4.32535	2165.95	4.32535	1878.39	4.32535	1857.85	4.32535	1747.64	4.32535	1125.86	4.32535	1029.71
4.33065	2226.01	4.33065	1916.58	4.33065	1877.78	4.33065	1748.38	4.33065	1126.01	4.33065	1031.59
4.33596	2299.27	4.33596	1963.2	4.33596	1902.47	4.33596	1749.24	4.33596	1126.4	4.33596	1033.65
4.34126	2386.32	4.34126	2018.97	4.34126	1931.54	4.34126	1750.49	4.34126	1126.69	4.34126	1035.81
4.34656	2491.62	4.34656	2086.91	4.34656	1966.08	4.34656	1751.75	4.34656	1127.02	4.34656	1037.86
4.35187	2614	4.35187	2166.28	4.35187	2004.76	4.35187	1753.21	4.35187	1127.45	4.35187	1039.56
4.35717	2760.2	4.35717	2261.14	4.35717	2049.19	4.35717	1754.57	4.35717	1128.22	4.35717	1041.17
4.36248	2919.84	4.36248	2365.35	4.36248	2096.04	4.36248	1755.92	4.36248	1129.13	4.36248	1043.28
4.36778	3099.25	4.36778	2483.95	4.36778	2146.29	4.36778	1756.93	4.36778	1129.83	4.36778	1045.13
4.37308	3282.76	4.37308	2606.68	4.37308	2195.34	4.37308	1758.33	4.37308	1130.6	4.37308	1046.91
4.37839	3469.61	4.37839	2733.76	4.37839	2242.07	4.37839	1759.57	4.37839	1131.25	4.37839	1048.86
4.38369	3642.72	4.38369	2854.17	4.38369	2283.75	4.38369	1760.86	4.38369	1132.04	4.38369	1051.26
4.38899	3794.12	4.38899	2963.35	4.38899	2318.26	4.38899	1761.82	4.38899	1132.69	4.38899	1053.61
4.3943	3908.79	4.3943	3050.27	4.3943	2343.14	4.3943	1762.77	4.3943	1133.72	4.3943	1055.46
4.3996	3978.71	4.3996	3108.88	4.3996	2356.83	4.3996	1764.03	4.3996	1134.71	4.3996	1057.57
4.4049	3998.13	4.4049	3133.95	4.4049	2358.3	4.4049	1765.12	4.4049	1135.49	4.4049	1059.24
4.41021	3965.39	4.41021	3122.32	4.41021	2347.61	4.41021	1766.5	4.41021	1136.45	4.41021	1061.16
4.41551	3883.04	4.41551	3075.73	4.41551	2325.37	4.41551	1767.32	4.41551	1137.76	4.41551	1063.31
4.42082	3759.62	4.42082	2998.77	4.42082	2293.87	4.42082	1767.98	4.42082	1139.25	4.42082	1065.81
4.42612	3602.53	4.42612	2897.26	4.42612	2254.51	4.42612	1768.89	4.42612	1140.85	4.42612	1068.15
4.43142	3428.94	4.43142	2782.45	4.43142	2210.77	4.43142	1770.27	4.43142	1142.6	4.43142	1070.98
4.43673	3244.38	4.43673	2657.75	4.43673	2163.89	4.43673	1771.62	4.43673	1144.24	4.43673	1073.75
4.44203	3068.94	4.44203	2536.73	4.44203	2118.86	4.44203	1772.73	4.44203	1145.37	4.44203	1076.34
4.44733	2897.78	4.44733	2416.94	4.44733	2074.57	4.44733	1773.49	4.44733	1146.43	4.44733	1078.51
4.45264	2747.98	4.45264	2311.72	4.45264	2034.82	4.45264	1774.77	4.45264	1147.73	4.45264	1080.95
4.45794	2613.44	4.45794	2216.94	4.45794	1998.59	4.45794	1776.12	4.45794	1149.4	4.45794	1083.45
4.46324	2499.13	4.46324	2135.87	4.46324	1967.56	4.46324	1777.72	4.46324	1151.03	4.46324	1086.19
4.46855	2403.34	4.46855	2067.09	4.46855	1941.2	4.46855	1779.5	4.46855	1152.58	4.46855	1088.93
4.47385	2325.03	4.47385	2010.72	4.47385	1919.41	4.47385	1781.83	4.47385	1154.02	4.47385	1091.91
4.47915	2260.74	4.47915	1965.19	4.47915	1901.22	4.47915	1784.01	4.47915	1155.33	4.47915	1094.29
4.48446	2208.92	4.48446	1928.61	4.48446	1887.21	4.48446	1786.34	4.48446	1156.61	4.48446	1096.79
4.48976	2168.19	4.48976	1900.04	4.48976	1876.55	4.48976	1788.26	4.48976	1158.01	4.48976	1099.95
4.49507	2134.42	4.49507	1876.73	4.49507	1868.06	4.49507	1790.4	4.49507	1159.34	4.49507	1103.07
4.50037	2108.58	4.50037	1859.2	4.50037	1862.23	4.50037	1792.43	4.50037	1160.78	4.50037	1105.83
4.50567	2087.81	4.50567	1845.21	4.50567	1858.19	4.50567	1794.94	4.50567	1162.43	4.50567	1108.31
4.51098	2072.57	4.51098	1835.11	4.51098	1856.01	4.51098	1797.68	4.51098	1164.14	4.51098	1111.47
4.51628	2061.33	4.51628	1828.14	4.51628	1854.98	4.51628	1800.24	4.51628	1165.77	4.51628	1114.49
4.52158	2054.35	4.52158	1823.68	4.52158	1855.07	4.52158	1802.81	4.52158	1167.23	4.52158	1117.59
4.52689	2050.75	4.52689	1821.6	4.52689	1856.15	4.52689	1805.11	4.52689	1168.57	4.52689	1120.51
4.53219	2051.16	4.53219	1821.8	4.53219	1858.72	4.53219	1808.1	4.53219	1169.69	4.53219	1123.37
4.53749	2055.41	4.53749	1824.89	4.53749	1862.31	4.53749	1811.73	4.53749	1170.76	4.53749	1126.23
4.5428	2064.47	4.5428	1831.32	4.5428	1867.61	4.5428	1816	4.5428	1171.93	4.5428	1129.09
4.5481	2078.63	4.5481	1841.12	4.5481	1874.26	4.5481	1820.53	4.5481	1172.81	4.5481	1131.92
4.55341	2097.98	4.55341	1855.01	4.55341	1882.62	4.55341	1824.68	4.55341	1173.67	4.55341	1134.82
4.55871	2122.49	4.55871	1872.78	4.55871	1892.75	4.55871	1828.41	4.55871	1174.54	4.55871	1137.83
4.56401	2151.41	4.56401	1894.43	4.56401	1904.24	4.56401	1831.37	4.56401	1175.61	4.56401	1140.51
4.56932	2183.68	4.56932	1918.44	4.56932	1916.81	4.56932	1833.95	4.56932	1176.85	4.56932	1143.66
4.57462	2218.98	4.57462	1945.29	4.57462	1930.16	4.57462	1836.47	4.57462	1177.87	4.57462	1146.98
4.57992	2253.06	4.57992	1972.17	4.57992	1943.14	4.57992	1839.39	4.57992	1178.55	4.57992	1150.05
4.58523	2286.37	4.58523	1999.09	4.58523	1955.37	4.58523	1842.66	4.58523	1179.34	4.58523	1153
4.59053	2313.56	4.59053	2022.21	4.59053	1965.72	4.59053	1846.1	4.59053	1180.08	4.59053	1156.21
4.59583	2333.7	4.59583	2040.31	4.59583	1973.94	4.59583	1849.59	4.59583	1181.06	4.59583	1159.33
4.60114	2344.17	4.60114	2051.12	4.60114	1979.21	4.60114	1853.42	4.60114	1182.21	4.60114	1162.42
4.60644	2344.75	4.60644	2054.1	4.60644	1981.49	4.60644	1857.37	4.60644	1183.35	4.60644	1165.55
4.61175	2335.65	4.61175	2048.77	4.61175	1981.34	4.61175	1861.55	4.61175	1184.37	4.61175	1168.74
4.61705	2316.63	4.61705	2035.49	4.61705	1978.62	4.61705	1865.76	4.61705	1185.19	4.61705	1172.02
4.62235	2291.19	4.62235	2017.41	4.62235	1973.69	4.62235	1869.49	4.62235	1185.95	4.62235	1175.11
4.62766	2261.26	4.62766	1995.96	4.62766	1967.51	4.62766	1873.05	4.62766	1186.85	4.62766	1178.06
4.63296	2229.3	4.63296	1973.4	4.63296	1960.95	4.63296	1876.57	4.63296	1187.77	4.63296	1181.31
4.63826	2198.3	4.63826	1951.93	4.63826	1955.12	4.63826	1880.14	4.63826	1188.9	4.63826	1184.58
4.64357	2170.42	4.64357	1932.56	4.64357	1950.31	4.64357	1883.63	4.64357	1190.38	4.64357	1188.18
4.64887	2148.77	4.64887	1917.08	4.64887	1947.44	4.64887	1887.75	4.64887	1191.84	4.64887	1191.59
4.65417	2132.72	4.65417	1905.78	4.65417	1946.28	4.65417	1892.18	4.65417	1193.3	4.65417	1195.32
4.65948	2123.49	4.65948	1899.58	4.65948	1947.28	4.65948	1896.45	4.65948	1194.71	4.65948	1198.75
4.66478	2120.28	4.66478	1898.18	4.66478	1950.68	4.66478	1900.72	4.66478	1196.16	4.66478	1202.25
4.67009	2124.32	4.67009	1901.52	4.67009	1956.13	4.67009	1905.19	4.67009	1197.84	4.67009	1205.7
4.67539	2134.63	4.67539	1909.88	4.67539	1963.29	4.67539	1909.81	4.67539	1199.55	4.67539	1209.01
4.68069	2151.17	4.68069	1922.01	4.68069	1971.92	4.68069	1914.34	4.68069	1201.4	4.68069	1212.39
4.686	2174.23	4.686	1938.96	4.686	1982.74	4.686	1918.53	4.686	1203.12	4.686	1215.68
4.6913	2202.16	4.6913	1959.45	4.6913	1995.07	4.6913	1922.67	4.6913	1204.96	4.6913	1219.32
4.6966	2235.85	4.6966	1984.3	4.6966	2009.02	4.6966	1927.03	4.6966	1206.83	4.6966	1222.88
4.70191	2271.64	4.70191	2011.2	4.70191	2022.91	4.70191	1931.58	4.70191	1208.7	4.70191	1226.36
4.70721	2309.29	4.70721	2040.04	4.70721	2036.65	4.70721	1935.97	4.70721	1210.99	4.70721	1229.7
4.71251	2345.56	4.71251	2068.68	4.71251	2049.48	4.71251	1940.37	4.71251	1213.21	4.71251	1233.41
4.71782	2378.36	4.71782	2095.63	4.71782	2060.58	4.71782	1944.76	4.71782	1215.24	4.71782	1236.89
4.72312	2405.41	4.72312	2118.64	4.72312	2070.24	4.72312	1949.16	4.72312	1217.1	4.72312	1240.23
4.72842	2423.6	4.72842	2135.68	4.72842	2078.1	4.72842	1953.33	4.72842	1219.3	4.72842	1243.49
4.73373	2431.6	4.73373	2145.88	4.73373	2082.96	4.73373	1957.83	4.73373	1221.83	4.73373	1246.63
4.73903	2428.53	4.73903	2147.65	4.73903	2084.43	4.73903	1962.13	4.73903	1224.58	4.73903	1250.05
4.74434	2414.32	4.74434	2140.95	4.74434	2083.27	4.74434	1966.25	4.74434	1227.29	4.74434	1253.58
4.74964	2391.34	4.74964	2126.88	4.74964	2079.98	4.74964	1970.39	4.74964	1229.73	4.74964	1256.89
4.75494	2359.51	4.75494	2106.39	4.75494	2074.23	4.75494	1974.41	4.75494	1231.78	4.75494	1260.74
4.76025	2324.02	4.76025	2082.38	4.76025	2067.25	4.76025	1978.79	4.76025	1234.37	4.76025	1264.31
4.76555	2285.21	4.76555	2055.77	4.76555	2059.48	4.76555	1983.05	4.76555	1237.11	4.76555	1268.16
4.77085	2247.27	4.77085	2029.33	4.77085	2052.05	4.77085	1987.26	4.77085	1239.78	4.77085	1271.97
4.77616	2209.94	4.77616	2003.5	4.77616	2044.83	4.77616	1991.26	4.77616	1242.42	4.77616	1275.77
4.78146	2176.78	4.78146	1979.9	4.78146	2038.02	4.78146	1995.13	4.78146	1245.17	4.78146	1279.04
4.78676	2146.84	4.78676	1958.24	4.78676	2032.21	4.78676	1999.08	4.78676	1248.03	4.78676	1282.83
4.79207	2121.42	4.79207	1939.97	4.79207	2027.51	4.79207	2002.86	4.79207	1250.71	4.79207	1286.56
4.79737	2100.27	4.79737	1925.13	4.79737	2024.39	4.79737	2006.35	4.79737	1253.18	4.79737	1290.53
4.80268	2083.15	4.80268	1913.28	4.80268	2021.93	4.80268	2009.72	4.80268	1255.97	4.80268	1294.38
4.80798	2070.23	4.80798	1904.25	4.80798	2020.68	4.80798	2013.4	4.80798	1258.8	4.80798	1298.05
4.81328	2060.2	4.81328	1897.52	4.81328	2020.22	4.81328	2017.2	4.81328	1261.94	4.81328	1301.59
4.81859	2053.04	4.81859	1892.94	4.81859	2020.82	4.81859	2020.53	4.81859	1265.23	4.81859	1305.29
4.82389	2048.06	4.82389	1890.29	4.82389	2022.19	4.82389	2023.91	4.82389	1268.77	4.82389	1308.88
4.82919	2045.36	4.82919	1889.03	4.82919	2024.23	4.82919	2027.49	4.82919	1271.9	4.82919	1312.36
4.8345	2044.09	4.8345	1888.89	4.8345	2026.4	4.8345	2031.24	4.8345	1275.23	4.8345	1316.06
4.8398	2044.31	4.8398	1889.93	4.8398	2028.59	4.8398	2034.53	4.8398	1278.35	4.8398	1319.69
4.8451	2045.51	4.8451	1891.96	4.8451	2030.99	4.8451	2037.96	4.8451	1281.68	4.8451	1323.44
4.85041	2047.43	4.85041	1894.44	4.85041	2033.38	4.85041	2041.37	4.85041	1284.96	4.85041	1327
4.85571	2049.18	4.85571	1897.19	4.85571	2036.32	4.85571	2044.76	4.85571	1288.33	4.85571	1330.73
4.86102	2050.63	4.86102	1899.34	4.86102	2038.98	4.86102	2048.12	4.86102	1292.15	4.86102	1334.83
4.86632	2051.57	4.86632	1901.27	4.86632	2041.76	4.86632	2051.47	4.86632	1295.81	4.86632	1339.01
4.87162	2051.41	4.87162	1902.57	4.87162	2044.09	4.87162	2054.31	4.87162	1299.65	4.87162	1343.17
4.87693	2049.88	4.87693	1903.21	4.87693	2045.93	4.87693	2056.74	4.87693	1303.42	4.87693	1346.87
4.88223	2047.33	4.88223	1902.7	4.88223	2047.11	4.88223	2058.74	4.88223	1307.33	4.88223	1350.4
4.88753	2043.83	4.88753	1900.7	4.88753	2047.91	4.88753	2061	4.88753	1311.02	4.88753	1354.12
4.89284	2039.6	4.89284	1898.34	4.89284	2048.85	4.89284	2063.23	4.89284	1314.98	4.89284	1358.34
4.89814	2034.97	4.89814	1895.58	4.89814	2049.49	4.89814	2065.34	4.89814	1318.81	4.89814	1362.52
4.90344	2030.19	4.90344	1892.57	4.90344	2049.8	4.90344	2066.98	4.90344	1322.93	4.90344	1366.31
4.90875	2025.63	4.90875	1890.01	4.90875	2049.81	4.90875	2069.06	4.90875	1327.19	4.90875	1370.43
4.91405	2021.74	4.91405	1887.75	4.91405	2049.67	4.91405	2071.34	4.91405	1331.83	4.91405	1374.6
4.91936	2018.53	4.91936	1885.59	4.91936	2049.68	4.91936	2073.27	4.91936	1336.54	4.91936	1378.69
4.92466	2015.52	4.92466	1884.06	4.92466	2049.97	4.92466	2075.14	4.92466	1341.72	4.92466	1382.81
4.92996	2012.7	4.92996	1882.77	4.92996	2050.15	4.92996	2076.84	4.92996	1347	4.92996	1387.02
4.93527	2010.65	4.93527	1881.57	4.93527	2050.3	4.93527	2078.83	4.93527	1352.36	4.93527	1391.24
4.94057	2008.81	4.94057	1880.31	4.94057	2050.19	4.94057	2080.58	4.94057	1357.71	4.94057	1395.36
4.94587	2007.58	4.94587	1879.82	4.94587	2050.22	4.94587	2082.26	4.94587	1363.2	4.94587	1399.78
4.95118	2006.94	4.95118	1879.34	4.95118	2050.56	4.95118	2083.96	4.95118	1368.91	4.95118	1404.18
4.95648	2006.5	4.95648	1879.14	4.95648	2050.81	4.95648	2085.14	4.95648	1374.91	4.95648	1408.88
4.96178	2006.26	4.96178	1878.64	4.96178	2051.06	4.96178	2086.09	4.96178	1381.62	4.96178	1413.31
4.96709	2006.01	4.96709	1878.49	4.96709	2051.09	4.96709	2087.24	4.96709	1388.17	4.96709	1417.87
4.97239	2006.17	4.97239	1878.29	4.97239	2051.11	4.97239	2088.43	4.97239	1394.87	4.97239	1422.26
4.97769	2006.17	4.97769	1878.28	4.97769	2051.12	4.97769	2089.82	4.97769	1401.78	4.97769	1426.8
4.983	2006.53	4.983	1878.15	4.983	2051.19	4.983	2091.2	4.983	1409.17	4.983	1431.4
4.9883	2006.66	4.9883	1877.89	4.9883	2050.99	4.9883	2092.17	4.9883	1416.77	4.9883	1435.99
4.99361	2006.63	4.99361	1877.39	4.99361	2050.57	4.99361	2092.59	4.99361	1425.07	4.99361	1440.79
4.99891	2006.97	4.99891	1877.15	4.99891	2050.23	4.99891	2092.48	4.99891	1433.49	4.99891	1445.79
5.00421	2007.41	5.00421	1876.79	5.00421	2049.88	5.00421	2092.14	5.00421	1442.31	5.00421	1450.79
5.00952	2008.29	5.00952	1876.91	5.00952	2049.59	5.00952	2091.9	5.00952	1451.16	5.00952	1455.69
5.01482	2009.07	5.01482	1877.21	5.01482	2049.46	5.01482	2091.89	5.01482	1461.16	5.01482	1460.85
5.02012	2009.81	5.02012	1877.23	5.02012	2049.3	5.02012	2091.71	5.02012	1471.86	5.02012	1466.62
5.02543	2010.61	5.02543	1877.56	5.02543	2048.64	5.02543	2091.43	5.02543	1483.58	5.02543	1472.09
5.03073	2011.46	5.03073	1877.92	5.03073	2048.22	5.03073	2091.34	5.03073	1496.09	5.03073	1477.41
5.03603	2012.71	5.03603	1878.15	5.03603	2047.82	5.03603	2091.33	5.03603	1509.73	5.03603	1482.76
5.04134	2014.09	5.04134	1878.3	5.04134	2047.41	5.04134	2091.07	5.04134	1524.29	5.04134	1488.46
5.04664	2016.08	5.04664	1878.61	5.04664	2046.97	5.04664	2090.69	5.04664	1539.62	5.04664	1494.58
5.05195	2018.38	5.05195	1878.89	5.05195	2046.24	5.05195	2090.22	5.05195	1556.83	5.05195	1501.07
5.05725	2020.76	5.05725	1879.56	5.05725	2045.75	5.05725	2090.3	5.05725	1574.92	5.05725	1508.14
5.06255	2023.42	5.06255	1880.46	5.06255	2045.34	5.06255	2090.35	5.06255	1595.09	5.06255	1515.44
5.06786	2026.27	5.06786	1881.53	5.06786	2045.35	5.06786	2090.77	5.06786	1617.23	5.06786	1522.69
5.07316	2029.8	5.07316	1882.89	5.07316	2045.39	5.07316	2091.54	5.07316	1642.38	5.07316	1530.52
5.07846	2033.61	5.07846	1884.85	5.07846	2045.38	5.07846	2092.45	5.07846	1669.1	5.07846	1538.41
5.08377	2038.02	5.08377	1886.7	5.08377	2045.04	5.08377	2093.54	5.08377	1699.67	5.08377	1547.02
5.08907	2043.44	5.08907	1888.86	5.08907	2044.91	5.08907	2094.39	5.08907	1732.73	5.08907	1556.07
5.09437	2049.51	5.09437	1891.02	5.09437	2044.71	5.09437	2095.27	5.09437	1769.35	5.09437	1566.1
5.09968	2056.37	5.09968	1893.86	5.09968	2045.05	5.09968	2095.59	5.09968	1809.28	5.09968	1576.59
5.10498	2063.73	5.10498	1897.24	5.10498	2046.13	5.10498	2096.1	5.10498	1854.28	5.10498	1587.46
5.11029	2072.11	5.11029	1901.9	5.11029	2047.43	5.11029	2097.2	5.11029	1903.45	5.11029	1598.91
5.11559	2082.27	5.11559	1907.73	5.11559	2048.85	5.11559	2099.56	5.11559	1958.34	5.11559	1611.24
5.12089	2094.9	5.12089	1915.15	5.12089	2051.12	5.12089	2102.71	5.12089	2019.58	5.12089	1624.81
5.1262	2110.04	5.1262	1923.6	5.1262	2054.42	5.1262	2107.02	5.1262	2085.59	5.1262	1639.22
5.1315	2129.01	5.1315	1934.42	5.1315	2058.59	5.1315	2112.47	5.1315	2160.68	5.1315	1655.11
5.1368	2152.13	5.1368	1947.67	5.1368	2064.08	5.1368	2119.22	5.1368	2241.03	5.1368	1671.8
5.14211	2181.52	5.14211	1965.04	5.14211	2072.17	5.14211	2127.95	5.14211	2330.91	5.14211	1690.22
5.14741	2218.4	5.14741	1987	5.14741	2083.29	5.14741	2138.59	5.14741	2427.92	5.14741	1709.94
5.15271	2266.93	5.15271	2016.02	5.15271	2098.39	5.15271	2151.58	5.15271	2537.55	5.15271	1732.17
5.15802	2326.92	5.15802	2052.23	5.15802	2117.41	5.15802	2166.65	5.15802	2653.5	5.15802	1755.86
5.16332	2404.51	5.16332	2100.17	5.16332	2142.34	5.16332	2184.24	5.16332	2785.46	5.16332	1782.94
5.16862	2496.45	5.16862	2158.02	5.16862	2172.38	5.16862	2203.9	5.16862	2926.16	5.16862	1812.29
5.17393	2607.35	5.17393	2229.23	5.17393	2209.13	5.17393	2226.5	5.17393	3084.04	5.17393	1846.45
5.17923	2732.72	5.17923	2311.13	5.17923	2250.57	5.17923	2251.48	5.17923	3255.09	5.17923	1884.78
5.18454	2872.9	5.18454	2404.48	5.18454	2296.4	5.18454	2278.4	5.18454	3444.9	5.18454	1930.31
5.18984	3018.42	5.18984	2503.61	5.18984	2344.44	5.18984	2307.54	5.18984	3648.7	5.18984	1984.87
5.19514	3164.78	5.19514	2607	5.19514	2393.14	5.19514	2339.74	5.19514	3871.33	5.19514	2056.48
5.20045	3301.47	5.20045	2708.3	5.20045	2439.89	5.20045	2374.68	5.20045	4110.14	5.20045	2154.56
5.20575	3414.73	5.20575	2797.11	5.20575	2480.28	5.20575	2410.72	5.20575	4357.04	5.20575	2296.31
5.21105	3500.01	5.21105	2869.72	5.21105	2513.68	5.21105	2448.82	5.21105	4618.98	5.21105	2523.71
5.21636	3543.1	5.21636	2913.36	5.21636	2535.28	5.21636	2485.76	5.21636	4872.18	5.21636	2901.3
5.22166	3543.51	5.22166	2927.14	5.22166	2545.39	5.22166	2522.93	5.22166	5120.77	5.22166	3575.84
5.22696	3499.29	5.22696	2906.78	5.22696	2541.61	5.22696	2556.72	5.22696	5339	5.22696	4750.94
5.23227	3411.78	5.23227	2853.77	5.23227	2524.33	5.23227	2586.55	5.23227	5525.09	5.23227	6749.24
5.23757	3294.63	5.23757	2775.98	5.23757	2494.45	5.23757	2606.78	5.23757	5654.41	5.23757	9429.72
5.24288	3148.94	5.24288	2674.77	5.24288	2451.21	5.24288	2614.89	5.24288	5725.65	5.24288	12290
5.24818	2996.11	5.24818	2565.73	5.24818	2399.49	5.24818	2604.43	5.24818	5727.62	5.24818	13790.9
5.25348	2838.26	5.25348	2450.36	5.25348	2339.58	5.25348	2570.45	5.25348	5660.6	5.25348	13089.7
5.25879	2689.94	5.25879	2341.07	5.25879	2276.93	5.25879	2515.64	5.25879	5532.35	5.25879	10634.9
5.26409	2553.83	5.26409	2239.75	5.26409	2214.38	5.26409	2445.58	5.26409	5348.69	5.26409	7697.08
5.26939	2436.25	5.26939	2151.93	5.26939	2157.24	5.26939	2371.78	5.26939	5129.23	5.26939	5391.95
5.2747	2336.63	5.2747	2077.28	5.2747	2106.62	5.2747	2299.79	5.2747	4881.29	5.2747	3959.05
5.28	2255.18	5.28	2016.48	5.28	2063.31	5.28	2234.75	5.28	4622.92	5.28	3153.46
5.2853	2190.11	5.2853	1968.16	5.2853	2027.94	5.2853	2178.16	5.2853	4365.59	5.2853	2715.48
5.29061	2137.59	5.29061	1929.31	5.29061	1998.45	5.29061	2128.46	5.29061	4110.19	5.29061	2458.09
5.29591	2097.42	5.29591	1899.41	5.29591	1975.2	5.29591	2087.47	5.29591	3874.4	5.29591	2306.38
5.30122	2064.83	5.30122	1875.15	5.30122	1955.68	5.30122	2051.9	5.30122	3647.98	5.30122	2203.36
5.30652	2039.42	5.30652	1855.83	5.30652	1940.1	5.30652	2022.15	5.30652	3444.31	5.30652	2132.3
5.31182	2018.35	5.31182	1839.77	5.31182	1926.14	5.31182	1996.51	5.31182	3253.62	5.31182	2076.7
5.31713	2001.4	5.31713	1826.82	5.31713	1914.61	5.31713	1975.1	5.31713	3085.07	5.31713	2032.86
5.32243	1986.48	5.32243	1815.4	5.32243	1904.14	5.32243	1956.02	5.32243	2926.55	5.32243	1994.44
5.32773	1974.34	5.32773	1805.59	5.32773	1895.35	5.32773	1939.64	5.32773	2787.31	5.32773	1962.05
5.33304	1963.66	5.33304	1796.93	5.33304	1887.06	5.33304	1924.95	5.33304	2656.65	5.33304	1932.25
5.33834	1954.51	5.33834	1789.35	5.33834	1879.55	5.33834	1912.09	5.33834	2539.52	5.33834	1906.01
5.34364	1946.28	5.34364	1782.69	5.34364	1872.86	5.34364	1900.79	5.34364	2431.69	5.34364	1882.03
5.34895	1938.9	5.34895	1776.55	5.34895	1866.78	5.34895	1890.71	5.34895	2334.76	5.34895	1860.28
5.35425	1932.32	5.35425	1771.05	5.35425	1861.3	5.35425	1881.44	5.35425	2245.33	5.35425	1840.04
5.35956	1926.57	5.35956	1766.31	5.35956	1855.87	5.35956	1873.24	5.35956	2164.12	5.35956	1822.04
5.36486	1921.25	5.36486	1761.85	5.36486	1850.75	5.36486	1865.69	5.36486	2089.55	5.36486	1805.62
5.37016	1916.36	5.37016	1757.5	5.37016	1845.65	5.37016	1858.73	5.37016	2020.29	5.37016	1790.25
5.37547	1911.75	5.37547	1753.48	5.37547	1840.83	5.37547	1852.4	5.37547	1959.19	5.37547	1776.57
5.38077	1907.45	5.38077	1749.93	5.38077	1835.78	5.38077	1846.18	5.38077	1902.02	5.38077	1763.68
5.38607	1903.9	5.38607	1746.9	5.38607	1831.19	5.38607	1839.72	5.38607	1850.96	5.38607	1752.1
5.39138	1900.64	5.39138	1744.29	5.39138	1827.07	5.39138	1833.03	5.39138	1803.6	5.39138	1741.17
5.39668	1897.76	5.39668	1741.67	5.39668	1823.15	5.39668	1826.87	5.39668	1761.53	5.39668	1731.45
5.40198	1895.15	5.40198	1739.43	5.40198	1819.13	5.40198	1821.41	5.40198	1722.52	5.40198	1722.72
5.40729	1892.44	5.40729	1737.29	5.40729	1815.29	5.40729	1816.19	5.40729	1688.1	5.40729	1715.05
5.41259	1889.84	5.41259	1734.88	5.41259	1811.22	5.41259	1810.87	5.41259	1655.97	5.41259	1708.2
5.41789	1887.31	5.41789	1732.35	5.41789	1807.67	5.41789	1805.53	5.41789	1627.55	5.41789	1702.18
5.4232	1885.08	5.4232	1729.85	5.4232	1804.28	5.4232	1800.51	5.4232	1601.43	5.4232	1696.95
5.4285	1882.67	5.4285	1727.36	5.4285	1800.8	5.4285	1795.27	5.4285	1577.8	5.4285	1692.3
5.43381	1880.23	5.43381	1725.16	5.43381	1796.9	5.43381	1790.5	5.43381	1556.37	5.43381	1688.05
5.43911	1878.1	5.43911	1723.08	5.43911	1792.66	5.43911	1785.83	5.43911	1536.99	5.43911	1683.99
5.44441	1876.14	5.44441	1721.19	5.44441	1788.95	5.44441	1781.21	5.44441	1519.36	5.44441	1680.23
5.44972	1874.07	5.44972	1718.78	5.44972	1785.54	5.44972	1776.48	5.44972	1502.91	5.44972	1676.41
5.45502	1872.05	5.45502	1716.82	5.45502	1782.73	5.45502	1772.41	5.45502	1488.36	5.45502	1673.03
5.46032	1870.16	5.46032	1714.98	5.46032	1779.84	5.46032	1767.9	5.46032	1474.42	5.46032	1669.97
5.46563	1868.84	5.46563	1713.53	5.46563	1777.13	5.46563	1763.42	5.46563	1461.72	5.46563	1667.51
5.47093	1867.93	5.47093	1711.94	5.47093	1774.14	5.47093	1759.14	5.47093	1449.74	5.47093	1665.27
5.47623	1867.29	5.47623	1710.71	5.47623	1771.43	5.47623	1755.48	5.47623	1439.16	5.47623	1663.46
5.48154	1866.66	5.48154	1709.74	5.48154	1769.03	5.48154	1751.57	5.48154	1429.2	5.48154	1661.64
5.48684	1866.27	5.48684	1709.02	5.48684	1766.8	5.48684	1747.45	5.48684	1419.64	5.48684	1659.83
5.49215	1866.2	5.49215	1708.69	5.49215	1764.72	5.49215	1743.06	5.49215	1410.83	5.49215	1657.96
5.49745	1866.78	5.49745	1708.49	5.49745	1762.49	5.49745	1739.55	5.49745	1402.88	5.49745	1656.19
5.50275	1868.15	5.50275	1708.58	5.50275	1760.49	5.50275	1736.18	5.50275	1395.22	5.50275	1654.84
5.50806	1870.16	5.50806	1709.07	5.50806	1758.56	5.50806	1732.86	5.50806	1387.82	5.50806	1653.92
5.51336	1872.75	5.51336	1709.9	5.51336	1756.95	5.51336	1729.5	5.51336	1380.95	5.51336	1653.23
5.51866	1875.98	5.51866	1711.44	5.51866	1755.31	5.51866	1725.98	5.51866	1374.91	5.51866	1652.34
5.52397	1880.29	5.52397	1713.71	5.52397	1754.57	5.52397	1722.55	5.52397	1369.35	5.52397	1651.41
5.52927	1885.63	5.52927	1716.36	5.52927	1754.17	5.52927	1719.26	5.52927	1363.81	5.52927	1650.17
5.53457	1892.77	5.53457	1719.94	5.53457	1754.4	5.53457	1716.39	5.53457	1358.64	5.53457	1649.13
5.53988	1902.08	5.53988	1724.83	5.53988	1755.34	5.53988	1713.27	5.53988	1353.67	5.53988	1648.16
5.54518	1913.56	5.54518	1731.25	5.54518	1757.27	5.54518	1710.33	5.54518	1348.97	5.54518	1647.16
5.55049	1928.26	5.55049	1739.93	5.55049	1760.42	5.55049	1707.26	5.55049	1344.25	5.55049	1646.31
5.55579	1946.39	5.55579	1751.18	5.55579	1764.77	5.55579	1704.39	5.55579	1340.11	5.55579	1645.34
5.56109	1968.82	5.56109	1765.24	5.56109	1770.54	5.56109	1701.96	5.56109	1336.29	5.56109	1644.73
5.5664	1994.35	5.5664	1781.62	5.5664	1777.07	5.5664	1699.61	5.5664	1332.83	5.5664	1644.03
5.5717	2024.15	5.5717	1801.45	5.5717	1784.59	5.5717	1696.73	5.5717	1329.11	5.5717	1643.2
5.577	2056.25	5.577	1823.03	5.577	1792.44	5.577	1693.81	5.577	1325.28	5.577	1642.39
5.58231	2091.03	5.58231	1846.96	5.58231	1800.72	5.58231	1691.05	5.58231	1321.91	5.58231	1641.4
5.58761	2126.83	5.58761	1872.04	5.58761	1809.17	5.58761	1688.53	5.58761	1318.81	5.58761	1640.46
5.59291	2162.3	5.59291	1897.6	5.59291	1816.9	5.59291	1685.85	5.59291	1315.78	5.59291	1639.29
5.59822	2194.75	5.59822	1921.62	5.59822	1824.09	5.59822	1683.18	5.59822	1312.88	5.59822	1638.12
5.60352	2222.72	5.60352	1942.87	5.60352	1830.27	5.60352	1680.42	5.60352	1310.18	5.60352	1637.14
5.60883	2245.56	5.60883	1960.2	5.60883	1835.48	5.60883	1677.77	5.60883	1307.43	5.60883	1636.25
5.61413	2262.01	5.61413	1972.31	5.61413	1838.69	5.61413	1675.55	5.61413	1304.92	5.61413	1635.44
5.61943	2272.93	5.61943	1979.86	5.61943	1840.56	5.61943	1673.3	5.61943	1302.63	5.61943	1634.98
5.62474	2278.11	5.62474	1982.5	5.62474	1840.37	5.62474	1670.74	5.62474	1300.29	5.62474	1634.19
5.63004	2279.79	5.63004	1982	5.63004	1839.73	5.63004	1668.11	5.63004	1297.92	5.63004	1633.28
5.63534	2279.48	5.63534	1979.55	5.63534	1838.68	5.63534	1665.85	5.63534	1296	5.63534	1632.4
5.64065	2278.9	5.64065	1976.45	5.64065	1837.65	5.64065	1663.67	5.64065	1294.21	5.64065	1631.85
5.64595	2279.9	5.64595	1973.73	5.64595	1836.06	5.64595	1661.6	5.64595	1292.37	5.64595	1631.14
5.65125	2283.12	5.65125	1972.58	5.65125	1834.23	5.65125	1659.21	5.65125	1290.46	5.65125	1630.36
5.65656	2287.55	5.65656	1973.42	5.65656	1832.3	5.65656	1657.14	5.65656	1288.84	5.65656	1629.16
5.66186	2292.84	5.66186	1975.04	5.66186	1830.34	5.66186	1654.86	5.66186	1287.3	5.66186	1627.92
5.66716	2296.52	5.66716	1976.83	5.66716	1827.34	5.66716	1652.52	5.66716	1285.8	5.66716	1626.91
5.67247	2296.57	5.67247	1977.02	5.67247	1823.37	5.67247	1650.16	5.67247	1284.44	5.67247	1626.5
5.67777	2290.68	5.67777	1974.1	5.67777	1817.95	5.67777	1647.91	5.67777	1282.96	5.67777	1626.06
5.68308	2277.62	5.68308	1966.85	5.68308	1810.76	5.68308	1645.61	5.68308	1281.82	5.68308	1625.25
5.68838	2256.24	5.68838	1954.74	5.68838	1801.71	5.68838	1643.64	5.68838	1280.86	5.68838	1624.05
5.69368	2227.12	5.69368	1936.83	5.69368	1791.16	5.69368	1641.41	5.69368	1279.97	5.69368	1623.08
5.69899	2189.79	5.69899	1913.14	5.69899	1778.91	5.69899	1639.26	5.69899	1279.08	5.69899	1622.16
5.70429	2148.01	5.70429	1885.67	5.70429	1766.02	5.70429	1637.16	5.70429	1278.13	5.70429	1621.14
5.70959	2100.96	5.70959	1854.53	5.70959	1751.88	5.70959	1635.54	5.70959	1277.27	5.70959	1620.33
5.7149	2053.68	5.7149	1822.2	5.7149	1737.67	5.7149	1633.92	5.7149	1276.46	5.7149	1619.26
5.7202	2005.85	5.7202	1788.58	5.7202	1723.38	5.7202	1632.38	5.7202	1275.82	5.7202	1618.35
5.7255	1960.91	5.7255	1756.19	5.7255	1709.72	5.7255	1630.83	5.7255	1275.31	5.7255	1617.41
5.73081	1917.52	5.73081	1724.86	5.73081	1696.34	5.73081	1629.22	5.73081	1275.34	5.73081	1616.36
5.73611	1879.56	5.73611	1697.13	5.73611	1684.43	5.73611	1627.7	5.73611	1274.96	5.73611	1615.1
5.74142	1844.92	5.74142	1671.38	5.74142	1673.88	5.74142	1626.4	5.74142	1274.35	5.74142	1613.97
5.74672	1815.06	5.74672	1649.45	5.74672	1664.89	5.74672	1625.18	5.74672	1273.87	5.74672	1612.88
5.75202	1788.92	5.75202	1630.21	5.75202	1656.82	5.75202	1624.26	5.75202	1273.44	5.75202	1612.22
5.75733	1766.83	5.75733	1614.1	5.75733	1649.72	5.75733	1623.64	5.75733	1273.33	5.75733	1611.42
5.76263	1748.22	5.76263	1600.14	5.76263	1643.6	5.76263	1623.78	5.76263	1273.21	5.76263	1610.63
5.76793	1732.36	5.76793	1588.37	5.76793	1638.57	5.76793	1624.44	5.76793	1273.29	5.76793	1609.47
5.77324	1718.84	5.77324	1578.17	5.77324	1634.62	5.77324	1625.37	5.77324	1273.57	5.77324	1608.06
5.77854	1707.39	5.77854	1569.91	5.77854	1631.7	5.77854	1627.1	5.77854	1274.36	5.77854	1606.75
5.78384	1698.12	5.78384	1563.51	5.78384	1630.12	5.78384	1629.89	5.78384	1275.39	5.78384	1605.53
5.78915	1690.28	5.78915	1558.56	5.78915	1629.6	5.78915	1634.36	5.78915	1276.13	5.78915	1604.33
5.79445	1684.68	5.79445	1555.42	5.79445	1631.07	5.79445	1641.06	5.79445	1276.75	5.79445	1603.46
5.79976	1680.9	5.79976	1554.17	5.79976	1634.82	5.79976	1650.62	5.79976	1277.68	5.79976	1602.28
5.80506	1678.94	5.80506	1555.33	5.80506	1640.92	5.80506	1662.74	5.80506	1279.03	5.80506	1601.11
5.81036	1679.42	5.81036	1559.01	5.81036	1649.75	5.81036	1678.5	5.81036	1280.34	5.81036	1599.94
5.81567	1682.42	5.81567	1565.5	5.81567	1660.99	5.81567	1697.19	5.81567	1282.37	5.81567	1598.77
5.82097	1688.19	5.82097	1575.07	5.82097	1675.6	5.82097	1719.46	5.82097	1284.95	5.82097	1597.34
5.82627	1695.93	5.82627	1586.54	5.82627	1691.96	5.82627	1742.76	5.82627	1289.09	5.82627	1596.08
5.83158	1705.5	5.83158	1599.43	5.83158	1709.07	5.83158	1766.03	5.83158	1295.54	5.83158	1595.37
5.83688	1714.96	5.83688	1611.75	5.83688	1724.55	5.83688	1785.89	5.83688	1304.53	5.83688	1594.63
5.84218	1721.76	5.84218	1620.86	5.84218	1736.21	5.84218	1799.69	5.84218	1315.89	5.84218	1593.8
5.84749	1723.87	5.84749	1624.76	5.84749	1741.51	5.84749	1805.99	5.84749	1326.18	5.84749	1592.85
5.85279	1719.62	5.85279	1621.51	5.85279	1738.95	5.85279	1803.31	5.85279	1331.05	5.85279	1591.99
5.8581	1709.23	5.8581	1611.18	5.8581	1728.69	5.8581	1791.31	5.8581	1328.74	5.8581	1590.63
5.8634	1694.28	5.8634	1595.5	5.8634	1712.88	5.8634	1772.12	5.8634	1322.27	5.8634	1589.44
5.8687	1676.44	5.8687	1576.45	5.8687	1692.69	5.8687	1747.8	5.8687	1315.76	5.8687	1587.93
5.87401	1658.94	5.87401	1557.34	5.87401	1671.36	5.87401	1722.25	5.87401	1312.05	5.87401	1586.85
5.87931	1642.77	5.87931	1538.92	5.87931	1650.36	5.87931	1696	5.87931	1311.38	5.87931	1585.91
5.88461	1628.57	5.88461	1523.12	5.88461	1631.57	5.88461	1672.05	5.88461	1312.47	5.88461	1585.16
5.88992	1616.35	5.88992	1509.34	5.88992	1614.77	5.88992	1650.77	5.88992	1314.78	5.88992	1584.34
5.89522	1606.39	5.89522	1498.47	5.89522	1601.21	5.89522	1633.65	5.89522	1317.98	5.89522	1583.89
5.90052	1598.44	5.90052	1489.31	5.90052	1589.88	5.90052	1619.02	5.90052	1322.01	5.90052	1583.54
5.90583	1592.31	5.90583	1481.94	5.90583	1580.94	5.90583	1607.72	5.90583	1326.61	5.90583	1582.88
5.91113	1586.91	5.91113	1475.74	5.91113	1573.6	5.91113	1598.33	5.91113	1331.82	5.91113	1582.25
5.91643	1582.17	5.91643	1471	5.91643	1567.62	5.91643	1590.86	5.91643	1337.09	5.91643	1581.74
5.92174	1578.46	5.92174	1467.18	5.92174	1562.94	5.92174	1584.94	5.92174	1343.05	5.92174	1581.31
5.92704	1575.46	5.92704	1464.18	5.92704	1559.08	5.92704	1580.33	5.92704	1349.51	5.92704	1580.99
5.93235	1572.56	5.93235	1461.26	5.93235	1555.64	5.93235	1576.52	5.93235	1356.62	5.93235	1580.56
5.93765	1569.45	5.93765	1458.64	5.93765	1552.42	5.93765	1573.45	5.93765	1364.43	5.93765	1580.3
5.94295	1566.57	5.94295	1456.29	5.94295	1549.91	5.94295	1571	5.94295	1372.93	5.94295	1580.14
5.94826	1564.5	5.94826	1454.34	5.94826	1547.8	5.94826	1568.97	5.94826	1382.66	5.94826	1580.36
5.95356	1562.74	5.95356	1452.58	5.95356	1545.75	5.95356	1566.99	5.95356	1393.02	5.95356	1580.81
5.95886	1561.18	5.95886	1450.44	5.95886	1543.83	5.95886	1565.21	5.95886	1404.25	5.95886	1581.4
5.96417	1559.66	5.96417	1448.52	5.96417	1541.65	5.96417	1563.58	5.96417	1416.53	5.96417	1581.92
5.96947	1558.21	5.96947	1446.76	5.96947	1539.91	5.96947	1562.04	5.96947	1430.54	5.96947	1582.79
5.97477	1556.87	5.97477	1445.24	5.97477	1538.44	5.97477	1560.68	5.97477	1445.3	5.97477	1583.56
5.98008	1555.35	5.98008	1444.07	5.98008	1537.2	5.98008	1559.58	5.98008	1461.98	5.98008	1584.6
5.98538	1554.2	5.98538	1443.23	5.98538	1536.21	5.98538	1558.78	5.98538	1479.81	5.98538	1586
5.99069	1553.22	5.99069	1442.16	5.99069	1535.28	5.99069	1558.19	5.99069	1499.75	5.99069	1587.73
5.99599	1552.48	5.99599	1441.15	5.99599	1534.34	5.99599	1557.64	5.99599	1521.36	5.99599	1590.16
6.00129	1551.83	6.00129	1439.97	6.00129	1533.47	6.00129	1557.04	6.00129	1545.75	6.00129	1593.03
6.0066	1551.31	6.0066	1439.17	6.0066	1532.85	6.0066	1556.85	6.0066	1572.44	6.0066	1596.14
6.0119	1550.85	6.0119	1438.23	6.0119	1532.15	6.0119	1557.35	6.0119	1602.04	6.0119	1599.6
6.0172	1550.76	6.0172	1437.28	6.0172	1531.3	6.0172	1557.76	6.0172	1633.97	6.0172	1603.91
6.02251	1550.68	6.02251	1436.5	6.02251	1530.41	6.02251	1558.41	6.02251	1668.89	6.02251	1608.93
6.02781	1550.63	6.02781	1436.21	6.02781	1529.52	6.02781	1559.1	6.02781	1708.03	6.02781	1614.47
6.03311	1550.8	6.03311	1435.81	6.03311	1529.04	6.03311	1560.74	6.03311	1749.75	6.03311	1620.34
6.03842	1551.12	6.03842	1435.47	6.03842	1528.81	6.03842	1562.74	6.03842	1796.84	6.03842	1626.81
6.04372	1551.87	6.04372	1435.26	6.04372	1528.63	6.04372	1565.43	6.04372	1847.48	6.04372	1634.06
6.04903	1553	6.04903	1435.49	6.04903	1528.88	6.04903	1568.72	6.04903	1904.3	6.04903	1642.26
6.05433	1554.37	6.05433	1436.25	6.05433	1529.72	6.05433	1572.93	6.05433	1964.78	6.05433	1651.55
6.05963	1556.37	6.05963	1437.73	6.05963	1530.72	6.05963	1577.57	6.05963	2033.01	6.05963	1662.37
6.06494	1558.86	6.06494	1439.3	6.06494	1532.06	6.06494	1582.99	6.06494	2104.95	6.06494	1674.06
6.07024	1562.21	6.07024	1441.41	6.07024	1533.85	6.07024	1589.38	6.07024	2185.84	6.07024	1687.75
6.07554	1566.63	6.07554	1443.87	6.07554	1536.12	6.07554	1596.85	6.07554	2272.27	6.07554	1703.35
6.08085	1572.23	6.08085	1447.51	6.08085	1539.11	6.08085	1605.27	6.08085	2367.85	6.08085	1721.58
6.08615	1578.77	6.08615	1452.16	6.08615	1542.96	6.08615	1614.6	6.08615	2470.22	6.08615	1743.09
6.09145	1586.08	6.09145	1457.73	6.09145	1547.79	6.09145	1625.97	6.09145	2582.98	6.09145	1769.97
6.09676	1594.19	6.09676	1463.9	6.09676	1553.38	6.09676	1638.33	6.09676	2702.81	6.09676	1803.48
6.10206	1603.21	6.10206	1470.65	6.10206	1559.21	6.10206	1652.31	6.10206	2830.88	6.10206	1847.86
6.10736	1612.71	6.10736	1477.83	6.10736	1565.59	6.10736	1667.93	6.10736	2967.71	6.10736	1910.4
6.11267	1622	6.11267	1484.75	6.11267	1572.4	6.11267	1684.55	6.11267	3107.09	6.11267	2002.52
6.11797	1630.8	6.11797	1491.46	6.11797	1580.08	6.11797	1702.52	6.11797	3251.59	6.11797	2150.86
6.12328	1637.95	6.12328	1497.68	6.12328	1587.74	6.12328	1721.07	6.12328	3391.38	6.12328	2398.56
6.12858	1644.12	6.12858	1503.39	6.12858	1595.51	6.12858	1740.5	6.12858	3527.22	6.12858	2832.58
6.13388	1648.59	6.13388	1508.24	6.13388	1602.67	6.13388	1759.65	6.13388	3647.53	6.13388	3565.71
6.13919	1651.93	6.13919	1511.69	6.13919	1609.42	6.13919	1778.36	6.13919	3751.78	6.13919	4774.76
6.14449	1653.4	6.14449	1513.37	6.14449	1614.51	6.14449	1793.52	6.14449	3827.68	6.14449	6345.19
6.14979	1653.75	6.14979	1513.84	6.14979	1617.29	6.14979	1804.26	6.14979	3876.34	6.14979	7984.72
6.1551	1653.71	6.1551	1513.44	6.1551	1616.92	6.1551	1807.42	6.1551	3890.95	6.1551	8865.47
6.1604	1654.14	6.1604	1512.42	6.1604	1613.63	6.1604	1800.21	6.1604	3871.95	6.1604	8521.23
6.1657	1656.14	6.1657	1511.44	6.1657	1608.06	6.1657	1783.23	6.1657	3821.7	6.1657	7168.14
6.17101	1661.39	6.17101	1511.59	6.17101	1601.33	6.17101	1758.18	6.17101	3741.75	6.17101	5450.72
6.17631	1670.36	6.17631	1514.17	6.17631	1595.4	6.17631	1729.82	6.17631	3641.19	6.17631	4044.34
6.18162	1684.11	6.18162	1519.72	6.18162	1591.22	6.18162	1700.46	6.18162	3521.83	6.18162	3111.35
6.18692	1703.23	6.18692	1529.29	6.18692	1589.44	6.18692	1673.25	6.18692	3392.37	6.18692	2566.4
6.19222	1727.9	6.19222	1543.32	6.19222	1589.95	6.19222	1649.25	6.19222	3258.95	6.19222	2261.75
6.19753	1758.93	6.19753	1562.25	6.19753	1593.15	6.19753	1628.15	6.19753	3122.05	6.19753	2079.73
6.20283	1794.98	6.20283	1585.38	6.20283	1599.07	6.20283	1610.13	6.20283	2990.01	6.20283	1970.79
6.20813	1836.15	6.20813	1612.73	6.20813	1607.25	6.20813	1594.42	6.20813	2860.87	6.20813	1896.68
6.21344	1879.39	6.21344	1643.09	6.21344	1616.56	6.21344	1581.45	6.21344	2740.63	6.21344	1844.34
6.21874	1924.05	6.21874	1675.38	6.21874	1626.61	6.21874	1570.43	6.21874	2624.79	6.21874	1802.89
6.22404	1965.37	6.22404	1706.27	6.22404	1636.3	6.22404	1561.42	6.22404	2519.81	6.22404	1770.34
6.22935	2003.4	6.22935	1735.92	6.22935	1645.32	6.22935	1553.59	6.22935	2418.96	6.22935	1741.42
6.23465	2033.61	6.23465	1760.09	6.23465	1651.93	6.23465	1547.3	6.23465	2328.23	6.23465	1716.56
6.23996	2055.26	6.23996	1778.59	6.23996	1655.89	6.23996	1541.8	6.23996	2243.27	6.23996	1693.46
6.24526	2066.65	6.24526	1789.3	6.24526	1657.04	6.24526	1536.84	6.24526	2166.06	6.24526	1672.48
6.25056	2067.54	6.25056	1792.29	6.25056	1655.19	6.25056	1532.4	6.25056	2093.96	6.25056	1652.87
6.25587	2058.07	6.25587	1787.38	6.25587	1650.67	6.25587	1528.65	6.25587	2029.11	6.25587	1635.45
6.26117	2038.69	6.26117	1775.27	6.26117	1642.98	6.26117	1525.52	6.26117	1968.78	6.26117	1619.25
6.26647	2011	6.26647	1756.94	6.26647	1632.89	6.26647	1522.71	6.26647	1914.69	6.26647	1604.41
6.27178	1976.94	6.27178	1733.4	6.27178	1620.99	6.27178	1520.18	6.27178	1865.75	6.27178	1590.42
6.27708	1937.87	6.27708	1705.42	6.27708	1607.96	6.27708	1517.99	6.27708	1821.47	6.27708	1577.23
6.28238	1895.97	6.28238	1675.02	6.28238	1594.05	6.28238	1516.42	6.28238	1782.69	6.28238	1565.12
6.28769	1852.17	6.28769	1642.84	6.28769	1579.99	6.28769	1514.97	6.28769	1748.06	6.28769	1554.1
6.29299	1809.04	6.29299	1611.08	6.29299	1566.22	6.29299	1513.85	6.29299	1718.52	6.29299	1544.09
6.2983	1766.9	6.2983	1579.63	6.2983	1552.79	6.2983	1513.32	6.2983	1692.44	6.2983	1534.81
6.3036	1728.45	6.3036	1550.73	6.3036	1540.31	6.3036	1513.41	6.3036	1671.1	6.3036	1526.79
6.3089	1691.99	6.3089	1523.58	6.3089	1528.92	6.3089	1513.86	6.3089	1653.26	6.3089	1519.42
6.31421	1660.48	6.31421	1500.1	6.31421	1518.93	6.31421	1514.57	6.31421	1639.92	6.31421	1512.92
6.31951	1632.96	6.31951	1479.72	6.31951	1510.28	6.31951	1515.81	6.31951	1630.29	6.31951	1507.2
6.32481	1610.37	6.32481	1462.97	6.32481	1503.71	6.32481	1517.49	6.32481	1625.07	6.32481	1502.61
6.33012	1591.3	6.33012	1449.19	6.33012	1498.31	6.33012	1520.34	6.33012	1624	6.33012	1498.99
6.33542	1576.49	6.33542	1438.18	6.33542	1493.96	6.33542	1523.81	6.33542	1627.24	6.33542	1496.04
6.34072	1564.86	6.34072	1429.47	6.34072	1490.56	6.34072	1527.77	6.34072	1635.1	6.34072	1493.82
6.34603	1556.48	6.34603	1422.94	6.34603	1488.17	6.34603	1532.26	6.34603	1647.37	6.34603	1492.84
6.35133	1550.78	6.35133	1418.33	6.35133	1486.95	6.35133	1537.65	6.35133	1664.78	6.35133	1493.24
6.35663	1547.37	6.35663	1415.31	6.35663	1486.73	6.35663	1543.83	6.35663	1687.84	6.35663	1495.09
6.36194	1546.4	6.36194	1413.7	6.36194	1487.77	6.36194	1550.86	6.36194	1716.43	6.36194	1498.75
6.36724	1547.38	6.36724	1413.68	6.36724	1489.61	6.36724	1558.84	6.36724	1751.44	6.36724	1504.81
6.37255	1550.78	6.37255	1415.1	6.37255	1492.22	6.37255	1567.52	6.37255	1792.2	6.37255	1514.87
6.37785	1556.5	6.37785	1418	6.37785	1495.44	6.37785	1576.86	6.37785	1840.04	6.37785	1531.27
6.38315	1563.38	6.38315	1421.68	6.38315	1499.11	6.38315	1586.59	6.38315	1892.52	6.38315	1557.14
6.38846	1571.48	6.38846	1426.61	6.38846	1503.85	6.38846	1597.1	6.38846	1951.26	6.38846	1601.55
6.39376	1580.24	6.39376	1432.08	6.39376	1509.01	6.39376	1607.29	6.39376	2010.98	6.39376	1677.07
6.39906	1589.56	6.39906	1438.33	6.39906	1514.48	6.39906	1617.63	6.39906	2071.99	6.39906	1814.95
6.40437	1598.47	6.40437	1444.76	6.40437	1519.45	6.40437	1626.9	6.40437	2129.15	6.40437	2061.74
6.40967	1606.36	6.40967	1451.04	6.40967	1523.6	6.40967	1635.18	6.40967	2180.08	6.40967	2505.27
6.41497	1612.11	6.41497	1456.07	6.41497	1526.22	6.41497	1641.4	6.41497	2218.96	6.41497	3178.46
6.42028	1615.14	6.42028	1459.37	6.42028	1526.72	6.42028	1645.36	6.42028	2243.28	6.42028	4059.17
6.42558	1615.13	6.42558	1460.26	6.42558	1524.76	6.42558	1645.34	6.42558	2249.91	6.42558	4816.91
6.43089	1612.01	6.43089	1458.76	6.43089	1520	6.43089	1639.85	6.43089	2237.3	6.43089	5086
6.43619	1605.21	6.43619	1454.81	6.43619	1513.07	6.43619	1627.82	6.43619	2206.6	6.43619	4704.14
6.44149	1595.32	6.44149	1448.72	6.44149	1504.31	6.44149	1610.24	6.44149	2159.43	6.44149	3880.55
6.4468	1582.99	6.4468	1440.67	6.4468	1494.26	6.4468	1588.88	6.4468	2099.71	6.4468	3005.64
6.4521	1569.29	6.4521	1431.33	6.4521	1483.68	6.4521	1566.88	6.4521	2031.37	6.4521	2359.27
6.4574	1554.57	6.4574	1421.12	6.4574	1473.15	6.4574	1545.46	6.4574	1957.56	6.4574	1957.2
6.46271	1539.95	6.46271	1410.66	6.46271	1463.72	6.46271	1526.3	6.46271	1883.93	6.46271	1737
6.46801	1525.04	6.46801	1399.65	6.46801	1454.61	6.46801	1509.13	6.46801	1809.78	6.46801	1610.16
6.47331	1511.01	6.47331	1389.45	6.47331	1446.74	6.47331	1495.04	6.47331	1741.67	6.47331	1538.86
6.47862	1497.24	6.47862	1379.18	6.47862	1439.29	6.47862	1482.58	6.47862	1676.76	6.47862	1492.81
6.48392	1484.58	6.48392	1369.65	6.48392	1432.85	6.48392	1471.68	6.48392	1619	6.48392	1462.74
6.48923	1472.69	6.48923	1360.62	6.48923	1426.56	6.48923	1462.04	6.48923	1566.31	6.48923	1440.76
6.49453	1461.91	6.49453	1352.46	6.49453	1420.74	6.49453	1453.7	6.49453	1520.26	6.49453	1424.22
6.49983	1451.89	6.49983	1344.61	6.49983	1415.48	6.49983	1446.48	6.49983	1478.01	6.49983	1410.32
6.50514	1443.1	6.50514	1337.55	6.50514	1410.73	6.50514	1440.54	6.50514	1441.41	6.50514	1399.04
6.51044	1434.99	6.51044	1331.19	6.51044	1406.19	6.51044	1435.05	6.51044	1408.23	6.51044	1388.98
6.51574	1427.68	6.51574	1325.37	6.51574	1401.61	6.51574	1429.91	6.51574	1378.83	6.51574	1379.9
6.52105	1421.21	6.52105	1320.19	6.52105	1397.73	6.52105	1425.05	6.52105	1352.16	6.52105	1371.48
6.52635	1415.38	6.52635	1315.3	6.52635	1394.17	6.52635	1420.76	6.52635	1327.82	6.52635	1363.58
6.53165	1410.4	6.53165	1311.37	6.53165	1391.02	6.53165	1417.05	6.53165	1305.87	6.53165	1356.21
6.53696	1405.8	6.53696	1307.91	6.53696	1387.93	6.53696	1413.71	6.53696	1286.11	6.53696	1349.2
6.54226	1401.83	6.54226	1304.63	6.54226	1385.08	6.54226	1410.47	6.54226	1268.51	6.54226	1342.42
6.54757	1397.84	6.54757	1301.53	6.54757	1382.16	6.54757	1407.06	6.54757	1251.76	6.54757	1336.02
6.55287	1394.67	6.55287	1299.07	6.55287	1379.6	6.55287	1403.89	6.55287	1236.83	6.55287	1330.16
6.55817	1391.89	6.55817	1296.91	6.55817	1377.05	6.55817	1400.74	6.55817	1222.45	6.55817	1324.46
6.56348	1389.8	6.56348	1294.99	6.56348	1374.68	6.56348	1397.95	6.56348	1209.7	6.56348	1319.06
6.56878	1388	6.56878	1293.27	6.56878	1372.57	6.56878	1394.94	6.56878	1197.55	6.56878	1313.57
6.57408	1386.66	6.57408	1291.96	6.57408	1370.75	6.57408	1392.01	6.57408	1186.31	6.57408	1308.66
6.57939	1385.58	6.57939	1291.14	6.57939	1368.98	6.57939	1389.26	6.57939	1175.36	6.57939	1303.83
6.58469	1385.33	6.58469	1290.88	6.58469	1367.74	6.58469	1386.9	6.58469	1165.63	6.58469	1299.16
6.58999	1386.03	6.58999	1290.84	6.58999	1366.53	6.58999	1384.63	6.58999	1156.44	6.58999	1294.44
6.5953	1387.92	6.5953	1291.25	6.5953	1365.64	6.5953	1382.28	6.5953	1147.83	6.5953	1289.96
6.6006	1390.09	6.6006	1292.29	6.6006	1365.01	6.6006	1379.52	6.6006	1139.48	6.6006	1285.45
6.6059	1392.84	6.6059	1293.53	6.6059	1364.48	6.6059	1376.9	6.6059	1131.83	6.6059	1281.15
6.61121	1396.47	6.61121	1295.4	6.61121	1363.98	6.61121	1374.14	6.61121	1124.74	6.61121	1277.03
6.61651	1400.98	6.61651	1297.95	6.61651	1363.48	6.61651	1371.64	6.61651	1117.86	6.61651	1273.23
6.62182	1406.31	6.62182	1301.08	6.62182	1363	6.62182	1369.22	6.62182	1111.72	6.62182	1269.54
6.62712	1411.64	6.62712	1304.38	6.62712	1362.56	6.62712	1366.64	6.62712	1105.9	6.62712	1265.51
6.63242	1416.7	6.63242	1307.54	6.63242	1362.21	6.63242	1364.18	6.63242	1100.76	6.63242	1261.59
6.63773	1421.61	6.63773	1310.4	6.63773	1361.4	6.63773	1361.11	6.63773	1095.32	6.63773	1257.85
6.64303	1425.31	6.64303	1312.87	6.64303	1360.3	6.64303	1358.21	6.64303	1090.08	6.64303	1254.22
6.64833	1427.6	6.64833	1314.84	6.64833	1358.57	6.64833	1354.83	6.64833	1084.79	6.64833	1250.51
6.65364	1427.88	6.65364	1315.5	6.65364	1356.67	6.65364	1351.74	6.65364	1080.1	6.65364	1246.8
6.65894	1426.5	6.65894	1314.64	6.65894	1353.98	6.65894	1348.68	6.65894	1075.24	6.65894	1243.13
6.66424	1423.22	6.66424	1312.67	6.66424	1351.14	6.66424	1345.88	6.66424	1070.71	6.66424	1239.61
6.66955	1418.48	6.66955	1309.88	6.66955	1347.68	6.66955	1343.11	6.66955	1066.3	6.66955	1236.12
6.67485	1412.22	6.67485	1305.92	6.67485	1344.12	6.67485	1340.4	6.67485	1062.21	6.67485	1232.53
6.68016	1404.91	6.68016	1300.72	6.68016	1340.24	6.68016	1337.68	6.68016	1057.91	6.68016	1228.8
6.68546	1396.95	6.68546	1294.53	6.68546	1336.37	6.68546	1335.02	6.68546	1053.92	6.68546	1225.63
6.69076	1388.24	6.69076	1287.88	6.69076	1332.6	6.69076	1332.28	6.69076	1049.96	6.69076	1222.35
6.69607	1379.49	6.69607	1281.14	6.69607	1328.39	6.69607	1329.63	6.69607	1046.05	6.69607	1219.11
6.70137	1371.3	6.70137	1274.87	6.70137	1324.52	6.70137	1327.03	6.70137	1042.36	6.70137	1215.76
6.70667	1363.95	6.70667	1268.7	6.70667	1320.73	6.70667	1324.72	6.70667	1038.95	6.70667	1212.68
6.71198	1357.77	6.71198	1263.22	6.71198	1317.59	6.71198	1322.24	6.71198	1035.48	6.71198	1209.49
6.71728	1352.61	6.71728	1258.02	6.71728	1314.41	6.71728	1319.61	6.71728	1032.04	6.71728	1206.29
6.72258	1348.5	6.72258	1254.11	6.72258	1311.77	6.72258	1316.93	6.72258	1028.99	6.72258	1203.05
6.72789	1345.43	6.72789	1250.76	6.72789	1309.14	6.72789	1314.42	6.72789	1025.91	6.72789	1199.78
6.73319	1343.83	6.73319	1248.67	6.73319	1307.12	6.73319	1311.76	6.73319	1022.86	6.73319	1196.63
6.7385	1343.74	6.7385	1247.58	6.7385	1305.24	6.7385	1309.22	6.7385	1019.89	6.7385	1193.51
6.7438	1345.1	6.7438	1247.59	6.7438	1303.91	6.7438	1306.66	6.7438	1017.13	6.7438	1190.21
6.7491	1348.42	6.7491	1248.62	6.7491	1303.49	6.7491	1304.5	6.7491	1014.19	6.7491	1186.69
6.75441	1353.97	6.75441	1250.96	6.75441	1303.86	6.75441	1302.36	6.75441	1011.34	6.75441	1183.21
6.75971	1362.32	6.75971	1254.93	6.75971	1304.5	6.75971	1300.51	6.75971	1008.5	6.75971	1180.07
6.76501	1372.9	6.76501	1260.56	6.76501	1306.06	6.76501	1298.64	6.76501	1005.84	6.76501	1176.82
6.77032	1386.74	6.77032	1268.46	6.77032	1308.85	6.77032	1296.69	6.77032	1003.07	6.77032	1173.63
6.77562	1403.91	6.77562	1278.64	6.77562	1313.18	6.77562	1294.73	6.77562	1000.3	6.77562	1170.37
6.78092	1425.55	6.78092	1292.35	6.78092	1318.86	6.78092	1293	6.78092	997.772	6.78092	1167.27
6.78623	1450.92	6.78623	1308.71	6.78623	1326.06	6.78623	1291.61	6.78623	995.454	6.78623	1163.92
6.79153	1479.68	6.79153	1327.66	6.79153	1334.15	6.79153	1290.67	6.79153	993.221	6.79153	1160.98
6.79683	1511.9	6.79683	1349.31	6.79683	1343.31	6.79683	1290.22	6.79683	990.536	6.79683	1157.78
6.80214	1545.43	6.80214	1372.74	6.80214	1352.64	6.80214	1290.43	6.80214	987.958	6.80214	1154.59
6.80744	1579.29	6.80744	1397.24	6.80744	1362.35	6.80744	1291.28	6.80744	985.238	6.80744	1151
6.81275	1610.5	6.81275	1421.04	6.81275	1371.56	6.81275	1292.81	6.81275	982.86	6.81275	1147.54
6.81805	1637.95	6.81805	1443.58	6.81805	1379.99	6.81805	1294.82	6.81805	980.619	6.81805	1144.12
6.82335	1658.03	6.82335	1461.88	6.82335	1386.7	6.82335	1297.46	6.82335	978.656	6.82335	1141.06
6.82866	1670.47	6.82866	1475.55	6.82866	1391.86	6.82866	1301.45	6.82866	976.884	6.82866	1138.14
6.83396	1673.61	6.83396	1482.19	6.83396	1394.54	6.83396	1306.25	6.83396	975.393	6.83396	1135.15
6.83926	1667.33	6.83926	1482.14	6.83926	1394.61	6.83926	1310.78	6.83926	974.403	6.83926	1131.9
6.84457	1652.86	6.84457	1475.45	6.84457	1392.22	6.84457	1314.55	6.84457	974.103	6.84457	1128.99
6.84987	1629.67	6.84987	1462	6.84987	1386.71	6.84987	1317.49	6.84987	974.898	6.84987	1126.01
6.85517	1600.59	6.85517	1443.11	6.85517	1378.84	6.85517	1318.48	6.85517	975.922	6.85517	1123.07
6.86048	1565.76	6.86048	1418.91	6.86048	1368.04	6.86048	1317.33	6.86048	975.94	6.86048	1119.95
6.86578	1528.96	6.86578	1391.97	6.86578	1355.44	6.86578	1313.87	6.86578	974.098	6.86578	1117.01
6.87109	1491.39	6.87109	1363.26	6.87109	1341	6.87109	1308.01	6.87109	970.242	6.87109	1113.82
6.87639	1454.82	6.87639	1334.28	6.87639	1325.58	6.87639	1300.17	6.87639	965.292	6.87639	1110.66
6.88169	1421.59	6.88169	1307.27	6.88169	1310.05	6.88169	1291.25	6.88169	960.64	6.88169	1107.74
6.887	1392.36	6.887	1283.24	6.887	1295.64	6.887	1281.73	6.887	956.973	6.887	1105.09
6.8923	1367.83	6.8923	1262.33	6.8923	1282.66	6.8923	1272.01	6.8923	953.782	6.8923	1102.28
6.8976	1347.63	6.8976	1245.05	6.8976	1271.21	6.8976	1262.67	6.8976	951.04	6.8976	1099.05
6.90291	1331.78	6.90291	1231.68	6.90291	1261.67	6.90291	1254.37	6.90291	948.676	6.90291	1095.94
6.90821	1319.63	6.90821	1221.15	6.90821	1253.85	6.90821	1246.9	6.90821	946.647	6.90821	1093.01
6.91351	1311.47	6.91351	1213.34	6.91351	1247.57	6.91351	1240.86	6.91351	944.742	6.91351	1090.39
6.91882	1306.33	6.91882	1207.99	6.91882	1242.53	6.91882	1235.2	6.91882	942.74	6.91882	1087.52
6.92412	1304.1	6.92412	1204.95	6.92412	1238.86	6.92412	1230.17	6.92412	940.839	6.92412	1084.59
6.92943	1303.63	6.92943	1203.68	6.92943	1236.19	6.92943	1225.61	6.92943	938.952	6.92943	1081.63
6.93473	1304.46	6.93473	1203.39	6.93473	1234.17	6.93473	1221.67	6.93473	937.311	6.93473	1078.74
6.94003	1305.76	6.94003	1203.77	6.94003	1232.02	6.94003	1218	6.94003	935.731	6.94003	1075.66
6.94534	1307.34	6.94534	1204.6	6.94534	1230.19	6.94534	1214.91	6.94534	934.161	6.94534	1072.62
6.95064	1308.15	6.95064	1205.53	6.95064	1228.39	6.95064	1212.14	6.95064	932.31	6.95064	1070.02
6.95594	1308.01	6.95594	1205.64	6.95594	1226.17	6.95594	1209.12	6.95594	930.474	6.95594	1067.16
6.96125	1306.58	6.96125	1204.44	6.96125	1223.61	6.96125	1206.3	6.96125	929.087	6.96125	1064.32
6.96655	1303.58	6.96655	1201.9	6.96655	1220.95	6.96655	1203.51	6.96655	927.5	6.96655	1061.57
6.97185	1298.96	6.97185	1198.05	6.97185	1218.09	6.97185	1200.87	6.97185	926.042	6.97185	1058.83
6.97716	1292.88	6.97716	1193.01	6.97716	1214.82	6.97716	1198.33	6.97716	924.471	6.97716	1056.08
6.98246	1285.92	6.98246	1187.35	6.98246	1211.38	6.98246	1195.84	6.98246	922.828	6.98246	1053.26
6.98777	1278.85	6.98777	1181.17	6.98777	1207.78	6.98777	1193.57	6.98777	920.87	6.98777	1050.5
6.99307	1272.52	6.99307	1175.54	6.99307	1204.18	6.99307	1191.35	6.99307	919.275	6.99307	1047.83
6.99837	1267.14	6.99837	1170.52	6.99837	1200.82	6.99837	1189.2	6.99837	917.493	6.99837	1045.27
7.00368	1263.07	7.00368	1166.75	7.00368	1197.99	7.00368	1187.24	7.00368	915.977	7.00368	1042.8
7.00898	1260.56	7.00898	1164.03	7.00898	1195.93	7.00898	1185.09	7.00898	914.557	7.00898	1040.17
7.01428	1259.72	7.01428	1162.82	7.01428	1194.24	7.01428	1183.09	7.01428	913.113	7.01428	1037.45
7.01959	1260.32	7.01959	1162.5	7.01959	1192.83	7.01959	1180.87	7.01959	911.336	7.01959	1034.4
7.02489	1261.72	7.02489	1163.21	7.02489	1191.69	7.02489	1178.63	7.02489	909.702	7.02489	1031.78
7.03019	1263.46	7.03019	1164.75	7.03019	1190.93	7.03019	1176.51	7.03019	908.295	7.03019	1029.17
7.0355	1265	7.0355	1166.61	7.0355	1190.12	7.0355	1174.6	7.0355	907.208	7.0355	1026.99
7.0408	1265.91	7.0408	1167.88	7.0408	1188.82	7.0408	1172.66	7.0408	905.972	7.0408	1024.64
7.0461	1265.42	7.0461	1168.09	7.0461	1187.12	7.0461	1170.86	7.0461	904.864	7.0461	1022.29
7.05141	1263.42	7.05141	1166.85	7.05141	1185	7.05141	1169.11	7.05141	903.71	7.05141	1019.89
7.05671	1259.73	7.05671	1164.1	7.05671	1182.45	7.05671	1167.2	7.05671	902.537	7.05671	1017.54
7.06202	1254.42	7.06202	1159.94	7.06202	1179.47	7.06202	1165.01	7.06202	901.528	7.06202	1015.26
7.06732	1247.69	7.06732	1154.48	7.06732	1175.89	7.06732	1162.78	7.06732	900.486	7.06732	1012.48
7.07262	1239.9	7.07262	1148.35	7.07262	1172.13	7.07262	1160.9	7.07262	899.179	7.07262	1009.91
7.07793	1230.98	7.07793	1141.09	7.07793	1167.93	7.07793	1158.99	7.07793	898.215	7.07793	1007.43
7.08323	1221.41	7.08323	1133.34	7.08323	1163.95	7.08323	1157.14	7.08323	897.341	7.08323	1005.15
7.08853	1211.78	7.08853	1125.45	7.08853	1159.77	7.08853	1155.17	7.08853	896.581	7.08853	1003.09
7.09384	1203.19	7.09384	1118.33	7.09384	1155.81	7.09384	1153.29	7.09384	895.754	7.09384	1000.92
7.09914	1194.99	7.09914	1111.68	7.09914	1152.11	7.09914	1151.7	7.09914	894.968	7.09914	998.686
7.10444	1187.69	7.10444	1105.36	7.10444	1148.78	7.10444	1150.13	7.10444	894.44	7.10444	996.482
7.10975	1181.01	7.10975	1099.47	7.10975	1145.98	7.10975	1148.76	7.10975	893.793	7.10975	994.499
7.11505	1175.11	7.11505	1094.45	7.11505	1143.29	7.11505	1147.34	7.11505	893.257	7.11505	992.382
7.12036	1169.51	7.12036	1089.95	7.12036	1140.51	7.12036	1145.85	7.12036	892.761	7.12036	990.367
7.12566	1165.01	7.12566	1086.05	7.12566	1137.93	7.12566	1144.71	7.12566	892.262	7.12566	988.273
7.13096	1160.88	7.13096	1082.65	7.13096	1135.63	7.13096	1143.33	7.13096	891.827	7.13096	986.091
7.13627	1157.47	7.13627	1079.72	7.13627	1133.55	7.13627	1142.12	7.13627	891.573	7.13627	984.183
7.14157	1154.57	7.14157	1077.32	7.14157	1131.7	7.14157	1141.04	7.14157	891.796	7.14157	982.51
7.14687	1151.89	7.14687	1075.07	7.14687	1130.08	7.14687	1139.7	7.14687	892.037	7.14687	980.808
7.15218	1149.38	7.15218	1073.03	7.15218	1128.78	7.15218	1138.29	7.15218	891.993	7.15218	979.001
7.15748	1147.09	7.15748	1071.08	7.15748	1127.39	7.15748	1136.6	7.15748	891.863	7.15748	977.111
7.16278	1145.26	7.16278	1069.5	7.16278	1125.86	7.16278	1135.37	7.16278	891.9	7.16278	975.342
7.16809	1143.86	7.16809	1068.03	7.16809	1124.22	7.16809	1134.46	7.16809	892.032	7.16809	973.622
7.17339	1142.41	7.17339	1066.67	7.17339	1122.68	7.17339	1133.39	7.17339	892.307	7.17339	971.958
7.1787	1140.92	7.1787	1065.35	7.1787	1121.33	7.1787	1132.28	7.1787	892.941	7.1787	970.439
7.184	1139.43	7.184	1063.93	7.184	1119.86	7.184	1131.01	7.184	893.489	7.184	968.799
7.1893	1138.23	7.1893	1062.55	7.1893	1118.78	7.1893	1129.76	7.1893	894.326	7.1893	967.095
7.19461	1137.38	7.19461	1061.34	7.19461	1117.65	7.19461	1128.45	7.19461	895.223	7.19461	965.39
7.19991	1136.75	7.19991	1060.55	7.19991	1116.5	7.19991	1127.38	7.19991	896.53	7.19991	963.792
7.20521	1136.21	7.20521	1059.99	7.20521	1115.64	7.20521	1126.49	7.20521	897.831	7.20521	962.229
7.21052	1135.91	7.21052	1059.37	7.21052	1114.84	7.21052	1125.69	7.21052	899.351	7.21052	960.704
7.21582	1135.64	7.21582	1058.79	7.21582	1114.03	7.21582	1124.88	7.21582	900.911	7.21582	959.511
7.22112	1135.44	7.22112	1058.14	7.22112	1113.43	7.22112	1123.91	7.22112	902.628	7.22112	958.453
7.22643	1135.27	7.22643	1057.67	7.22643	1112.72	7.22643	1122.74	7.22643	904.377	7.22643	957.643
7.23173	1135.24	7.23173	1057.49	7.23173	1112.14	7.23173	1121.89	7.23173	906.372	7.23173	956.686
7.23704	1135.37	7.23704	1057.44	7.23704	1111.43	7.23704	1121.17	7.23704	908.937	7.23704	955.742
7.24234	1136.28	7.24234	1057.64	7.24234	1110.87	7.24234	1120.57	7.24234	911.806	7.24234	954.709
7.24764	1137.29	7.24764	1058.01	7.24764	1110.75	7.24764	1120.03	7.24764	914.682	7.24764	953.609
7.25295	1138.49	7.25295	1058.52	7.25295	1110.95	7.25295	1119.58	7.25295	917.682	7.25295	952.834
7.25825	1139.96	7.25825	1059.02	7.25825	1111.12	7.25825	1119.14	7.25825	921.089	7.25825	952.233
7.26355	1141.86	7.26355	1059.8	7.26355	1111.4	7.26355	1118.76	7.26355	924.918	7.26355	951.415
7.26886	1144.26	7.26886	1060.65	7.26886	1111.75	7.26886	1118.33	7.26886	929.114	7.26886	950.551
7.27416	1146.58	7.27416	1061.7	7.27416	1111.94	7.27416	1117.94	7.27416	933.645	7.27416	949.844
7.27946	1148.77	7.27946	1062.99	7.27946	1112.01	7.27946	1117.65	7.27946	938.642	7.27946	949.586
7.28477	1150.71	7.28477	1064.63	7.28477	1112.1	7.28477	1117.61	7.28477	944.232	7.28477	949.302
7.29007	1152.86	7.29007	1066.17	7.29007	1112.28	7.29007	1117.73	7.29007	950.393	7.29007	949.258
7.29537	1155.04	7.29537	1067.59	7.29537	1112.44	7.29537	1117.9	7.29537	956.691	7.29537	949.446
7.30068	1156.94	7.30068	1068.79	7.30068	1112.52	7.30068	1118.46	7.30068	963.734	7.30068	949.734
7.30598	1157.86	7.30598	1069.95	7.30598	1112.1	7.30598	1119.05	7.30598	971.432	7.30598	950.283
7.31129	1158.09	7.31129	1070.26	7.31129	1111.91	7.31129	1119.86	7.31129	980.039	7.31129	950.97
7.31659	1157.79	7.31659	1069.85	7.31659	1111.47	7.31659	1120.83	7.31659	989.373	7.31659	951.516
7.32189	1156.79	7.32189	1069.13	7.32189	1111.13	7.32189	1121.87	7.32189	999.68	7.32189	952.27
7.3272	1155.11	7.3272	1068.06	7.3272	1110.6	7.3272	1123.2	7.3272	1010.99	7.3272	953.442
7.3325	1153.3	7.3325	1066.54	7.3325	1110.38	7.3325	1124.86	7.3325	1023.08	7.3325	955.053
7.3378	1151.39	7.3378	1064.78	7.3378	1109.8	7.3378	1127.18	7.3378	1036.35	7.3378	956.876
7.34311	1149.47	7.34311	1062.88	7.34311	1109.39	7.34311	1129.59	7.34311	1050.69	7.34311	959.101
7.34841	1147.46	7.34841	1060.76	7.34841	1108.85	7.34841	1132.14	7.34841	1067.02	7.34841	962.025
7.35371	1145.44	7.35371	1058.78	7.35371	1108.85	7.35371	1134.85	7.35371	1084.41	7.35371	965.463
7.35902	1143.51	7.35902	1057.06	7.35902	1108.84	7.35902	1137.76	7.35902	1103.47	7.35902	970.04
7.36432	1142.13	7.36432	1055.76	7.36432	1108.84	7.36432	1140.86	7.36432	1123.55	7.36432	975.587
7.36963	1140.89	7.36963	1054.5	7.36963	1109.14	7.36963	1144.37	7.36963	1145.64	7.36963	983.544
7.37493	1139.84	7.37493	1053.59	7.37493	1109.32	7.37493	1148.1	7.37493	1168.47	7.37493	994.768
7.38023	1138.64	7.38023	1052.73	7.38023	1109.73	7.38023	1151.7	7.38023	1192.28	7.38023	1011.98
7.38554	1137.7	7.38554	1052.07	7.38554	1110.47	7.38554	1155.17	7.38554	1216	7.38554	1038.29
7.39084	1137.41	7.39084	1051.45	7.39084	1111.57	7.39084	1158.65	7.39084	1239.78	7.39084	1081.92
7.39614	1137.46	7.39614	1051.13	7.39614	1112.96	7.39614	1162.03	7.39614	1262.24	7.39614	1153.68
7.40145	1137.5	7.40145	1050.78	7.40145	1114.22	7.40145	1165.42	7.40145	1283.2	7.40145	1278.03
7.40675	1137.52	7.40675	1050.59	7.40675	1115.47	7.40675	1168.35	7.40675	1301.09	7.40675	1473.29
7.41205	1137.56	7.41205	1050.58	7.41205	1116.26	7.41205	1170.58	7.41205	1315.52	7.41205	1755.07
7.41736	1137.48	7.41736	1050.64	7.41736	1116.63	7.41736	1171.8	7.41736	1325.56	7.41736	2081.98
7.42266	1137.59	7.42266	1050.76	7.42266	1116.69	7.42266	1171.54	7.42266	1331.06	7.42266	2338.22
7.42797	1137.7	7.42797	1050.8	7.42797	1116.17	7.42797	1169.69	7.42797	1331.93	7.42797	2417.25
7.43327	1138.08	7.43327	1050.97	7.43327	1115.39	7.43327	1166	7.43327	1327.78	7.43327	2267.24
7.43857	1138.27	7.43857	1050.89	7.43857	1114.23	7.43857	1160.94	7.43857	1319.13	7.43857	1966.59
7.44388	1138.82	7.44388	1050.95	7.44388	1112.83	7.44388	1155.37	7.44388	1306.65	7.44388	1651.48
7.44918	1139.18	7.44918	1050.74	7.44918	1111.33	7.44918	1149.2	7.44918	1290.45	7.44918	1393.29
7.45448	1139.9	7.45448	1050.6	7.45448	1110.08	7.45448	1143.5	7.45448	1272.42	7.45448	1229.58
7.45979	1140.63	7.45979	1050.58	7.45979	1108.82	7.45979	1138.27	7.45979	1252.42	7.45979	1128.22
7.46509	1141.69	7.46509	1050.61	7.46509	1107.87	7.46509	1134.02	7.46509	1231.78	7.46509	1069.87
7.47039	1142.55	7.47039	1051.15	7.47039	1107.02	7.47039	1130.24	7.47039	1210.33	7.47039	1034.27
7.4757	1143.54	7.4757	1051.73	7.4757	1106.61	7.4757	1127.2	7.4757	1189.56	7.4757	1012.15
7.481	1144.76	7.481	1052.29	7.481	1106.43	7.481	1124.4	7.481	1168.7	7.481	997.117
7.48631	1145.94	7.48631	1052.84	7.48631	1106.6	7.48631	1122.19	7.48631	1149.17	7.48631	986.499
7.49161	1147.21	7.49161	1053.67	7.49161	1106.92	7.49161	1120.48	7.49161	1130.07	7.49161	978.481
7.49691	1148.48	7.49691	1054.9	7.49691	1107.17	7.49691	1119.09	7.49691	1111.78	7.49691	972.219
7.50222	1150.51	7.50222	1056.08	7.50222	1107.74	7.50222	1118.03	7.50222	1094.36	7.50222	967.109
7.50752	1152.42	7.50752	1057.1	7.50752	1108.29	7.50752	1117.07	7.50752	1078.13	7.50752	962.68
7.51282	1154.45	7.51282	1058.04	7.51282	1108.81	7.51282	1116.36	7.51282	1062.85	7.51282	958.485
7.51813	1156.53	7.51813	1059.18	7.51813	1109.33	7.51813	1115.78	7.51813	1048.58	7.51813	954.905
7.52343	1158.8	7.52343	1060.64	7.52343	1110.11	7.52343	1115.38	7.52343	1035.33	7.52343	951.779
7.52873	1161.65	7.52873	1062.53	7.52873	1111.07	7.52873	1115.1	7.52873	1022.57	7.52873	948.639
7.53404	1164.72	7.53404	1064.6	7.53404	1112.26	7.53404	1115.01	7.53404	1011.25	7.53404	945.596
7.53934	1168.34	7.53934	1067.25	7.53934	1113.67	7.53934	1114.91	7.53934	1000.28	7.53934	942.754
7.54464	1172.06	7.54464	1070.05	7.54464	1115.16	7.54464	1114.94	7.54464	990.419	7.54464	940.359
7.54995	1176.35	7.54995	1073.05	7.54995	1116.87	7.54995	1115.06	7.54995	981.498	7.54995	938.191
7.55525	1180.53	7.55525	1076	7.55525	1118.73	7.55525	1115.3	7.55525	973.611	7.55525	936.157
7.56056	1184.89	7.56056	1079.23	7.56056	1120.62	7.56056	1115.81	7.56056	966.065	7.56056	934.126
7.56586	1189.37	7.56586	1082.43	7.56586	1122.54	7.56586	1116.65	7.56586	958.935	7.56586	932.303
7.57116	1193.91	7.57116	1085.72	7.57116	1124.47	7.57116	1117.53	7.57116	952.46	7.57116	931.055
7.57647	1198.21	7.57647	1088.81	7.57647	1126.23	7.57647	1118.19	7.57647	946.674	7.57647	929.787
7.58177	1201.89	7.58177	1091.77	7.58177	1127.92	7.58177	1118.96	7.58177	941.643	7.58177	928.689
7.58707	1205.05	7.58707	1094.33	7.58707	1129.24	7.58707	1119.35	7.58707	937.042	7.58707	927.657
7.59238	1207.58	7.59238	1096.43	7.59238	1130.43	7.59238	1120.23	7.59238	932.752	7.59238	926.825
7.59768	1209.85	7.59768	1097.73	7.59768	1131.47	7.59768	1121.05	7.59768	928.714	7.59768	925.951
7.60298	1211.41	7.60298	1098.73	7.60298	1132.34	7.60298	1122.17	7.60298	925.452	7.60298	925.374
7.60829	1212.63	7.60829	1099.64	7.60829	1133.24	7.60829	1122.87	7.60829	922.604	7.60829	925.115
7.61359	1213.72	7.61359	1100.72	7.61359	1134.32	7.61359	1123.62	7.61359	920.217	7.61359	925.034
7.6189	1215.15	7.6189	1101.45	7.6189	1135.51	7.6189	1124.31	7.6189	918.024	7.6189	924.963
7.6242	1217	7.6242	1102.33	7.6242	1136.84	7.6242	1125.19	7.6242	916.126	7.6242	924.608
7.6295	1219.42	7.6295	1103.65	7.6295	1138.33	7.6295	1126.03	7.6295	914.485	7.6295	924.371
7.63481	1222.69	7.63481	1105.87	7.63481	1139.97	7.63481	1126.94	7.63481	912.99	7.63481	924.285
7.64011	1226.95	7.64011	1108.78	7.64011	1142.08	7.64011	1128.06	7.64011	911.765	7.64011	924.621
7.64541	1232.03	7.64541	1112.02	7.64541	1144.34	7.64541	1128.93	7.64541	910.839	7.64541	924.787
7.65072	1238.2	7.65072	1115.94	7.65072	1147.06	7.65072	1129.94	7.65072	910.327	7.65072	924.928
7.65602	1245.15	7.65602	1120.46	7.65602	1150	7.65602	1130.77	7.65602	909.805	7.65602	925.153
7.66132	1252.66	7.66132	1125.83	7.66132	1153.43	7.66132	1131.51	7.66132	909.253	7.66132	925.735
7.66663	1260.57	7.66663	1131.84	7.66663	1157.1	7.66663	1132.22	7.66663	908.939	7.66663	926.248
7.67193	1269.82	7.67193	1138.74	7.67193	1161.13	7.67193	1133.39	7.67193	909.026	7.67193	926.818
7.67724	1279.64	7.67724	1145.84	7.67724	1164.68	7.67724	1134.29	7.67724	909.095	7.67724	927.411
7.68254	1289.9	7.68254	1153.1	7.68254	1168.34	7.68254	1135.37	7.68254	909.341	7.68254	928.132
7.68784	1300.25	7.68784	1160.44	7.68784	1171.71	7.68784	1136.15	7.68784	909.751	7.68784	928.867
7.69315	1310.37	7.69315	1168.07	7.69315	1175.14	7.69315	1137.25	7.69315	910.126	7.69315	929.647
7.69845	1320.15	7.69845	1175.45	7.69845	1178.43	7.69845	1138.58	7.69845	910.552	7.69845	930.407
7.70375	1328.54	7.70375	1182.11	7.70375	1181.38	7.70375	1140.06	7.70375	911.155	7.70375	931.263
7.70906	1335.58	7.70906	1187.85	7.70906	1183.81	7.70906	1141.29	7.70906	912.06	7.70906	932.129
7.71436	1340.69	7.71436	1192.45	7.71436	1185.65	7.71436	1142.42	7.71436	912.738	7.71436	933.081
7.71966	1343.74	7.71966	1195.66	7.71966	1186.99	7.71966	1143.52	7.71966	913.705	7.71966	934.013
7.72497	1343.98	7.72497	1196.9	7.72497	1187.47	7.72497	1144.78	7.72497	914.516	7.72497	934.954
7.73027	1341.72	7.73027	1196.51	7.73027	1187.31	7.73027	1145.94	7.73027	915.536	7.73027	935.609
7.73558	1337.16	7.73558	1194.58	7.73558	1186.46	7.73558	1146.84	7.73558	916.888	7.73558	936.58
7.74088	1330.65	7.74088	1190.9	7.74088	1185.32	7.74088	1148.01	7.74088	918.314	7.74088	937.641
7.74618	1323.14	7.74618	1185.89	7.74618	1183.57	7.74618	1148.99	7.74618	919.662	7.74618	938.876
7.75149	1314.39	7.75149	1179.71	7.75149	1181.88	7.75149	1150.39	7.75149	920.897	7.75149	940.17
7.75679	1305.75	7.75679	1173.48	7.75679	1180.38	7.75679	1151.43	7.75679	922.356	7.75679	941.328
7.76209	1297.14	7.76209	1167.32	7.76209	1179.14	7.76209	1152.75	7.76209	923.985	7.76209	942.534
7.7674	1289.09	7.7674	1161.58	7.7674	1177.74	7.7674	1153.75	7.7674	925.359	7.7674	943.633
7.7727	1281.69	7.7727	1156.23	7.7727	1176.41	7.7727	1155.04	7.7727	927.06	7.7727	944.906
7.778	1275	7.778	1151.66	7.778	1175.19	7.778	1156.02	7.778	928.655	7.778	945.983
7.78331	1269.36	7.78331	1147.71	7.78331	1174.45	7.78331	1157.19	7.78331	930.615	7.78331	947.393
7.78861	1265.17	7.78861	1144.66	7.78861	1173.77	7.78861	1158.47	7.78861	932.357	7.78861	948.873
7.79391	1261.87	7.79391	1142.2	7.79391	1173.7	7.79391	1160.09	7.79391	934.359	7.79391	950.347
7.79922	1259.44	7.79922	1140.51	7.79922	1173.95	7.79922	1161.3	7.79922	936.711	7.79922	951.661
7.80452	1257.7	7.80452	1139.57	7.80452	1174.6	7.80452	1162.61	7.80452	938.934	7.80452	953.065
7.80983	1256.73	7.80983	1139.14	7.80983	1175.23	7.80983	1163.84	7.80983	941.151	7.80983	954.451
7.81513	1256.61	7.81513	1138.93	7.81513	1176.06	7.81513	1165.16	7.81513	943.467	7.81513	955.798
7.82043	1257.28	7.82043	1139.48	7.82043	1177.16	7.82043	1166.47	7.82043	945.809	7.82043	957.28
7.82574	1258.78	7.82574	1140.52	7.82574	1178.55	7.82574	1167.81	7.82574	948.338	7.82574	958.953
7.83104	1260.86	7.83104	1141.98	7.83104	1180.17	7.83104	1169.23	7.83104	950.985	7.83104	960.572
7.83634	1263.26	7.83634	1143.76	7.83634	1181.83	7.83634	1170.69	7.83634	953.801	7.83634	962.368
7.84165	1266.15	7.84165	1146.11	7.84165	1183.77	7.84165	1172.26	7.84165	956.721	7.84165	964.065
7.84695	1269.89	7.84695	1149.02	7.84695	1186.08	7.84695	1173.47	7.84695	959.708	7.84695	965.941
7.85225	1274.37	7.85225	1152.38	7.85225	1188.76	7.85225	1174.77	7.85225	962.809	7.85225	967.898
7.85756	1279.53	7.85756	1155.94	7.85756	1191.41	7.85756	1176.22	7.85756	966.203	7.85756	969.828
7.86286	1285.59	7.86286	1160.23	7.86286	1194.31	7.86286	1177.92	7.86286	969.677	7.86286	971.619
7.86817	1292.21	7.86817	1164.95	7.86817	1197.13	7.86817	1179.52	7.86817	973.334	7.86817	973.366
7.87347	1299.16	7.87347	1170.2	7.87347	1199.88	7.87347	1180.97	7.87347	977.226	7.87347	975.346
7.87877	1306.15	7.87877	1175.64	7.87877	1202.57	7.87877	1182.36	7.87877	981.546	7.87877	976.971
7.88408	1313.13	7.88408	1181.39	7.88408	1205.18	7.88408	1183.75	7.88408	986.08	7.88408	978.676
7.88938	1319.66	7.88938	1186.72	7.88938	1207.7	7.88938	1184.91	7.88938	990.809	7.88938	980.504
7.89468	1325.72	7.89468	1191.86	7.89468	1210.14	7.89468	1186.41	7.89468	996.079	7.89468	982.647
7.89999	1330.7	7.89999	1196.39	7.89999	1212.3	7.89999	1188.12	7.89999	1001.93	7.89999	984.91
7.90529	1334.7	7.90529	1200.09	7.90529	1214.08	7.90529	1189.82	7.90529	1007.82	7.90529	987.207
7.91059	1337.24	7.91059	1202.95	7.91059	1215.53	7.91059	1191.62	7.91059	1014.43	7.91059	989.907
7.9159	1338.42	7.9159	1204.57	7.9159	1216.44	7.9159	1193.31	7.9159	1021.24	7.9159	992.601
7.9212	1338.34	7.9212	1204.64	7.9212	1216.97	7.9212	1194.99	7.9212	1028.87	7.9212	995.219
7.92651	1336.94	7.92651	1204.05	7.92651	1217.39	7.92651	1196.65	7.92651	1037.22	7.92651	997.859
7.93181	1334.58	7.93181	1202.64	7.93181	1217.7	7.93181	1198.47	7.93181	1046.51	7.93181	1000.67
7.93711	1331.79	7.93711	1201.19	7.93711	1217.97	7.93711	1200.12	7.93711	1056.35	7.93711	1003.73
7.94242	1328.66	7.94242	1198.98	7.94242	1218.02	7.94242	1201.63	7.94242	1067.2	7.94242	1006.82
7.94772	1325.63	7.94772	1196.67	7.94772	1217.86	7.94772	1203.48	7.94772	1078.83	7.94772	1009.85
7.95302	1322.7	7.95302	1194.13	7.95302	1217.81	7.95302	1205.62	7.95302	1091.79	7.95302	1013.07
7.95833	1320.35	7.95833	1192.06	7.95833	1217.86	7.95833	1207.94	7.95833	1105.81	7.95833	1016.67
7.96363	1318.14	7.96363	1190.42	7.96363	1218.12	7.96363	1210.21	7.96363	1121.21	7.96363	1020.79
7.96893	1316.48	7.96893	1189.12	7.96893	1218.68	7.96893	1212.55	7.96893	1137.65	7.96893	1024.75
7.97424	1315.4	7.97424	1188.34	7.97424	1219.49	7.97424	1215.04	7.97424	1156.01	7.97424	1028.82
7.97954	1314.83	7.97954	1187.9	7.97954	1220.46	7.97954	1217.94	7.97954	1175.94	7.97954	1033.4
7.98485	1315.17	7.98485	1188.22	7.98485	1221.75	7.98485	1220.95	7.98485	1197.64	7.98485	1038.4
7.99015	1315.83	7.99015	1188.67	7.99015	1223.05	7.99015	1224.25	7.99015	1221.25	7.99015	1043.72
7.99545	1317.11	7.99545	1189.31	7.99545	1224.71	7.99545	1227.66	7.99545	1246.52	7.99545	1049.55
8.00076	1318.62	8.00076	1190.41	8.00076	1226.45	8.00076	1231.51	8.00076	1274.31	8.00076	1055.89
8.00606	1320.81	8.00606	1191.88	8.00606	1228.44	8.00606	1235.32	8.00606	1304.05	8.00606	1062.64
8.01136	1323.34	8.01136	1193.88	8.01136	1230.67	8.01136	1239.71	8.01136	1336.67	8.01136	1070.07
8.01667	1326.32	8.01667	1195.93	8.01667	1233.08	8.01667	1244.13	8.01667	1371.01	8.01667	1078.28
8.02197	1329.97	8.02197	1198.56	8.02197	1235.61	8.02197	1249.38	8.02197	1409.7	8.02197	1088.13
8.02727	1334.15	8.02727	1201.3	8.02727	1238.31	8.02727	1254.88	8.02727	1449.81	8.02727	1099.1
8.03258	1338.5	8.03258	1204.48	8.03258	1241.21	8.03258	1260.75	8.03258	1493.72	8.03258	1112.58
8.03788	1343.12	8.03788	1208.03	8.03788	1244.48	8.03788	1266.64	8.03788	1539.58	8.03788	1128.92
8.04318	1348.44	8.04318	1212.08	8.04318	1248.24	8.04318	1273.28	8.04318	1589.12	8.04318	1151.42
8.04849	1354.27	8.04849	1216.75	8.04849	1252.56	8.04849	1280.49	8.04849	1639.1	8.04849	1182.55
8.05379	1361.12	8.05379	1221.81	8.05379	1257.59	8.05379	1288.04	8.05379	1691.48	8.05379	1231.83
8.0591	1368.73	8.0591	1227.28	8.0591	1262.87	8.0591	1295.46	8.0591	1742.5	8.0591	1309.29
8.0644	1377.63	8.0644	1233.75	8.0644	1268.73	8.0644	1303.06	8.0644	1792.54	8.0644	1441.82
8.0697	1387.88	8.0697	1241.06	8.0697	1275.08	8.0697	1310.62	8.0697	1838.94	8.0697	1663.3
8.07501	1399.79	8.07501	1249.61	8.07501	1282.2	8.07501	1318	8.07501	1880.36	8.07501	2024.71
8.08031	1413.3	8.08031	1259.25	8.08031	1289.49	8.08031	1325	8.08031	1914.44	8.08031	2527.98
8.08561	1428.74	8.08561	1270.01	8.08561	1296.86	8.08561	1331.05	8.08561	1939.56	8.08561	3094.82
8.09092	1446.37	8.09092	1282.2	8.09092	1303.83	8.09092	1335.43	8.09092	1954.77	8.09092	3530.98
8.09622	1465.7	8.09622	1295.68	8.09622	1310.54	8.09622	1337.04	8.09622	1959.31	8.09622	3624.14
8.10152	1487.72	8.10152	1310.82	8.10152	1317.04	8.10152	1335.58	8.10152	1953.7	8.10152	3332.96
8.10683	1510.24	8.10683	1326.77	8.10683	1323	8.10683	1331.47	8.10683	1938.94	8.10683	2809.39
8.11213	1533.51	8.11213	1343.74	8.11213	1328.93	8.11213	1325.28	8.11213	1915.64	8.11213	2253.92
8.11744	1555.68	8.11744	1360.45	8.11744	1334.14	8.11744	1318.11	8.11744	1886.7	8.11744	1831.06
8.12274	1576.63	8.12274	1376.75	8.12274	1338.88	8.12274	1311.01	8.12274	1852.76	8.12274	1555.03
8.12804	1593.89	8.12804	1390.65	8.12804	1342.25	8.12804	1304.89	8.12804	1817.52	8.12804	1397.38
8.13335	1607.13	8.13335	1402.19	8.13335	1344.85	8.13335	1299.54	8.13335	1780.34	8.13335	1305.13
8.13865	1614.72	8.13865	1409.63	8.13865	1346.01	8.13865	1295.1	8.13865	1744.8	8.13865	1253.06
8.14395	1616.87	8.14395	1413.27	8.14395	1346.03	8.14395	1291.87	8.14395	1709.97	8.14395	1221.22
8.14926	1614.15	8.14926	1412.63	8.14926	1344.79	8.14926	1289.35	8.14926	1677.94	8.14926	1201.07
8.15456	1606.7	8.15456	1408.02	8.15456	1342.14	8.15456	1287.68	8.15456	1648.92	8.15456	1187.61
8.15986	1596.34	8.15986	1400.76	8.15986	1338.86	8.15986	1286.61	8.15986	1623.27	8.15986	1178.48
8.16517	1583.87	8.16517	1391.45	8.16517	1335.03	8.16517	1286.69	8.16517	1600.52	8.16517	1171.63
8.17047	1571.2	8.17047	1381.35	8.17047	1331.46	8.17047	1287.37	8.17047	1581.02	8.17047	1166.46
8.17578	1559.71	8.17578	1371.61	8.17578	1328.63	8.17578	1288.64	8.17578	1564.84	8.17578	1162.51
8.18108	1550.48	8.18108	1363.28	8.18108	1327.25	8.18108	1290.6	8.18108	1551.8	8.18108	1159.64
8.18638	1544.39	8.18638	1357.74	8.18638	1326.89	8.18638	1293.59	8.18638	1542.47	8.18638	1157.79
8.19169	1542.18	8.19169	1355.28	8.19169	1328	8.19169	1297.24	8.19169	1536.56	8.19169	1156.84
8.19699	1544.19	8.19699	1355.87	8.19699	1330.15	8.19699	1301.35	8.19699	1534.28	8.19699	1156.49
8.20229	1550.61	8.20229	1359.76	8.20229	1334.04	8.20229	1306.27	8.20229	1535.36	8.20229	1156.71
8.2076	1560.65	8.2076	1366.49	8.2076	1339.07	8.2076	1311.58	8.2076	1539.88	8.2076	1157.57
8.2129	1574.88	8.2129	1376.36	8.2129	1345.96	8.2129	1318.03	8.2129	1548.48	8.2129	1159.19
8.2182	1591.81	8.2182	1388.22	8.2182	1353.82	8.2182	1325.33	8.2182	1560.9	8.2182	1161.78
8.22351	1611.44	8.22351	1402.46	8.22351	1362.74	8.22351	1333.97	8.22351	1577.95	8.22351	1165.86
8.22881	1632.37	8.22881	1417.52	8.22881	1371.8	8.22881	1342.86	8.22881	1598.83	8.22881	1171.49
8.23411	1654.22	8.23411	1433.79	8.23411	1381.64	8.23411	1352.51	8.23411	1624.83	8.23411	1179.11
8.23942	1675.2	8.23942	1449.57	8.23942	1391.31	8.23942	1362.63	8.23942	1654.51	8.23942	1189.39
8.24472	1695.79	8.24472	1465.48	8.24472	1401.01	8.24472	1373.89	8.24472	1689.62	8.24472	1204.34
8.25003	1714.39	8.25003	1480.01	8.25003	1409.88	8.25003	1385.29	8.25003	1728.27	8.25003	1225.35
8.25533	1730.74	8.25533	1493.16	8.25533	1418.14	8.25533	1397.02	8.25533	1771.09	8.25533	1257.16
8.26063	1744.04	8.26063	1504.09	8.26063	1425.55	8.26063	1408.42	8.26063	1816.35	8.26063	1305.95
8.26594	1753.43	8.26594	1512.32	8.26594	1431.56	8.26594	1419.96	8.26594	1863.34	8.26594	1386.65
8.27124	1758.07	8.27124	1517.74	8.27124	1436.05	8.27124	1430.72	8.27124	1909.74	8.27124	1518.78
8.27654	1757.32	8.27654	1519.87	8.27654	1438.45	8.27654	1440.03	8.27654	1953.7	8.27654	1745.72
8.28185	1751.34	8.28185	1517.97	8.28185	1439.04	8.28185	1447.42	8.28185	1992.91	8.28185	2124.56
8.28715	1739.74	8.28715	1512.11	8.28715	1437.12	8.28715	1452.81	8.28715	2023.96	8.28715	2700.44
8.29245	1722.76	8.29245	1502.43	8.29245	1432.85	8.29245	1455.83	8.29245	2046.05	8.29245	3473.79
8.29776	1701.61	8.29776	1489.46	8.29776	1426.23	8.29776	1456.04	8.29776	2056.5	8.29776	4246.09
8.30306	1677.05	8.30306	1473.15	8.30306	1417.29	8.30306	1452.39	8.30306	2055.64	8.30306	4755.39
8.30837	1650.38	8.30837	1454.97	8.30837	1406.8	8.30837	1444.79	8.30837	2043.17	8.30837	4744.36
8.31367	1621.92	8.31367	1434.79	8.31367	1394.87	8.31367	1432.94	8.31367	2018.82	8.31367	4212.41
8.31897	1594.49	8.31897	1414.81	8.31897	1382.94	8.31897	1418.75	8.31897	1985.7	8.31897	3436.97
8.32428	1567.41	8.32428	1394.51	8.32428	1370.95	8.32428	1402.76	8.32428	1943.08	8.32428	2660.58
8.32958	1542.5	8.32958	1375.85	8.32958	1359.73	8.32958	1387.08	8.32958	1895.33	8.32958	2092.54
8.33488	1519.3	8.33488	1358.02	8.33488	1349.33	8.33488	1371.76	8.33488	1842.59	8.33488	1722.6
8.34019	1498.95	8.34019	1342.39	8.34019	1340.33	8.34019	1358.3	8.34019	1788.5	8.34019	1504.63
8.34549	1480.55	8.34549	1328.51	8.34549	1332.36	8.34549	1346.35	8.34549	1733.12	8.34549	1375.35
8.35079	1464.98	8.35079	1316.47	8.35079	1325.76	8.35079	1336.37	8.35079	1680	8.35079	1298.58
8.3561	1451.45	8.3561	1305.89	8.3561	1320	8.3561	1327.84	8.3561	1628.12	8.3561	1249.45
8.3614	1440.03	8.3614	1296.8	8.3614	1315.39	8.3614	1320.41	8.3614	1579.21	8.3614	1217.12
8.36671	1430.26	8.36671	1289.54	8.36671	1311.55	8.36671	1314.21	8.36671	1533.72	8.36671	1194.66
8.37201	1421.68	8.37201	1283.23	8.37201	1308.39	8.37201	1308.88	8.37201	1491.2	8.37201	1177.67
8.37731	1414.69	8.37731	1277.95	8.37731	1305.7	8.37731	1304.51	8.37731	1452.26	8.37731	1164.74
8.38262	1408.82	8.38262	1273.49	8.38262	1303.43	8.38262	1300.92	8.38262	1416.46	8.38262	1154.15
8.38792	1403.66	8.38792	1269.87	8.38792	1301.42	8.38792	1297.98	8.38792	1383.91	8.38792	1145.26
8.39322	1399.25	8.39322	1266.68	8.39322	1299.81	8.39322	1295.56	8.39322	1353.64	8.39322	1137.3
8.39853	1395.77	8.39853	1264.16	8.39853	1298.53	8.39853	1293.39	8.39853	1326.55	8.39853	1130.52
8.40383	1392.81	8.40383	1261.8	8.40383	1297.49	8.40383	1291.5	8.40383	1300.75	8.40383	1124.13
8.40913	1390.21	8.40913	1260.03	8.40913	1296.6	8.40913	1290.09	8.40913	1277.37	8.40913	1118.56
8.41444	1388.2	8.41444	1258.54	8.41444	1295.94	8.41444	1288.94	8.41444	1255.75	8.41444	1113.14
8.41974	1386.68	8.41974	1257.55	8.41974	1295.6	8.41974	1287.8	8.41974	1236.49	8.41974	1108.46
8.42505	1385.13	8.42505	1256.85	8.42505	1295.37	8.42505	1287.05	8.42505	1218.25	8.42505	1104.15
8.43035	1384.25	8.43035	1256.33	8.43035	1295.3	8.43035	1286.58	8.43035	1201.91	8.43035	1100.38
8.43565	1383.77	8.43565	1255.94	8.43565	1295.28	8.43565	1286.23	8.43565	1186.19	8.43565	1096.68
8.44096	1383.55	8.44096	1255.77	8.44096	1295.29	8.44096	1285.61	8.44096	1171.89	8.44096	1093.38
8.44626	1383.36	8.44626	1255.64	8.44626	1295.59	8.44626	1284.91	8.44626	1158.5	8.44626	1090.38
8.45156	1383.36	8.45156	1255.57	8.45156	1295.89	8.45156	1284.27	8.45156	1146.35	8.45156	1087.59
8.45687	1383.5	8.45687	1255.98	8.45687	1296.18	8.45687	1284.08	8.45687	1135.03	8.45687	1084.58
8.46217	1384.2	8.46217	1256.57	8.46217	1296.39	8.46217	1284.02	8.46217	1124.92	8.46217	1082.01
8.46747	1385.07	8.46747	1257.47	8.46747	1296.63	8.46747	1283.55	8.46747	1115.51	8.46747	1079.65
8.47278	1386.25	8.47278	1258.35	8.47278	1297.11	8.47278	1283.3	8.47278	1106.81	8.47278	1077.55
8.47808	1387.61	8.47808	1259.71	8.47808	1297.82	8.47808	1282.9	8.47808	1098.97	8.47808	1075.44
8.48338	1389.39	8.48338	1260.93	8.48338	1298.42	8.48338	1282.87	8.48338	1091.57	8.48338	1073.28
8.48869	1391.82	8.48869	1262.37	8.48869	1299.19	8.48869	1282.89	8.48869	1084.82	8.48869	1071.72
8.49399	1395.07	8.49399	1264.05	8.49399	1300.37	8.49399	1282.94	8.49399	1078.28	8.49399	1070.23
8.4993	1398.83	8.4993	1266.3	8.4993	1301.81	8.4993	1282.72	8.4993	1072.36	8.4993	1068.85
8.5046	1403.58	8.5046	1268.99	8.5046	1303.46	8.5046	1282.55	8.5046	1066.72	8.5046	1067.58
8.5099	1408.88	8.5099	1272.21	8.5099	1305.4	8.5099	1282.49	8.5099	1061.73	8.5099	1066.34
8.51521	1415.41	8.51521	1276.35	8.51521	1307.66	8.51521	1282.29	8.51521	1057.05	8.51521	1065.12
8.52051	1422.96	8.52051	1281.17	8.52051	1309.91	8.52051	1281.92	8.52051	1052.89	8.52051	1063.9
8.52581	1432.17	8.52581	1287.05	8.52581	1312.69	8.52581	1281.72	8.52581	1048.72	8.52581	1062.92
8.53112	1442.98	8.53112	1294.03	8.53112	1316.61	8.53112	1281.31	8.53112	1044.89	8.53112	1062.21
8.53642	1456.49	8.53642	1302.66	8.53642	1321.27	8.53642	1280.9	8.53642	1041.38	8.53642	1061.44
8.54172	1472.34	8.54172	1312.61	8.54172	1326.31	8.54172	1280.75	8.54172	1038.26	8.54172	1060.56
8.54703	1491.08	8.54703	1324.52	8.54703	1331.66	8.54703	1280.92	8.54703	1035.19	8.54703	1059.76
8.55233	1511.95	8.55233	1338.17	8.55233	1337.84	8.55233	1281.1	8.55233	1032.26	8.55233	1059.08
8.55764	1535.15	8.55764	1353.38	8.55764	1344.7	8.55764	1281.06	8.55764	1029.52	8.55764	1058.42
8.56294	1560.13	8.56294	1370.22	8.56294	1351.95	8.56294	1281.13	8.56294	1027.06	8.56294	1057.98
8.56824	1586.76	8.56824	1388.62	8.56824	1359.47	8.56824	1281.38	8.56824	1024.77	8.56824	1057.85
8.57355	1613.23	8.57355	1407.78	8.57355	1367.23	8.57355	1281.39	8.57355	1022.38	8.57355	1057.38
8.57885	1638.19	8.57885	1426.9	8.57885	1374.23	8.57885	1281.24	8.57885	1020.15	8.57885	1056.65
8.58415	1660.63	8.58415	1444.97	8.58415	1380.16	8.58415	1280.9	8.58415	1017.88	8.58415	1056.08
8.58946	1678.21	8.58946	1459.85	8.58946	1384.47	8.58946	1280.74	8.58946	1015.86	8.58946	1055.89
8.59476	1690.67	8.59476	1471.5	8.59476	1387.56	8.59476	1280.66	8.59476	1014.03	8.59476	1055.54
8.60006	1696.18	8.60006	1478.68	8.60006	1388.58	8.60006	1280.84	8.60006	1012.42	8.60006	1055.3
8.60537	1694.64	8.60537	1480.74	8.60537	1387.75	8.60537	1280.55	8.60537	1010.92	8.60537	1055.17
8.61067	1686.3	8.61067	1477.5	8.61067	1384.61	8.61067	1280.13	8.61067	1009.55	8.61067	1055.21
8.61598	1670.83	8.61598	1468.59	8.61598	1379.44	8.61598	1279.61	8.61598	1008.23	8.61598	1055.05
8.62128	1650.69	8.62128	1455.82	8.62128	1372.86	8.62128	1279.09	8.62128	1006.72	8.62128	1054.74
8.62658	1625.83	8.62658	1439.08	8.62658	1365.07	8.62658	1278.6	8.62658	1005.21	8.62658	1054.15
8.63189	1598.93	8.63189	1420.2	8.63189	1356.95	8.63189	1278.08	8.63189	1003.95	8.63189	1053.9
8.63719	1570.79	8.63719	1399.67	8.63719	1348.34	8.63719	1277.49	8.63719	1002.68	8.63719	1053.72
8.64249	1543.89	8.64249	1379.82	8.64249	1340.44	8.64249	1277.07	8.64249	1001.49	8.64249	1053.71
8.6478	1517.75	8.6478	1360.48	8.6478	1332.89	8.6478	1276.65	8.6478	1000.66	8.6478	1053.48
8.6531	1494.26	8.6531	1343.03	8.6531	1326.2	8.6531	1275.99	8.6531	999.853	8.6531	1053.43
8.6584	1473.34	8.6584	1327.14	8.6584	1319.96	8.6584	1275.29	8.6584	998.931	8.6584	1053.42
8.66371	1455.18	8.66371	1313.23	8.66371	1314.49	8.66371	1274.62	8.66371	997.971	8.66371	1053.52
8.66901	1439.79	8.66901	1301.68	8.66901	1309.68	8.66901	1274.08	8.66901	997.423	8.66901	1053.34
8.67432	1426.86	8.67432	1292.09	8.67432	1305.6	8.67432	1273.57	8.67432	996.736	8.67432	1053.28
8.67962	1416.03	8.67962	1284.1	8.67962	1302.06	8.67962	1272.98	8.67962	996.061	8.67962	1053.19
8.68492	1406.73	8.68492	1277.19	8.68492	1299.15	8.68492	1272.29	8.68492	995.312	8.68492	1053.21
8.69023	1399.05	8.69023	1271.41	8.69023	1296.91	8.69023	1271.8	8.69023	994.599	8.69023	1053.11
8.69553	1392.36	8.69553	1266.63	8.69553	1294.89	8.69553	1271.44	8.69553	994.05	8.69553	1053.02
8.70083	1386.97	8.70083	1262.48	8.70083	1292.79	8.70083	1271.14	8.70083	993.761	8.70083	1053.06
8.70614	1381.88	8.70614	1258.94	8.70614	1290.74	8.70614	1270.46	8.70614	993.385	8.70614	1053.13
8.71144	1377.63	8.71144	1255.74	8.71144	1288.98	8.71144	1269.67	8.71144	992.931	8.71144	1053.33
8.71674	1373.5	8.71674	1252.64	8.71674	1287.36	8.71674	1268.98	8.71674	992.264	8.71674	1053.38
8.72205	1370.03	8.72205	1249.94	8.72205	1285.9	8.72205	1268.25	8.72205	991.874	8.72205	1053.44
8.72735	1366.76	8.72735	1247.31	8.72735	1284.32	8.72735	1267.43	8.72735	991.568	8.72735	1053.54
8.73265	1363.6	8.73265	1244.86	8.73265	1282.86	8.73265	1266.57	8.73265	991.446	8.73265	1053.66
8.73796	1360.58	8.73796	1242.4	8.73796	1281.38	8.73796	1265.82	8.73796	991.43	8.73796	1053.9
8.74326	1357.85	8.74326	1240.39	8.74326	1280.02	8.74326	1264.99	8.74326	991.303	8.74326	1054.28
8.74857	1355.06	8.74857	1238.51	8.74857	1278.51	8.74857	1264.25	8.74857	991.477	8.74857	1054.43
8.75387	1352.45	8.75387	1236.8	8.75387	1277.25	8.75387	1263.49	8.75387	991.71	8.75387	1054.7
8.75917	1350.21	8.75917	1234.83	8.75917	1276.1	8.75917	1262.68	8.75917	992.073	8.75917	1054.99
8.76448	1348.33	8.76448	1233.12	8.76448	1275.13	8.76448	1261.92	8.76448	992.251	8.76448	1055.53
8.76978	1346.55	8.76978	1231.78	8.76978	1274.24	8.76978	1261.25	8.76978	992.625	8.76978	1055.9
8.77508	1345.16	8.77508	1230.48	8.77508	1273.06	8.77508	1260.58	8.77508	992.835	8.77508	1056.26
8.78039	1343.63	8.78039	1229.09	8.78039	1271.83	8.78039	1259.99	8.78039	992.893	8.78039	1056.41
8.78569	1342.27	8.78569	1227.71	8.78569	1270.51	8.78569	1259.26	8.78569	992.908	8.78569	1056.61
8.79099	1340.89	8.79099	1226.75	8.79099	1269.39	8.79099	1258.6	8.79099	993.319	8.79099	1056.99
8.7963	1339.43	8.7963	1225.6	8.7963	1268.24	8.7963	1257.89	8.7963	994.132	8.7963	1057.32
8.8016	1337.98	8.8016	1224.34	8.8016	1267.34	8.8016	1257.14	8.8016	994.682	8.8016	1057.73
8.80691	1336.63	8.80691	1223.17	8.80691	1266.02	8.80691	1256.32	8.80691	995.363	8.80691	1057.97
8.81221	1335.44	8.81221	1222.24	8.81221	1264.84	8.81221	1255.63	8.81221	996.019	8.81221	1058.25
8.81751	1334.29	8.81751	1221.39	8.81751	1263.81	8.81751	1254.93	8.81751	996.827	8.81751	1058.66
8.82282	1333.2	8.82282	1220.35	8.82282	1263.08	8.82282	1254.22	8.82282	997.617	8.82282	1059.19
8.82812	1331.91	8.82812	1219.21	8.82812	1262.4	8.82812	1253.47	8.82812	998.604	8.82812	1059.8
8.83342	1330.82	8.83342	1218.15	8.83342	1261.4	8.83342	1252.77	8.83342	999.639	8.83342	1060.41
8.83873	1329.84	8.83873	1217.18	8.83873	1260.23	8.83873	1251.77	8.83873	1000.76	8.83873	1060.93
8.84403	1329.07	8.84403	1216.38	8.84403	1259.09	8.84403	1250.67	8.84403	1001.88	8.84403	1061.27
8.84933	1328.19	8.84933	1215.53	8.84933	1258.05	8.84933	1249.89	8.84933	1003.37	8.84933	1061.79
8.85464	1327.58	8.85464	1214.55	8.85464	1256.89	8.85464	1249.16	8.85464	1004.92	8.85464	1062.33
8.85994	1326.8	8.85994	1213.51	8.85994	1255.71	8.85994	1248.23	8.85994	1006.54	8.85994	1063.18
8.86525	1326.44	8.86525	1212.84	8.86525	1254.5	8.86525	1247.23	8.86525	1008.45	8.86525	1063.84
8.87055	1325.87	8.87055	1212.08	8.87055	1253.4	8.87055	1246.11	8.87055	1010.59	8.87055	1064.6
8.87585	1325.41	8.87585	1211.25	8.87585	1252.63	8.87585	1245.22	8.87585	1012.99	8.87585	1065.49
8.88116	1325.06	8.88116	1210.67	8.88116	1251.67	8.88116	1244.27	8.88116	1015.52	8.88116	1066.33
8.88646	1325.2	8.88646	1210.18	8.88646	1250.8	8.88646	1243.58	8.88646	1018.6	8.88646	1067.38
8.89176	1325.48	8.89176	1209.74	8.89176	1249.86	8.89176	1242.81	8.89176	1021.49	8.89176	1068.31
8.89707	1325.89	8.89707	1209.45	8.89707	1249.13	8.89707	1242.16	8.89707	1024.65	8.89707	1069.3
8.90237	1326.64	8.90237	1209.41	8.90237	1248.61	8.90237	1241.48	8.90237	1028.03	8.90237	1070.17
8.90767	1327.9	8.90767	1209.73	8.90767	1248.4	8.90767	1241.03	8.90767	1032.12	8.90767	1070.91
8.91298	1329.31	8.91298	1210.35	8.91298	1248.19	8.91298	1240.45	8.91298	1036.07	8.91298	1071.98
8.91828	1331.29	8.91828	1211.53	8.91828	1248.05	8.91828	1239.91	8.91828	1040.77	8.91828	1072.94
8.92358	1333.52	8.92358	1212.82	8.92358	1248.15	8.92358	1239.43	8.92358	1045.88	8.92358	1074.21
8.92889	1336.44	8.92889	1214.2	8.92889	1248.69	8.92889	1238.99	8.92889	1051.69	8.92889	1075.59
8.93419	1340.04	8.93419	1215.94	8.93419	1249.37	8.93419	1238.75	8.93419	1057.76	8.93419	1077.5
8.9395	1344.57	8.9395	1218.42	8.9395	1250.39	8.9395	1238.54	8.9395	1064.63	8.9395	1079.23
8.9448	1349.42	8.9448	1221.44	8.9448	1251.25	8.9448	1238.59	8.9448	1072.1	8.9448	1080.97
8.9501	1354.84	8.9501	1225.18	8.9501	1252.28	8.9501	1238.88	8.9501	1080.37	8.9501	1082.95
8.95541	1360.59	8.95541	1229.26	8.95541	1253.24	8.95541	1239.51	8.95541	1089.32	8.95541	1084.94
8.96071	1366.77	8.96071	1233.7	8.96071	1254.29	8.96071	1240.2	8.96071	1099.15	8.96071	1087.05
8.96601	1373.04	8.96601	1237.94	8.96601	1255.55	8.96601	1241.03	8.96601	1109.9	8.96601	1089.42
8.97132	1379.15	8.97132	1242.47	8.97132	1256.91	8.97132	1242.31	8.97132	1121.98	8.97132	1092.27
8.97662	1384.92	8.97662	1246.93	8.97662	1258.45	8.97662	1244.11	8.97662	1134.87	8.97662	1095.04
8.98192	1390.34	8.98192	1251.12	8.98192	1259.93	8.98192	1246.16	8.98192	1149.37	8.98192	1097.75
8.98723	1395.45	8.98723	1255.1	8.98723	1261.46	8.98723	1248.44	8.98723	1165.51	8.98723	1100.83
8.99253	1400.6	8.99253	1258.57	8.99253	1262.95	8.99253	1250.83	8.99253	1182.89	8.99253	1104.13
8.99784	1405.82	8.99784	1262.06	8.99784	1264.44	8.99784	1253.3	8.99784	1201.86	8.99784	1107.72
9.00314	1410.98	9.00314	1265.37	9.00314	1265.87	9.00314	1255.9	9.00314	1222.68	9.00314	1111.84
9.00844	1416.15	9.00844	1268.76	9.00844	1267.36	9.00844	1258.67	9.00844	1245.84	9.00844	1116.52
9.01375	1421.24	9.01375	1271.82	9.01375	1268.91	9.01375	1261.44	9.01375	1270.5	9.01375	1121.63
9.01905	1426.24	9.01905	1274.91	9.01905	1270.47	9.01905	1264.39	9.01905	1298.24	9.01905	1127.61
9.02435	1430.5	9.02435	1277.62	9.02435	1271.46	9.02435	1267.09	9.02435	1326.85	9.02435	1134.32
9.02966	1434.06	9.02966	1280.02	9.02966	1272.06	9.02966	1270.07	9.02966	1358.29	9.02966	1142.86
9.03496	1436.26	9.03496	1281.64	9.03496	1272.37	9.03496	1272.99	9.03496	1391.23	9.03496	1153.25
9.04026	1436.47	9.04026	1282.03	9.04026	1272.28	9.04026	1275.85	9.04026	1426.73	9.04026	1166.82
9.04557	1434.49	9.04557	1281.37	9.04557	1271.3	9.04557	1278.51	9.04557	1463.49	9.04557	1184.68
9.05087	1429.86	9.05087	1278.72	9.05087	1269.55	9.05087	1281.2	9.05087	1503.14	9.05087	1210.75
9.05618	1422.91	9.05618	1274.4	9.05618	1267.15	9.05618	1283.72	9.05618	1543.26	9.05618	1248.82
9.06148	1413.44	9.06148	1268.09	9.06148	1264.26	9.06148	1286.42	9.06148	1583.94	9.06148	1310.11
9.06678	1402.31	9.06678	1260.05	9.06678	1260.77	9.06678	1288.95	9.06678	1623.01	9.06678	1410.16
9.07209	1389.48	9.07209	1250.68	9.07209	1256.94	9.07209	1291.27	9.07209	1659.73	9.07209	1582.74
9.07739	1375.98	9.07739	1240.54	9.07739	1252.78	9.07739	1293.16	9.07739	1692.01	9.07739	1858.78
9.08269	1361.88	9.08269	1230.04	9.08269	1248.36	9.08269	1294.32	9.08269	1719.39	9.08269	2280.24
9.088	1348.4	9.088	1219.67	9.088	1243.95	9.088	1294.66	9.088	1739.42	9.088	2804.34
9.0933	1335.66	9.0933	1209.89	9.0933	1238.96	9.0933	1293.4	9.0933	1750.94	9.0933	3301.29
9.0986	1324	9.0986	1200.56	9.0986	1233.63	9.0986	1290.2	9.0986	1754	9.0986	3593.52
9.10391	1313.67	9.10391	1192.24	9.10391	1227.81	9.10391	1284.54	9.10391	1748.28	9.10391	3530.75
9.10921	1304.1	9.10921	1184.51	9.10921	1221.91	9.10921	1276.38	9.10921	1733.97	9.10921	3154.19
9.11452	1295.71	9.11452	1177.92	9.11452	1215.91	9.11452	1266.4	9.11452	1712.29	9.11452	2629.74
9.11982	1289.01	9.11982	1172.01	9.11982	1210.09	9.11982	1255.32	9.11982	1683.9	9.11982	2125.73
9.12512	1283.5	9.12512	1166.97	9.12512	1204.61	9.12512	1244.5	9.12512	1651.76	9.12512	1761.32
9.13043	1278.59	9.13043	1162.78	9.13043	1199.58	9.13043	1233.45	9.13043	1615.61	9.13043	1520.8
9.13573	1274.56	9.13573	1159.23	9.13573	1194.94	9.13573	1223.39	9.13573	1578.55	9.13573	1382.28
9.14103	1271	9.14103	1156.02	9.14103	1190.87	9.14103	1214	9.14103	1540.1	9.14103	1299.05
9.14634	1268.56	9.14634	1153.34	9.14634	1187.45	9.14634	1205.8	9.14634	1502.53	9.14634	1249.06
9.15164	1266.72	9.15164	1151.19	9.15164	1184.48	9.15164	1198.21	9.15164	1465.39	9.15164	1217.03
9.15694	1265.67	9.15694	1149.58	9.15694	1181.8	9.15694	1191.58	9.15694	1430.76	9.15694	1195.91
9.16225	1264.95	9.16225	1148.26	9.16225	1179.45	9.16225	1185.65	9.16225	1397.13	9.16225	1180.38
9.16755	1264.77	9.16755	1147.65	9.16755	1177.45	9.16755	1180.64	9.16755	1366.29	9.16755	1168.68
9.17286	1265.18	9.17286	1147.23	9.17286	1175.68	9.17286	1176.08	9.17286	1336.95	9.17286	1159.28
9.17816	1266.3	9.17816	1147.32	9.17816	1174.34	9.17816	1171.86	9.17816	1309.82	9.17816	1151.21
9.18346	1267.87	9.18346	1147.95	9.18346	1173.34	9.18346	1168.01	9.18346	1284.02	9.18346	1144.16
9.18877	1269.69	9.18877	1148.86	9.18877	1172.16	9.18877	1164.35	9.18877	1260.34	9.18877	1138.05
9.19407	1271.43	9.19407	1149.8	9.19407	1170.81	9.19407	1161.06	9.19407	1238.14	9.19407	1132.42
9.19937	1272.95	9.19937	1150.83	9.19937	1169.7	9.19937	1158.26	9.19937	1217.48	9.19937	1127.07
9.20468	1274.2	9.20468	1151.86	9.20468	1168.88	9.20468	1155.62	9.20468	1198.35	9.20468	1122.39
9.20998	1275.42	9.20998	1152.62	9.20998	1167.99	9.20998	1153	9.20998	1180.4	9.20998	1117.79
9.21528	1276.4	9.21528	1153.05	9.21528	1166.96	9.21528	1150.69	9.21528	1163.83	9.21528	1113.29
9.22059	1277.57	9.22059	1153.28	9.22059	1165.92	9.22059	1148.38	9.22059	1148.32	9.22059	1108.9
9.22589	1278.28	9.22589	1153.44	9.22589	1164.58	9.22589	1146.01	9.22589	1134.06	9.22589	1104.75
9.23119	1278.9	9.23119	1153.51	9.23119	1163.45	9.23119	1143.73	9.23119	1120.59	9.23119	1100.99
9.2365	1279.75	9.2365	1153.27	9.2365	1162.18	9.2365	1141.78	9.2365	1108.41	9.2365	1097.52
9.2418	1280.99	9.2418	1153.28	9.2418	1161.13	9.2418	1139.77	9.2418	1096.7	9.2418	1094.08
9.24711	1282.48	9.24711	1153.74	9.24711	1160.37	9.24711	1137.53	9.24711	1085.73	9.24711	1090.91
9.25241	1284.35	9.25241	1154.6	9.25241	1159.91	9.25241	1135.14	9.25241	1075.62	9.25241	1087.72
9.25771	1286.72	9.25771	1155.66	9.25771	1159.72	9.25771	1133.02	9.25771	1066.55	9.25771	1084.73
9.26302	1289.92	9.26302	1157.24	9.26302	1159.44	9.26302	1130.98	9.26302	1057.71	9.26302	1081.95
9.26832	1293.46	9.26832	1159.16	9.26832	1159.34	9.26832	1128.99	9.26832	1049.65	9.26832	1079.36
9.27362	1297.19	9.27362	1161.49	9.27362	1159.18	9.27362	1127	9.27362	1041.95	9.27362	1076.86
9.27893	1300.91	9.27893	1163.93	9.27893	1159.06	9.27893	1125.38	9.27893	1035.31	9.27893	1074.77
9.28423	1304.43	9.28423	1166.51	9.28423	1158.85	9.28423	1123.63	9.28423	1029.34	9.28423	1072.54
9.28953	1307.66	9.28953	1169.04	9.28953	1158.57	9.28953	1121.82	9.28953	1023.81	9.28953	1070.36
9.29484	1310.46	9.29484	1171.08	9.29484	1158.33	9.29484	1120.04	9.29484	1018.44	9.29484	1068.01
9.30014	1312.81	9.30014	1172.53	9.30014	1157.8	9.30014	1118.27	9.30014	1013.53	9.30014	1065.99
9.30545	1314.2	9.30545	1173.32	9.30545	1156.9	9.30545	1116.43	9.30545	1009.12	9.30545	1064.29
9.31075	1314.55	9.31075	1173.39	9.31075	1155.43	9.31075	1114.67	9.31075	1004.82	9.31075	1062.8
9.31605	1313.55	9.31605	1172.68	9.31605	1153.7	9.31605	1113.03	9.31605	1000.96	9.31605	1061.24
9.32136	1310.79	9.32136	1170.96	9.32136	1151.55	9.32136	1111.38	9.32136	997.283	9.32136	1059.48
9.32666	1306.35	9.32666	1168.13	9.32666	1148.69	9.32666	1109.57	9.32666	993.85	9.32666	1057.79
9.33196	1300.45	9.33196	1164.21	9.33196	1145.38	9.33196	1107.96	9.33196	990.604	9.33196	1056.43
9.33727	1293.28	9.33727	1159.29	9.33727	1141.68	9.33727	1106.25	9.33727	987.864	9.33727	1055.07
9.34257	1284.5	9.34257	1153.14	9.34257	1137.62	9.34257	1104.58	9.34257	985.425	9.34257	1053.97
9.34787	1274.89	9.34787	1146.37	9.34787	1133.33	9.34787	1102.97	9.34787	983.336	9.34787	1052.84
9.35318	1264.05	9.35318	1138.55	9.35318	1128.87	9.35318	1101.13	9.35318	981.305	9.35318	1051.66
9.35848	1253.02	9.35848	1130.33	9.35848	1124.3	9.35848	1099.6	9.35848	979.269	9.35848	1050.28
9.36379	1241.83	9.36379	1121.68	9.36379	1119.85	9.36379	1098.9	9.36379	977.707	9.36379	1049.07
9.36909	1231.39	9.36909	1113.45	9.36909	1115.67	9.36909	1098.15	9.36909	976.217	9.36909	1047.86
9.37439	1221.28	9.37439	1105.45	9.37439	1111.58	9.37439	1097.45	9.37439	974.89	9.37439	1046.65
9.3797	1212.06	9.3797	1097.97	9.3797	1107.73	9.3797	1095.45	9.3797	973.819	9.3797	1045.71
9.385	1203.31	9.385	1090.96	9.385	1104.04	9.385	1093.36	9.385	972.977	9.385	1045.11
9.3903	1195.26	9.3903	1084.78	9.3903	1100.65	9.3903	1090.6	9.3903	972.275	9.3903	1044.41
9.39561	1188.18	9.39561	1079.37	9.39561	1097.64	9.39561	1088.83	9.39561	971.753	9.39561	1043.49
9.40091	1182.08	9.40091	1074.59	9.40091	1094.93	9.40091	1086.93	9.40091	971.336	9.40091	1042.49
9.40621	1176.69	9.40621	1070.3	9.40621	1092.5	9.40621	1085.12	9.40621	971.228	9.40621	1041.81
9.41152	1172.14	9.41152	1066.54	9.41152	1090.39	9.41152	1083.43	9.41152	971.235	9.41152	1041.15
9.41682	1168.5	9.41682	1063.39	9.41682	1088.44	9.41682	1082	9.41682	971.519	9.41682	1040.73
9.42212	1165.21	9.42212	1060.64	9.42212	1086.69	9.42212	1080.59	9.42212	971.881	9.42212	1040.17
9.42743	1162.73	9.42743	1058.42	9.42743	1085.09	9.42743	1079.34	9.42743	972.514	9.42743	1039.51
9.43273	1160.93	9.43273	1056.78	9.43273	1083.66	9.43273	1077.87	9.43273	973.141	9.43273	1038.78
9.43804	1159.71	9.43804	1055.54	9.43804	1082.34	9.43804	1076.62	9.43804	973.864	9.43804	1038.3
9.44334	1158.74	9.44334	1054.59	9.44334	1081.07	9.44334	1075.22	9.44334	974.977	9.44334	1038.15
9.44864	1157.93	9.44864	1053.57	9.44864	1079.52	9.44864	1073.77	9.44864	976.363	9.44864	1038.01
9.45395	1157.13	9.45395	1052.57	9.45395	1078.08	9.45395	1072.26	9.45395	977.884	9.45395	1037.74
9.45925	1156.41	9.45925	1052.03	9.45925	1076.71	9.45925	1071.05	9.45925	979.66	9.45925	1037.4
9.46455	1155.57	9.46455	1051.37	9.46455	1075.31	9.46455	1069.6	9.46455	981.851	9.46455	1037.11
9.46986	1154.58	9.46986	1050.64	9.46986	1073.88	9.46986	1068.23	9.46986	984.447	9.46986	1036.77
9.47516	1153.02	9.47516	1049.54	9.47516	1072.26	9.47516	1066.77	9.47516	987.206	9.47516	1036.48
9.48046	1151.26	9.48046	1048.46	9.48046	1070.55	9.48046	1065.65	9.48046	990.384	9.48046	1036.16
9.48577	1148.95	9.48577	1046.81	9.48577	1068.81	9.48577	1064.71	9.48577	993.988	9.48577	1036.21
9.49107	1145.91	9.49107	1044.84	9.49107	1067.09	9.49107	1063.66	9.49107	998.1	9.49107	1036.34
9.49638	1142.33	9.49638	1042.32	9.49638	1065.28	9.49638	1062.5	9.49638	1002.33	9.49638	1036.75
9.50168	1138.61	9.50168	1039.54	9.50168	1063.31	9.50168	1061.26	9.50168	1007.2	9.50168	1036.9
9.50698	1134.97	9.50698	1036.3	9.50698	1061.26	9.50698	1060.26	9.50698	1012.56	9.50698	1037.23
9.51229	1131.03	9.51229	1033.11	9.51229	1059.14	9.51229	1059.21	9.51229	1018.36	9.51229	1037.65
9.51759	1126.89	9.51759	1029.74	9.51759	1057.07	9.51759	1058.3	9.51759	1024.83	9.51759	1038.21
9.52289	1122.66	9.52289	1026.4	9.52289	1054.96	9.52289	1057.38	9.52289	1031.84	9.52289	1038.9
9.5282	1118.94	9.5282	1022.98	9.5282	1052.86	9.5282	1056.69	9.5282	1039.51	9.5282	1039.81
9.5335	1115.52	9.5335	1019.83	9.5335	1050.65	9.5335	1056.04	9.5335	1048.1	9.5335	1040.96
9.5388	1112.09	9.5388	1017.19	9.5388	1048.73	9.5388	1055.49	9.5388	1057.26	9.5388	1042.19
9.54411	1108.67	9.54411	1014.74	9.54411	1047.03	9.54411	1055.16	9.54411	1067.3	9.54411	1043.57
9.54941	1105.79	9.54941	1012.49	9.54941	1045.42	9.54941	1054.93	9.54941	1078.04	9.54941	1045.12
9.55472	1103.34	9.55472	1010.23	9.55472	1044.05	9.55472	1054.76	9.55472	1090.09	9.55472	1047.08
9.56002	1101.12	9.56002	1008.34	9.56002	1042.92	9.56002	1054.6	9.56002	1102.66	9.56002	1048.95
9.56532	1099.14	9.56532	1006.6	9.56532	1041.78	9.56532	1054.85	9.56532	1116.99	9.56532	1051.42
9.57063	1097.36	9.57063	1005.09	9.57063	1040.69	9.57063	1055.42	9.57063	1132.16	9.57063	1054.33
9.57593	1095.87	9.57593	1003.94	9.57593	1039.83	9.57593	1056.22	9.57593	1149.09	9.57593	1058.05
9.58123	1094.46	9.58123	1002.94	9.58123	1039.05	9.58123	1056.91	9.58123	1166.92	9.58123	1062.38
9.58654	1093.14	9.58654	1001.76	9.58654	1038.04	9.58654	1057.81	9.58654	1186.7	9.58654	1068.21
9.59184	1091.83	9.59184	1000.65	9.59184	1037.15	9.59184	1058.9	9.59184	1207.07	9.59184	1075.75
9.59714	1090.7	9.59714	999.731	9.59714	1036.88	9.59714	1060.34	9.59714	1229.09	9.59714	1086.36
9.60245	1089.66	9.60245	998.806	9.60245	1036.55	9.60245	1061.98	9.60245	1251.88	9.60245	1101.42
9.60775	1088.49	9.60775	997.723	9.60775	1035.85	9.60775	1063.87	9.60775	1275.53	9.60775	1124.04
9.61306	1087.21	9.61306	996.762	9.61306	1035.29	9.61306	1065.77	9.61306	1298.84	9.61306	1158.8
9.61836	1085.87	9.61836	995.852	9.61836	1035.11	9.61836	1067.81	9.61836	1322.44	9.61836	1216.8
9.62366	1084.53	9.62366	994.885	9.62366	1035.23	9.62366	1069.64	9.62366	1344.53	9.62366	1310.47
9.62897	1083.46	9.62897	994.057	9.62897	1035.14	9.62897	1071.37	9.62897	1364.93	9.62897	1464.45
9.63427	1082.39	9.63427	993.176	9.63427	1035.06	9.63427	1072.88	9.63427	1382.54	9.63427	1697.71
9.63957	1081.54	9.63957	992.323	9.63957	1034.69	9.63957	1074.35	9.63957	1396.33	9.63957	2005.39
9.64488	1080.76	9.64488	991.657	9.64488	1034.13	9.64488	1075.16	9.64488	1406.16	9.64488	2330.08
9.65018	1080.14	9.65018	991.086	9.65018	1033.23	9.65018	1074.67	9.65018	1411.35	9.65018	2563.3
9.65548	1079.76	9.65548	990.579	9.65548	1031.96	9.65548	1072.89	9.65548	1411.62	9.65548	2612.48
9.66079	1079.2	9.66079	989.824	9.66079	1030.4	9.66079	1070	9.66079	1407.34	9.66079	2455.53
9.66609	1078.73	9.66609	989.028	9.66609	1028.44	9.66609	1065.68	9.66609	1398.6	9.66609	2154.52
9.67139	1078.64	9.67139	988.222	9.67139	1026.45	9.67139	1060.31	9.67139	1386.26	9.67139	1832.76
9.6767	1078.59	9.6767	987.481	9.6767	1024.16	9.6767	1054.12	9.6767	1370.07	9.6767	1558.94
9.682	1078.34	9.682	986.967	9.682	1022.1	9.682	1048.24	9.682	1351.71	9.682	1371.17
9.68731	1078.3	9.68731	986.627	9.68731	1020.04	9.68731	1042.37	9.68731	1331.15	9.68731	1250.86
9.69261	1078.41	9.69261	986.168	9.69261	1018.23	9.69261	1037.08	9.69261	1310.14	9.69261	1179.75
9.69791	1078.38	9.69791	985.713	9.69791	1016.45	9.69791	1032.22	9.69791	1287.7	9.69791	1134.95
9.70322	1078.4	9.70322	985.261	9.70322	1014.85	9.70322	1027.85	9.70322	1266.02	9.70322	1107.28
9.70852	1078.18	9.70852	984.87	9.70852	1013.18	9.70852	1023.76	9.70852	1243.99	9.70852	1088.41
9.71382	1077.85	9.71382	984.458	9.71382	1011.69	9.71382	1020.07	9.71382	1222.63	9.71382	1074.84
9.71913	1077.5	9.71913	984.132	9.71913	1010.41	9.71913	1016.7	9.71913	1201.49	9.71913	1064.29
9.72443	1077.31	9.72443	983.973	9.72443	1009.26	9.72443	1013.54	9.72443	1181.74	9.72443	1056.15
9.72973	1077.33	9.72973	983.777	9.72973	1008.1	9.72973	1010.63	9.72973	1162.39	9.72973	1049.33
9.73504	1077.51	9.73504	983.482	9.73504	1006.98	9.73504	1008.08	9.73504	1143.88	9.73504	1043.44
9.74034	1077.52	9.74034	983.293	9.74034	1005.73	9.74034	1005.71	9.74034	1126.2	9.74034	1038.06
9.74565	1077.61	9.74565	983.219	9.74565	1004.63	9.74565	1003.48	9.74565	1109.41	9.74565	1032.77
9.75095	1077.5	9.75095	983.188	9.75095	1003.8	9.75095	1001.37	9.75095	1093.69	9.75095	1028.05
9.75625	1077.22	9.75625	982.933	9.75625	1002.85	9.75625	999.359	9.75625	1078.74	9.75625	1023.41
9.76156	1076.45	9.76156	982.372	9.76156	1001.64	9.76156	997.693	9.76156	1064.5	9.76156	1019.23
9.76686	1075.25	9.76686	981.663	9.76686	1000.15	9.76686	995.878	9.76686	1050.45	9.76686	1015.05
9.77216	1073.67	9.77216	980.479	9.77216	998.582	9.77216	994.167	9.77216	1037.37	9.77216	1011.23
9.77747	1071.89	9.77747	978.96	9.77747	997.027	9.77747	992.153	9.77747	1024.89	9.77747	1007.32
9.78277	1070.02	9.78277	977.154	9.78277	995.495	9.78277	990.379	9.78277	1013.3	9.78277	1003.65
9.78807	1067.64	9.78807	975.323	9.78807	993.818	9.78807	988.841	9.78807	1002.1	9.78807	999.891
9.79338	1064.87	9.79338	973.17	9.79338	992.015	9.79338	987.462	9.79338	992.042	9.79338	996.556
9.79868	1062.02	9.79868	970.741	9.79868	989.971	9.79868	985.878	9.79868	982.203	9.79868	993.269
9.80399	1059.41	9.80399	968.53	9.80399	988.08	9.80399	984.275	9.80399	973.273	9.80399	990.227
9.80929	1056.7	9.80929	966.24	9.80929	986.435	9.80929	982.7	9.80929	964.684	9.80929	987.055
9.81459	1053.85	9.81459	964.032	9.81459	985.039	9.81459	981.427	9.81459	956.838	9.81459	984.207
9.8199	1051.09	9.8199	961.741	9.8199	983.468	9.8199	979.981	9.8199	949.426	9.8199	981.473
9.8252	1048.61	9.8252	959.74	9.8252	981.708	9.8252	978.72	9.8252	942.511	9.8252	979.117
9.8305	1045.94	9.8305	957.535	9.8305	979.887	9.8305	977.417	9.8305	935.761	9.8305	976.752
9.83581	1043.23	9.83581	955.507	9.83581	978.263	9.83581	976.138	9.83581	929.721	9.83581	974.487
9.84111	1040.64	9.84111	953.317	9.84111	976.76	9.84111	974.999	9.84111	923.958	9.84111	972.321
9.84641	1038.14	9.84641	951.084	9.84641	975.113	9.84641	973.949	9.84641	918.731	9.84641	970.052
9.85172	1035.58	9.85172	948.636	9.85172	973.568	9.85172	972.587	9.85172	913.685	9.85172	967.863
9.85702	1033.02	9.85702	946.726	9.85702	972.132	9.85702	971.15	9.85702	908.948	9.85702	965.891
9.86233	1030.57	9.86233	944.814	9.86233	970.691	9.86233	969.783	9.86233	904.268	9.86233	963.779
9.86763	1028.44	9.86763	943.15	9.86763	969.24	9.86763	968.62	9.86763	899.957	9.86763	962.012
9.87293	1026.82	9.87293	941.512	9.87293	967.946	9.87293	967.531	9.87293	895.689	9.87293	960.337
9.87824	1025.39	9.87824	940.094	9.87824	966.659	9.87824	966.533	9.87824	891.883	9.87824	958.715
9.88354	1024.13	9.88354	938.773	9.88354	965.45	9.88354	965.339	9.88354	888.655	9.88354	956.904
9.88884	1023.04	9.88884	937.745	9.88884	964.251	9.88884	964.201	9.88884	885.425	9.88884	955.326
9.89415	1022.03	9.89415	936.745	9.89415	963.374	9.89415	963.066	9.89415	882.241	9.89415	953.76
9.89945	1021.21	9.89945	935.813	9.89945	962.586	9.89945	962.148	9.89945	879.078	9.89945	952.174
9.90475	1020.62	9.90475	934.955	9.90475	961.75	9.90475	961.271	9.90475	876.327	9.90475	950.653
9.91006	1020.34	9.91006	934.162	9.91006	961.044	9.91006	960.305	9.91006	873.561	9.91006	949.182
9.91536	1020.33	9.91536	933.61	9.91536	960.443	9.91536	959.302	9.91536	870.952	9.91536	947.871
9.92066	1020.32	9.92066	933.485	9.92066	960.022	9.92066	958.257	9.92066	868.557	9.92066	946.53
9.92597	1020.38	9.92597	933.378	9.92597	959.576	9.92597	957.269	9.92597	866.33	9.92597	945.149
9.93127	1020.56	9.93127	933.175	9.93127	959.033	9.93127	956.396	9.93127	864.134	9.93127	943.902
9.93658	1020.69	9.93658	932.871	9.93658	958.149	9.93658	955.375	9.93658	862.088	9.93658	942.76
9.94188	1020.56	9.94188	932.648	9.94188	957.102	9.94188	954.122	9.94188	860.124	9.94188	941.395
9.94718	1020.51	9.94718	932.347	9.94718	956.446	9.94718	953.074	9.94718	858.179	9.94718	940.083
9.95249	1020.54	9.95249	932.151	9.95249	955.777	9.95249	952.095	9.95249	856.273	9.95249	938.923
9.95779	1020.38	9.95779	931.871	9.95779	955.187	9.95779	951.269	9.95779	854.39	9.95779	937.702
9.96309	1019.74	9.96309	931.293	9.96309	954.372	9.96309	950.252	9.96309	852.495	9.96309	936.576
9.9684	1018.93	9.9684	930.482	9.9684	953.624	9.9684	949.431	9.9684	850.861	9.9684	935.58
9.9737	1018.35	9.9737	929.595	9.9737	952.827	9.9737	948.514	9.9737	849.277	9.9737	934.716
9.979	1017.94	9.979	928.852	9.979	952.006	9.979	947.88	9.979	847.557	9.979	933.528
9.98431	1017.67	9.98431	928.346	9.98431	951.218	9.98431	947.223	9.98431	846.083	9.98431	932.361
9.98961	1017.41	9.98961	927.937	9.98961	950.684	9.98961	946.591	9.98961	844.533	9.98961	931.253
9.99492	1017.03	9.99492	927.507	9.99492	950.059	9.99492	945.605	9.99492	843.122	9.99492	930.328
10.0002	1017.06	10.0002	927.138	10.0002	949.646	10.0002	944.602	10.0002	841.953	10.0002	929.216
10.0055	1017.76	10.0055	927.096	10.0055	949.487	10.0055	943.555	10.0055	840.756	10.0055	928.237
10.0108	1019.04	10.0108	927.338	10.0108	949.345	10.0108	942.781	10.0108	839.427	10.0108	927.294
10.0161	1020.29	10.0161	927.746	10.0161	948.881	10.0161	942.188	10.0161	837.94	10.0161	926.471
10.0214	1021.85	10.0214	928.384	10.0214	948.648	10.0214	941.654	10.0214	836.788	10.0214	925.446
10.0267	1023.28	10.0267	929.2	10.0267	948.835	10.0267	941.25	10.0267	835.647	10.0267	924.481
10.032	1024.8	10.032	930.246	10.032	949.157	10.032	940.897	10.032	834.592	10.032	923.552
10.0373	1026.26	10.0373	931.416	10.0373	949.454	10.0373	940.596	10.0373	833.428	10.0373	922.553
10.0427	1028.07	10.0427	932.612	10.0427	949.621	10.0427	940.122	10.0427	832.15	10.0427	921.452
10.048	1029.75	10.048	933.826	10.048	949.84	10.048	939.954	10.048	830.955	10.048	920.503
10.0533	1031.6	10.0533	935.173	10.0533	950.095	10.0533	939.827	10.0533	829.856	10.0533	919.611
10.0586	1033.45	10.0586	936.378	10.0586	950.427	10.0586	939.818	10.0586	828.851	10.0586	918.99
10.0639	1035.33	10.0639	937.574	10.0639	950.681	10.0639	939.827	10.0639	827.848	10.0639	918.195
10.0692	1036.89	10.0692	938.589	10.0692	950.793	10.0692	939.905	10.0692	827.216	10.0692	917.424
10.0745	1038.1	10.0745	939.734	10.0745	951.326	10.0745	940.238	10.0745	826.51	10.0745	916.298
10.0798	1039.08	10.0798	940.707	10.0798	951.787	10.0798	940.681	10.0798	825.646	10.0798	915.418
10.0851	1040.09	10.0851	941.744	10.0851	952.262	10.0851	941.326	10.0851	824.601	10.0851	914.657
10.0904	1041.21	10.0904	942.771	10.0904	952.894	10.0904	942.212	10.0904	823.753	10.0904	913.996
10.0957	1042.27	10.0957	943.774	10.0957	953.649	10.0957	943.465	10.0957	823.163	10.0957	913.503
10.101	1043	10.101	944.632	10.101	954.347	10.101	944.725	10.101	822.657	10.101	912.797
10.1063	1043.32	10.1063	945.444	10.1063	954.923	10.1063	945.958	10.1063	822.01	10.1063	911.898
10.1116	1043.15	10.1116	946.122	10.1116	955.496	10.1116	947.252	10.1116	821.221	10.1116	910.969
10.1169	1042.81	10.1169	946.798	10.1169	955.913	10.1169	948.451	10.1169	820.666	10.1169	910.381
10.1222	1042	10.1222	947.081	10.1222	956.382	10.1222	949.512	10.1222	820.617	10.1222	909.879
10.1275	1040.83	10.1275	946.874	10.1275	956.672	10.1275	950.573	10.1275	820.915	10.1275	909.445
10.1328	1039.47	10.1328	946.112	10.1328	957.009	10.1328	951.139	10.1328	821.839	10.1328	908.845
10.1381	1038.11	10.1381	944.99	10.1381	956.659	10.1381	951.249	10.1381	822.667	10.1381	908.016
10.1434	1036.49	10.1434	943.701	10.1434	956.121	10.1434	950.891	10.1434	823.26	10.1434	907.305
10.1487	1034.78	10.1487	942.276	10.1487	955.429	10.1487	950.169	10.1487	822.981	10.1487	906.701
10.154	1032.66	10.154	940.443	10.154	954.167	10.154	948.883	10.154	821.929	10.154	906.014
10.1593	1030.62	10.1593	938.485	10.1593	952.707	10.1593	947.423	10.1593	820.256	10.1593	905.424
10.1646	1028.83	10.1646	936.753	10.1646	951.305	10.1646	945.834	10.1646	818.7	10.1646	904.804
10.1699	1027.87	10.1699	935.398	10.1699	950.214	10.1699	943.968	10.1699	817.403	10.1699	904.186
10.1752	1027.44	10.1752	934.28	10.1752	948.841	10.1752	941.616	10.1752	816.468	10.1752	903.67
10.1805	1027.57	10.1805	933.336	10.1805	947.598	10.1805	939.37	10.1805	815.786	10.1805	903.365
10.1859	1028.11	10.1859	932.905	10.1859	946.248	10.1859	937.212	10.1859	815.23	10.1859	903.096
10.1912	1029.07	10.1912	932.902	10.1912	945.153	10.1912	935.106	10.1912	815.015	10.1912	902.592
10.1965	1030.26	10.1965	933.598	10.1965	944.164	10.1965	933.173	10.1965	814.688	10.1965	901.874
10.2018	1031.47	10.2018	934.183	10.2018	943.337	10.2018	931.286	10.2018	814.5	10.2018	901.452
10.2071	1032.33	10.2071	934.983	10.2071	942.484	10.2071	929.509	10.2071	814.141	10.2071	901.025
10.2124	1032.82	10.2124	935.36	10.2124	941.61	10.2124	927.885	10.2124	814.131	10.2124	900.601
10.2177	1032.81	10.2177	935.42	10.2177	940.655	10.2177	926.502	10.2177	813.992	10.2177	899.99
10.223	1032.29	10.223	934.909	10.223	939.693	10.223	925.463	10.223	813.749	10.223	899.547
10.2283	1031.07	10.2283	934.253	10.2283	938.576	10.2283	924.44	10.2283	813.569	10.2283	899.244
10.2336	1029.23	10.2336	932.874	10.2336	937.162	10.2336	923.368	10.2336	813.48	10.2336	899.091
10.2389	1026.87	10.2389	931.156	10.2389	935.836	10.2389	922.261	10.2389	813.501	10.2389	898.847
10.2442	1023.99	10.2442	928.862	10.2442	934.321	10.2442	921.345	10.2442	813.471	10.2442	898.39
10.2495	1020.71	10.2495	926.356	10.2495	932.912	10.2495	920.563	10.2495	813.529	10.2495	898.055
10.2548	1017.17	10.2548	923.573	10.2548	931.397	10.2548	919.894	10.2548	813.684	10.2548	897.52
10.2601	1013.62	10.2601	920.665	10.2601	929.848	10.2601	919.312	10.2601	813.998	10.2601	897.029
10.2654	1009.71	10.2654	918.057	10.2654	928.086	10.2654	918.894	10.2654	814.293	10.2654	896.856
10.2707	1006.03	10.2707	915.371	10.2707	926.65	10.2707	918.739	10.2707	814.712	10.2707	896.675
10.276	1002.33	10.276	912.824	10.276	925.329	10.276	918.859	10.276	815.11	10.276	896.256
10.2813	999.032	10.2813	910.351	10.2813	924.135	10.2813	918.852	10.2813	815.548	10.2813	895.766
10.2866	995.921	10.2866	908.097	10.2866	923.113	10.2866	918.484	10.2866	815.941	10.2866	895.447
10.2919	993.132	10.2919	906.037	10.2919	922.214	10.2919	918.046	10.2919	816.495	10.2919	895.296
10.2972	990.621	10.2972	904.199	10.2972	921.132	10.2972	917.497	10.2972	816.977	10.2972	895.328
10.3025	988.268	10.3025	902.623	10.3025	920.225	10.3025	917.279	10.3025	817.457	10.3025	895.324
10.3078	986.241	10.3078	900.924	10.3078	919.618	10.3078	917.152	10.3078	818.197	10.3078	895.2
10.3131	984.674	10.3131	899.512	10.3131	919.117	10.3131	917.225	10.3131	818.993	10.3131	895.052
10.3184	983.227	10.3184	898.235	10.3184	918.594	10.3184	917.245	10.3184	819.939	10.3184	894.982
10.3237	981.967	10.3237	896.974	10.3237	918.231	10.3237	917.16	10.3237	821.105	10.3237	894.827
10.329	980.968	10.329	895.855	10.329	917.976	10.329	917.065	10.329	822.413	10.329	894.771
10.3344	980.364	10.3344	894.977	10.3344	917.796	10.3344	917.099	10.3344	823.642	10.3344	894.783
10.3397	979.828	10.3397	894.3	10.3397	917.648	10.3397	917.155	10.3397	825.112	10.3397	894.643
10.345	979.377	10.345	893.715	10.345	917.595	10.345	917.4	10.345	826.603	10.345	894.451
10.3503	979.114	10.3503	893.536	10.3503	917.587	10.3503	917.538	10.3503	828.389	10.3503	894.308
10.3556	979.276	10.3556	893.573	10.3556	917.741	10.3556	917.542	10.3556	830.181	10.3556	894.478
10.3609	979.632	10.3609	893.748	10.3609	917.664	10.3609	917.574	10.3609	832.177	10.3609	894.597
10.3662	980.213	10.3662	894.253	10.3662	917.818	10.3662	917.676	10.3662	834.536	10.3662	894.731
10.3715	980.91	10.3715	894.994	10.3715	917.999	10.3715	917.931	10.3715	836.987	10.3715	894.985
10.3768	981.949	10.3768	895.789	10.3768	918.369	10.3768	918.394	10.3768	839.683	10.3768	895.215
10.3821	983.12	10.3821	896.428	10.3821	918.645	10.3821	918.693	10.3821	842.692	10.3821	895.629
10.3874	984.958	10.3874	897.385	10.3874	919.045	10.3874	919.127	10.3874	845.965	10.3874	895.974
10.3927	987.047	10.3927	898.37	10.3927	919.685	10.3927	919.468	10.3927	849.357	10.3927	896.285
10.398	989.609	10.398	899.705	10.398	920.653	10.398	920.029	10.398	853.264	10.398	896.603
10.4033	992.492	10.4033	901.354	10.4033	921.642	10.4033	920.898	10.4033	857.489	10.4033	897.112
10.4086	995.742	10.4086	903.479	10.4086	922.916	10.4086	921.631	10.4086	862.298	10.4086	897.914
10.4139	999.307	10.4139	905.85	10.4139	924.306	10.4139	922.515	10.4139	867.192	10.4139	898.72
10.4192	1003.27	10.4192	908.582	10.4192	925.852	10.4192	923.369	10.4192	872.685	10.4192	899.738
10.4245	1007.19	10.4245	911.552	10.4245	927.003	10.4245	924.442	10.4245	878.226	10.4245	900.984
10.4298	1011.05	10.4298	914.661	10.4298	928.206	10.4298	925.662	10.4298	884.771	10.4298	902.537
10.4351	1014.46	10.4351	917.468	10.4351	929.344	10.4351	926.883	10.4351	891.327	10.4351	904.035
10.4404	1017.21	10.4404	919.963	10.4404	930.387	10.4404	928.031	10.4404	898.63	10.4404	905.966
10.4457	1019.02	10.4457	922.176	10.4457	931.343	10.4457	929.222	10.4457	906.404	10.4457	908.412
10.451	1020.01	10.451	923.557	10.451	932.02	10.451	930.273	10.451	914.944	10.451	911.784
10.4563	1019.81	10.4563	924.106	10.4563	932.458	10.4563	931.55	10.4563	923.528	10.4563	916.086
10.4616	1018.55	10.4616	923.911	10.4616	932.54	10.4616	932.644	10.4616	932.311	10.4616	922.244
10.4669	1016.29	10.4669	922.764	10.4669	932.177	10.4669	933.699	10.4669	941.356	10.4669	931.462
10.4722	1013.19	10.4722	920.782	10.4722	931.702	10.4722	934.919	10.4722	950.276	10.4722	946.143
10.4775	1009.37	10.4775	918.361	10.4775	930.905	10.4775	936.055	10.4775	959.016	10.4775	969.501
10.4828	1005.02	10.4828	915.565	10.4828	929.867	10.4828	937.487	10.4828	967.651	10.4828	1008.44
10.4881	1000.51	10.4881	912.467	10.4881	928.858	10.4881	938.613	10.4881	975.729	10.4881	1071.47
10.4935	995.937	10.4935	909.18	10.4935	927.967	10.4935	939.637	10.4935	982.243	10.4935	1164.13
10.4988	991.483	10.4988	906.089	10.4988	927.01	10.4988	940.506	10.4988	987.368	10.4988	1284.47

## Sheet: Figure 1d
Pos. [°2Th.]	Iobs [cts]	Pos. [°2Th.]	Iobs [cts]	Pos. [°2Th.]	Iobs [cts]	Pos. [°2Th.]	Iobs [cts]	Pos. [°2Th.]	Iobs [cts]	Pos. [°2Th.]	Iobs [cts]
10	5672	10	8318	10	8954	10	11727	10	12327	10	15043
10.1	5761	10.1	8171	10.1	9074	10.1	11801	10.1	12417	10.1	15165
10.2	5858	10.2	8164	10.2	9185	10.2	11695	10.2	12441	10.2	15056
10.3	5907	10.3	8183	10.3	9058	10.3	11842	10.3	12440	10.3	15180
10.4	5933	10.4	8350	10.4	9044	10.4	11833	10.4	12470	10.4	15181
10.5	5984	10.5	8452	10.5	9274	10.5	11931	10.5	12481	10.5	15147
10.6	6131	10.6	8400	10.6	9278	10.6	11790	10.6	12547	10.6	15365
10.7	6188	10.7	8566	10.7	9278	10.7	11903	10.7	12590	10.7	15305
10.8	6080	10.8	8435	10.8	9514	10.8	12189	10.8	12599	10.8	15282
10.9	6248	10.9	8686	10.9	9521	10.9	12185	10.9	12519	10.9	15352
11	6277	11	8725	11	9692	11	12233	11	12620	11	15488
11.1	6384	11.1	8778	11.1	9713	11.1	12244	11.1	12711	11.1	15574
11.2	6435	11.2	8897	11.2	9751	11.2	12077	11.2	12715	11.2	15421
11.3	6400	11.3	8778	11.3	9880	11.3	12204	11.3	12877	11.3	15384
11.4	6718	11.4	8743	11.4	9902	11.4	12206	11.4	12839	11.4	15413
11.5	6545	11.5	8857	11.5	9888	11.5	12214	11.5	12759	11.5	15437
11.6	6611	11.6	9065	11.6	9937	11.6	12222	11.6	12845	11.6	15478
11.7	6758	11.7	9054	11.7	10069	11.7	12250	11.7	12846	11.7	15539
11.8	6555	11.8	9074	11.8	10005	11.8	12403	11.8	12811	11.8	15553
11.9	6726	11.9	8973	11.9	10075	11.9	12292	11.9	12909	11.9	15434
12	6688	12	9128	12	10034	12	12264	12	12989	12	15665
12.1	6860	12.1	9055	12.1	10165	12.1	12438	12.1	13166	12.1	15521
12.2	6911	12.2	9137	12.2	10284	12.2	12265	12.2	12985	12.2	15514
12.3	6844	12.3	9124	12.3	10413	12.3	12482	12.3	13040	12.3	15582
12.4	6890	12.4	9318	12.4	10324	12.4	12370	12.4	13091	12.4	15446
12.5	6775	12.5	9144	12.5	10451	12.5	12476	12.5	13227	12.5	15593
12.6	6883	12.6	9181	12.6	10433	12.6	12419	12.6	13208	12.6	15693
12.7	6873	12.7	9312	12.7	10467	12.7	12496	12.7	13142	12.7	15572
12.8	6997	12.8	9158	12.8	10617	12.8	12543	12.8	13249	12.8	15768
12.9	7013	12.9	9304	12.9	10595	12.9	12464	12.9	13120	12.9	15594
13	7110	13	9371	13	10653	13	12373	13	13333	13	15583
13.1	7123	13.1	9322	13.1	10625	13.1	12506	13.1	13380	13.1	15665
13.2	7082	13.2	9473	13.2	10525	13.2	12533	13.2	13361	13.2	15637
13.3	7160	13.3	9506	13.3	10698	13.3	12522	13.3	13516	13.3	15742
13.4	7157	13.4	9500	13.4	10930	13.4	12555	13.4	13462	13.4	15789
13.5	7336	13.5	9579	13.5	10844	13.5	12451	13.5	13528	13.5	15876
13.6	7251	13.6	9500	13.6	10822	13.6	12622	13.6	13528	13.6	15681
13.7	7467	13.7	9565	13.7	10830	13.7	12748	13.7	13698	13.7	15838
13.8	7437	13.8	9801	13.8	11231	13.8	12634	13.8	13678	13.8	15947
13.9	7450	13.9	9751	13.9	11159	13.9	12706	13.9	13814	13.9	16055
14	7451	14	9866	14	11205	14	12967	14	13989	14	15994
14.1	7699	14.1	9749	14.1	11365	14.1	12840	14.1	13926	14.1	16044
14.2	7946	14.2	9865	14.2	11393	14.2	13056	14.2	14172	14.2	16138
14.3	7805	14.3	10101	14.3	11507	14.3	13066	14.3	14484	14.3	16217
14.4	7871	14.4	10236	14.4	11588	14.4	13162	14.4	14225	14.4	16185
14.5	8063	14.5	10320	14.5	11748	14.5	13194	14.5	14336	14.5	16247
14.6	8226	14.6	10344	14.6	11895	14.6	13192	14.6	14474	14.6	16328
14.7	8180	14.7	10363	14.7	11891	14.7	13321	14.7	14526	14.7	16448
14.8	8350	14.8	10518	14.8	12227	14.8	13257	14.8	14706	14.8	16410
14.9	8422	14.9	10731	14.9	11935	14.9	13334	14.9	14613	14.9	16502
15	8481	15	10776	15	12256	15	13549	15	14888	15	16455
15.1	8509	15.1	10799	15.1	12185	15.1	13604	15.1	14825	15.1	16594
15.2	8443	15.2	10902	15.2	12438	15.2	13597	15.2	14933	15.2	16806
15.3	8640	15.3	11024	15.3	12531	15.3	13687	15.3	15115	15.3	16759
15.4	8795	15.4	11122	15.4	12686	15.4	13706	15.4	15186	15.4	16843
15.5	8791	15.5	11116	15.5	12482	15.5	13745	15.5	15313	15.5	17020
15.6	8850	15.6	11112	15.6	12660	15.6	13979	15.6	15428	15.6	16853
15.7	9135	15.7	11182	15.7	12962	15.7	13852	15.7	15550	15.7	17037
15.8	8969	15.8	11285	15.8	12889	15.8	14006	15.8	15617	15.8	17159
15.9	9121	15.9	11560	15.9	13067	15.9	13995	15.9	15707	15.9	17051
16	9166	16	11590	16	13149	16	13904	16	16072	16	17274
16.1	9355	16.1	11466	16.1	13237	16.1	14162	16.1	15852	16.1	17180
16.2	9547	16.2	11735	16.2	13314	16.2	14366	16.2	15977	16.2	17443
16.3	9454	16.3	11834	16.3	13333	16.3	14280	16.3	16082	16.3	17368
16.4	9621	16.4	11893	16.4	13559	16.4	14446	16.4	16241	16.4	17493
16.5	9621	16.5	11940	16.5	13701	16.5	14532	16.5	16466	16.5	17488
16.6	9743	16.6	12118	16.6	13561	16.6	14444	16.6	16425	16.6	17546
16.7	9723	16.7	12160	16.7	13748	16.7	14552	16.7	16456	16.7	17651
16.8	9896	16.8	12306	16.8	14000	16.8	14667	16.8	16580	16.8	17630
16.9	9661	16.9	12435	16.9	13913	16.9	14741	16.9	16688	16.9	17915
17	9991	17	12391	17	13957	17	14700	17	16752	17	17878
17.1	10161	17.1	12348	17.1	13983	17.1	14812	17.1	16784	17.1	17826
17.2	10086	17.2	12475	17.2	14104	17.2	14917	17.2	16864	17.2	17879
17.3	9946	17.3	12423	17.3	14263	17.3	14684	17.3	16933	17.3	17821
17.4	10163	17.4	12556	17.4	14431	17.4	14896	17.4	17124	17.4	18071
17.5	10152	17.5	12504	17.5	14322	17.5	14931	17.5	17237	17.5	17791
17.6	10406	17.6	12707	17.6	14313	17.6	14749	17.6	17206	17.6	17998
17.7	10375	17.7	12740	17.7	14356	17.7	14768	17.7	17294	17.7	18150
17.8	10355	17.8	12693	17.8	14431	17.8	14845	17.8	17123	17.8	18035
17.9	10298	17.9	12531	17.9	14158	17.9	14909	17.9	17309	17.9	18072
18	10195	18	12548	18	14428	18	14936	18	17298	18	18124
18.1	10245	18.1	12559	18.1	14621	18.1	14965	18.1	17396	18.1	18032
18.2	10271	18.2	12686	18.2	14454	18.2	14802	18.2	17339	18.2	18136
18.3	10301	18.3	12568	18.3	14443	18.3	14788	18.3	17193	18.3	18066
18.4	10414	18.4	12644	18.4	14453	18.4	14833	18.4	17322	18.4	18063
18.5	10157	18.5	12728	18.5	14289	18.5	14706	18.5	17175	18.5	18013
18.6	10148	18.6	12531	18.6	14450	18.6	14793	18.6	17309	18.6	18095
18.7	9983	18.7	12482	18.7	14167	18.7	14668	18.7	17194	18.7	17862
18.8	10155	18.8	12320	18.8	14293	18.8	14589	18.8	17327	18.8	18036
18.9	10101	18.9	12367	18.9	14094	18.9	14555	18.9	17034	18.9	17944
19	9881	19	12265	19	14065	19	14318	19	17136	19	17834
19.1	9825	19.1	12190	19.1	14050	19.1	14373	19.1	17049	19.1	17767
19.2	9863	19.2	12193	19.2	13979	19.2	14371	19.2	16987	19.2	17703
19.3	9840	19.3	11915	19.3	13835	19.3	14132	19.3	16967	19.3	17734
19.4	9552	19.4	11951	19.4	14003	19.4	14297	19.4	16907	19.4	17640
19.5	9590	19.5	11930	19.5	13615	19.5	14065	19.5	16618	19.5	17649
19.6	9396	19.6	11916	19.6	13550	19.6	14191	19.6	16792	19.6	17502
19.7	9414	19.7	11738	19.7	13472	19.7	13971	19.7	16655	19.7	17337
19.8	9240	19.8	11713	19.8	13423	19.8	14038	19.8	16467	19.8	17479
19.9	9219	19.9	11720	19.9	13359	19.9	13836	19.9	16699	19.9	17295
20	9226	20	11402	20	13374	20	13750	20	16478	20	17256
20.1	9014	20.1	11331	20.1	12911	20.1	13709	20.1	16298	20.1	17140
20.2	9020	20.2	11362	20.2	13014	20.2	13603	20.2	16302	20.2	17129
20.3	9060	20.3	11276	20.3	12919	20.3	13460	20.3	16130	20.3	17090
20.4	8849	20.4	11187	20.4	12905	20.4	13449	20.4	16103	20.4	17052
20.5	8723	20.5	10990	20.5	12842	20.5	13289	20.5	16116	20.5	16914
20.6	8805	20.6	10899	20.6	12826	20.6	13106	20.6	16006	20.6	16857
20.7	8576	20.7	10746	20.7	12464	20.7	13233	20.7	15833	20.7	16810
20.8	8545	20.8	10813	20.8	12699	20.8	13097	20.8	15740	20.8	16753
20.9	8461	20.9	10763	20.9	12417	20.9	13095	20.9	15801	20.9	16684
21	8350	21	10502	21	12264	21	12918	21	15619	21	16668
21.1	8406	21.1	10586	21.1	12066	21.1	12798	21.1	15670	21.1	16508
21.2	8183	21.2	10369	21.2	12193	21.2	12989	21.2	15470	21.2	16430
21.3	8059	21.3	10233	21.3	12010	21.3	12796	21.3	15462	21.3	16435
21.4	8138	21.4	10152	21.4	11827	21.4	12636	21.4	15416	21.4	16392
21.5	7945	21.5	10197	21.5	11896	21.5	12611	21.5	15185	21.5	16370
21.6	7987	21.6	10098	21.6	11809	21.6	12541	21.6	15208	21.6	16441
21.7	7792	21.7	9999	21.7	11733	21.7	12643	21.7	15043	21.7	16283
21.8	7724	21.8	9908	21.8	11591	21.8	12422	21.8	15197	21.8	16249
21.9	7761	21.9	9792	21.9	11446	21.9	12326	21.9	14889	21.9	16072
22	7511	22	9916	22	11467	22	12283	22	14932	22	16193
22.1	7610	22.1	9668	22.1	11350	22.1	12248	22.1	15048	22.1	15968
22.2	7501	22.2	9778	22.2	11333	22.2	12088	22.2	14920	22.2	15978
22.3	7266	22.3	9730	22.3	11338	22.3	12131	22.3	14934	22.3	16065
22.4	7570	22.4	9542	22.4	11360	22.4	12232	22.4	14678	22.4	15871
22.5	7495	22.5	9549	22.5	11223	22.5	11963	22.5	14533	22.5	15948
22.6	7276	22.6	9388	22.6	11069	22.6	11764	22.6	14558	22.6	15812
22.7	7112	22.7	9337	22.7	11105	22.7	11893	22.7	14488	22.7	15717
22.8	7126	22.8	9315	22.8	11138	22.8	11926	22.8	14462	22.8	15869
22.9	7067	22.9	9406	22.9	11040	22.9	11867	22.9	14479	22.9	15610
23	7040	23	9184	23	10851	23	11799	23	14198	23	15766
23.1	6955	23.1	9204	23.1	11014	23.1	11781	23.1	14251	23.1	15714
23.2	6872	23.2	9107	23.2	10987	23.2	11658	23.2	14222	23.2	15710
23.3	6937	23.3	9080	23.3	10686	23.3	11714	23.3	14311	23.3	15617
23.4	6784	23.4	9042	23.4	10603	23.4	11548	23.4	14265	23.4	15531
23.5	6974	23.5	9094	23.5	10578	23.5	11505	23.5	14042	23.5	15497
23.6	6698	23.6	8995	23.6	10629	23.6	11640	23.6	14110	23.6	15549
23.7	6787	23.7	8937	23.7	10463	23.7	11460	23.7	14198	23.7	15360
23.8	6748	23.8	8743	23.8	10537	23.8	11526	23.8	13988	23.8	15483
23.9	6655	23.9	8766	23.9	10477	23.9	11466	23.9	13944	23.9	15319
24	6573	24	8711	24	10379	24	11298	24	13965	24	15353
24.1	6471	24.1	8691	24.1	10305	24.1	11367	24.1	13956	24.1	15364
24.2	6612	24.2	8775	24.2	10355	24.2	11371	24.2	13817	24.2	15337
24.3	6561	24.3	8570	24.3	10246	24.3	11239	24.3	13756	24.3	15307
24.4	6471	24.4	8640	24.4	10175	24.4	11252	24.4	13830	24.4	15329
24.5	6557	24.5	8504	24.5	10259	24.5	11283	24.5	13697	24.5	15176
24.6	6289	24.6	8527	24.6	10088	24.6	11115	24.6	13742	24.6	15230
24.7	6281	24.7	8501	24.7	10033	24.7	11188	24.7	13651	24.7	15244
24.8	6310	24.8	8398	24.8	10124	24.8	11326	24.8	13649	24.8	15018
24.9	6427	24.9	8269	24.9	10000	24.9	11067	24.9	13658	24.9	15085
25	6212	25	8401	25	9982	25	11044	25	13499	25	15073
25.1	6190	25.1	8385	25.1	10040	25.1	11029	25.1	13599	25.1	15027
25.2	6128	25.2	8217	25.2	10027	25.2	10995	25.2	13362	25.2	15018
25.3	6253	25.3	8213	25.3	9971	25.3	10946	25.3	13701	25.3	15033
25.4	6086	25.4	8274	25.4	9820	25.4	11083	25.4	13478	25.4	15033
25.5	6037	25.5	8280	25.5	9724	25.5	10890	25.5	13372	25.5	15029
25.6	6060	25.6	8231	25.6	9789	25.6	10927	25.6	13376	25.6	14903
25.7	6197	25.7	8094	25.7	9742	25.7	10886	25.7	13355	25.7	14873
25.8	6081	25.8	7968	25.8	9591	25.8	10785	25.8	13389	25.8	14819
25.9	5858	25.9	8037	25.9	9579	25.9	10677	25.9	13216	25.9	14871
26	5936	26	7986	26	9608	26	10773	26	13218	26	14857
26.1	5869	26.1	7905	26.1	9618	26.1	10783	26.1	13165	26.1	14758
26.2	5834	26.2	7874	26.2	9381	26.2	10759	26.2	13248	26.2	14694
26.3	5792	26.3	7733	26.3	9502	26.3	10659	26.3	13088	26.3	14711
26.4	5744	26.4	7712	26.4	9396	26.4	10619	26.4	13063	26.4	14711
26.5	5690	26.5	7627	26.5	9346	26.5	10549	26.5	13145	26.5	14558
26.6	5591	26.6	7546	26.6	9315	26.6	10433	26.6	12974	26.6	14593
26.7	5576	26.7	7790	26.7	9306	26.7	10548	26.7	12902	26.7	14639
26.8	5659	26.8	7613	26.8	9213	26.8	10371	26.8	12812	26.8	14579
26.9	5561	26.9	7571	26.9	9185	26.9	10313	26.9	12833	26.9	14553
27	5513	27	7561	27	9331	27	10268	27	12729	27	14460
27.1	5469	27.1	7431	27.1	9218	27.1	10282	27.1	12748	27.1	14404
27.2	5325	27.2	7269	27.2	8975	27.2	10296	27.2	12636	27.2	14443
27.3	5234	27.3	7260	27.3	8988	27.3	10257	27.3	12653	27.3	14392
27.4	5310	27.4	7263	27.4	8789	27.4	10100	27.4	12466	27.4	14318
27.5	5120	27.5	7323	27.5	8740	27.5	10166	27.5	12466	27.5	14270
27.6	5169	27.6	7081	27.6	8728	27.6	10038	27.6	12418	27.6	14231
27.7	5111	27.7	7180	27.7	8732	27.7	10143	27.7	12346	27.7	14115
27.8	5145	27.8	7111	27.8	8684	27.8	10051	27.8	12370	27.8	14256
27.9	5050	27.9	7141	27.9	8570	27.9	9968	27.9	12344	27.9	14147
28	4906	28	6956	28	8433	28	9868	28	12214	28	14083
28.1	4873	28.1	6922	28.1	8531	28.1	9944	28.1	12081	28.1	14003
28.2	4712	28.2	6924	28.2	8347	28.2	9852	28.2	12248	28.2	13966
28.3	4801	28.3	6818	28.3	8431	28.3	9808	28.3	12039	28.3	13836
28.4	4817	28.4	7006	28.4	8355	28.4	9802	28.4	12114	28.4	13917
28.5	4787	28.5	6841	28.5	8296	28.5	9761	28.5	12079	28.5	13936
28.6	4833	28.6	6602	28.6	8311	28.6	9758	28.6	12099	28.6	13911
28.7	4618	28.7	6772	28.7	8123	28.7	9723	28.7	11954	28.7	13864
28.8	4598	28.8	6828	28.8	8143	28.8	9679	28.8	11879	28.8	13875
28.9	4625	28.9	6679	28.9	8197	28.9	9597	28.9	11858	28.9	13815
29	4757	29	6561	29	8163	29	9712	29	11926	29	13769
29.1	4636	29.1	6577	29.1	8145	29.1	9675	29.1	11738	29.1	13828
29.2	4586	29.2	6769	29.2	8075	29.2	9643	29.2	11976	29.2	13943
29.3	4698	29.3	6791	29.3	8177	29.3	9828	29.3	12019	29.3	13985
29.4	4674	29.4	6639	29.4	8121	29.4	9815	29.4	12120	29.4	14087
29.5	4927	29.5	6771	29.5	8320	29.5	10001	29.5	12232	29.5	14320
29.6	4924	29.6	7044	29.6	8446	29.6	10199	29.6	12345	29.6	14470
29.7	4976	29.7	7023	29.7	8487	29.7	10086	29.7	12571	29.7	14776
29.8	4810	29.8	6901	29.8	8503	29.8	10210	29.8	12778	29.8	14993
29.9	4604	29.9	6587	29.9	8148	29.9	10100	29.9	13084	29.9	14868
30	4496	30	6672	30	7967	30	9912	30	13062	30	14655
30.1	4347	30.1	6421	30.1	7854	30.1	9812	30.1	12889	30.1	14342
30.2	4244	30.2	6315	30.2	7672	30.2	9630	30.2	12543	30.2	14020
30.3	4235	30.3	6193	30.3	7727	30.3	9583	30.3	12376	30.3	13857
30.4	4225	30.4	6194	30.4	7611	30.4	9474	30.4	11956	30.4	13681
30.5	4035	30.5	6129	30.5	7617	30.5	9378	30.5	11710	30.5	13532
30.6	4126	30.6	6083	30.6	7597	30.6	9302	30.6	11560	30.6	13355
30.7	4198	30.7	6014	30.7	7480	30.7	9202	30.7	11551	30.7	13374
30.8	4026	30.8	6090	30.8	7400	30.8	9178	30.8	11337	30.8	13293
30.9	4023	30.9	5998	30.9	7526	30.9	9114	30.9	11216	30.9	13256
31	3984	31	6005	31	7410	31	9047	31	11229	31	13314
31.1	3981	31.1	5923	31.1	7376	31.1	9152	31.1	11147	31.1	13138
31.2	3869	31.2	5982	31.2	7224	31.2	9064	31.2	11026	31.2	13117
31.3	3961	31.3	5936	31.3	7374	31.3	9030	31.3	11137	31.3	13139
31.4	3890	31.4	6063	31.4	7303	31.4	8907	31.4	11003	31.4	13137
31.5	3907	31.5	5819	31.5	7251	31.5	9031	31.5	10973	31.5	13113
31.6	3833	31.6	5866	31.6	7308	31.6	8956	31.6	10973	31.6	13067
31.7	3898	31.7	5854	31.7	7174	31.7	8941	31.7	10906	31.7	13036
31.8	3844	31.8	5842	31.8	7093	31.8	8888	31.8	10912	31.8	12978
31.9	3677	31.9	5685	31.9	7162	31.9	8917	31.9	10915	31.9	12985
32	3796	32	5732	32	7161	32	8873	32	10863	32	13008
32.1	3705	32.1	5866	32.1	7100	32.1	8806	32.1	10802	32.1	12954
32.2	3747	32.2	5720	32.2	7097	32.2	8790	32.2	10819	32.2	12985
32.3	3763	32.3	5718	32.3	7059	32.3	8845	32.3	10829	32.3	12993
32.4	3686	32.4	5671	32.4	7082	32.4	8836	32.4	10831	32.4	12971
32.5	3712	32.5	5671	32.5	6958	32.5	8719	32.5	10748	32.5	12878
32.6	3734	32.6	5738	32.6	6953	32.6	8718	32.6	10739	32.6	12922
32.7	3653	32.7	5589	32.7	7054	32.7	8769	32.7	10655	32.7	12902
32.8	3740	32.8	5701	32.8	7012	32.8	8802	32.8	10721	32.8	12926
32.9	3621	32.9	5667	32.9	7027	32.9	8810	32.9	10690	32.9	12853
33	3705	33	5641	33	6980	33	8770	33	10757	33	12846
33.1	3648	33.1	5661	33.1	6950	33.1	8713	33.1	10739	33.1	12881
33.2	3829	33.2	5567	33.2	6966	33.2	8791	33.2	10684	33.2	12929
33.3	3686	33.3	5646	33.3	7029	33.3	8818	33.3	10712	33.3	12934
33.4	3655	33.4	5631	33.4	7014	33.4	8847	33.4	10629	33.4	12982
33.5	3855	33.5	5654	33.5	7071	33.5	8737	33.5	10697	33.5	12873
33.6	3908	33.6	5745	33.6	7188	33.6	8853	33.6	10680	33.6	12928
33.7	3898	33.7	5811	33.7	7284	33.7	8809	33.7	10765	33.7	12970
33.8	4030	33.8	5899	33.8	7353	33.8	8939	33.8	10781	33.8	13072
33.9	4276	33.9	6008	33.9	7432	33.9	9067	33.9	10884	33.9	13122
34	4568	34	6277	34	7811	34	9194	34	10976	34	13207
34.1	4951	34.1	6602	34.1	8048	34.1	9332	34.1	11162	34.1	13360
34.2	5405	34.2	7099	34.2	8548	34.2	9429	34.2	11285	34.2	13585
34.3	5859	34.3	7546	34.3	8979	34.3	9769	34.3	11430	34.3	13684
34.4	6018	34.4	7655	34.4	9244	34.4	9969	34.4	11791	34.4	14100
34.5	5629	34.5	7385	34.5	9170	34.5	10060	34.5	12037	34.5	14322
34.6	5278	34.6	6970	34.6	8737	34.6	9942	34.6	12270	34.6	14440
34.7	4814	34.7	6412	34.7	8301	34.7	9856	34.7	12315	34.7	14337
34.8	4385	34.8	6043	34.8	7724	34.8	9628	34.8	12195	34.8	14129
34.9	3979	34.9	5821	34.9	7434	34.9	9370	34.9	11997	34.9	13786
35	3858	35	5522	35	7105	35	9207	35	11890	35	13560
35.1	3835	35.1	5466	35.1	6992	35.1	8935	35.1	11598	35.1	13360
35.2	3492	35.2	5385	35.2	6799	35.2	8784	35.2	11329	35.2	13123
35.3	3430	35.3	5420	35.3	6767	35.3	8765	35.3	11084	35.3	12984
35.4	3303	35.4	5316	35.4	6729	35.4	8597	35.4	10811	35.4	12920
35.5	3450	35.5	5310	35.5	6631	35.5	8587	35.5	10698	35.5	12859
35.6	3383	35.6	5266	35.6	6524	35.6	8570	35.6	10711	35.6	12808
35.7	3286	35.7	5233	35.7	6551	35.7	8537	35.7	10489	35.7	12655
35.8	3266	35.8	5226	35.8	6525	35.8	8436	35.8	10527	35.8	12753
35.9	3249	35.9	5237	35.9	6531	35.9	8434	35.9	10520	35.9	12696
36	3207	36	5162	36	6479	36	8429	36	10311	36	12674
36.1	3235	36.1	5056	36.1	6447	36.1	8478	36.1	10216	36.1	12619
36.2	3199	36.2	5172	36.2	6431	36.2	8334	36.2	10351	36.2	12569
36.3	3255	36.3	5068	36.3	6398	36.3	8473	36.3	10302	36.3	12594
36.4	3191	36.4	5132	36.4	6282	36.4	8378	36.4	10397	36.4	12598
36.5	3078	36.5	5135	36.5	6394	36.5	8289	36.5	10265	36.5	12564
36.6	3149	36.6	5143	36.6	6400	36.6	8394	36.6	10285	36.6	12599
36.7	3089	36.7	5089	36.7	6329	36.7	8268	36.7	10188	36.7	12559
36.8	3105	36.8	5072	36.8	6328	36.8	8327	36.8	10274	36.8	12543
36.9	3050	36.9	4992	36.9	6272	36.9	8290	36.9	10236	36.9	12525
37	3047	37	4942	37	6367	37	8296	37	10240	37	12531
37.1	3080	37.1	5077	37.1	6296	37.1	8324	37.1	10169	37.1	12474
37.2	3020	37.2	5040	37.2	6288	37.2	8309	37.2	10214	37.2	12581
37.3	3006	37.3	4970	37.3	6296	37.3	8257	37.3	10135	37.3	12558
37.4	3047	37.4	5032	37.4	6337	37.4	8255	37.4	10066	37.4	12521
37.5	3064	37.5	5037	37.5	6228	37.5	8239	37.5	10091	37.5	12493
37.6	3030	37.6	4959	37.6	6258	37.6	8281	37.6	10246	37.6	12568
37.7	3038	37.7	4989	37.7	6252	37.7	8266	37.7	10186	37.7	12535
37.8	2932	37.8	5072	37.8	6228	37.8	8200	37.8	10121	37.8	12534
37.9	2885	37.9	4981	37.9	6306	37.9	8252	37.9	10208	37.9	12541
38	3035	38	4954	38	6125	38	8185	38	10165	38	12504
38.1	2959	38.1	4943	38.1	6309	38.1	8233	38.1	10101	38.1	12485
38.2	2900	38.2	4939	38.2	6237	38.2	8194	38.2	10162	38.2	12501
38.3	2951	38.3	4900	38.3	6195	38.3	8198	38.3	10138	38.3	12460
38.4	2849	38.4	4931	38.4	6092	38.4	8167	38.4	10144	38.4	12458
38.5	2903	38.5	4901	38.5	6089	38.5	8166	38.5	10070	38.5	12429
38.6	2851	38.6	4830	38.6	6147	38.6	8180	38.6	10118	38.6	12322
38.7	2916	38.7	4856	38.7	6136	38.7	8204	38.7	10030	38.7	12471
38.8	2859	38.8	4876	38.8	6174	38.8	8062	38.8	10119	38.8	12351
38.9	2911	38.9	4846	38.9	6179	38.9	8086	38.9	10038	38.9	12427
39	2885	39	4824	39	6203	39	8145	39	10101	39	12435
39.1	2839	39.1	4866	39.1	6095	39.1	8101	39.1	10095	39.1	12425
39.2	2880	39.2	4854	39.2	6116	39.2	8184	39.2	10119	39.2	12416
39.3	2881	39.3	4847	39.3	6026	39.3	8165	39.3	10070	39.3	12383
39.4	2857	39.4	4814	39.4	6101	39.4	8073	39.4	10001	39.4	12454
39.5	2871	39.5	4797	39.5	6077	39.5	8100	39.5	9993	39.5	12401
39.6	2862	39.6	4771	39.6	6082	39.6	8119	39.6	10024	39.6	12354
39.7	2865	39.7	4836	39.7	6114	39.7	8117	39.7	10009	39.7	12390
39.8	2797	39.8	4835	39.8	6068	39.8	8105	39.8	10017	39.8	12459
39.9	2855	39.9	4797	39.9	6045	39.9	8133	39.9	9923	39.9	12387
40	2802	40	4760	40	6162	40	8081	40	9973	40	12375
40.1	2904	40.1	4771	40.1	5996	40.1	8095	40.1	10007	40.1	12392
40.2	2905	40.2	4760	40.2	5995	40.2	8114	40.2	9935	40.2	12388
40.3	2766	40.3	4740	40.3	6047	40.3	8086	40.3	9988	40.3	12320
40.4	2787	40.4	4776	40.4	6061	40.4	8111	40.4	10066	40.4	12313
40.5	2788	40.5	4757	40.5	6021	40.5	8069	40.5	9918	40.5	12351
40.6	2714	40.6	4768	40.6	6073	40.6	8108	40.6	9900	40.6	12401
40.7	2754	40.7	4757	40.7	6045	40.7	8086	40.7	9926	40.7	12309
40.8	2736	40.8	4752	40.8	6003	40.8	7987	40.8	9868	40.8	12321
40.9	2778	40.9	4726	40.9	5930	40.9	8021	40.9	9957	40.9	12322
41	2798	41	4778	41	6029	41	7990	41	9939	41	12315
41.1	2760	41.1	4753	41.1	6068	41.1	8076	41.1	9947	41.1	12338
41.2	2810	41.2	4680	41.2	6006	41.2	8032	41.2	9907	41.2	12292
41.3	2697	41.3	4708	41.3	5929	41.3	8021	41.3	9933	41.3	12361
41.4	2860	41.4	4792	41.4	5960	41.4	7963	41.4	9888	41.4	12343
41.5	2904	41.5	4772	41.5	5951	41.5	7973	41.5	9948	41.5	12375
41.6	2768	41.6	4777	41.6	5919	41.6	7972	41.6	9910	41.6	12348
41.7	2780	41.7	4740	41.7	6012	41.7	8057	41.7	9890	41.7	12296
41.8	2755	41.8	4778	41.8	5987	41.8	7984	41.8	9885	41.8	12255
41.9	2727	41.9	4751	41.9	6008	41.9	8022	41.9	9852	41.9	12271
42	2777	42	4727	42	5999	42	8051	42	9793	42	12242
42.1	2780	42.1	4865	42.1	5957	42.1	7979	42.1	9873	42.1	12280
42.2	2745	42.2	4676	42.2	6008	42.2	8048	42.2	9879	42.2	12324
42.3	2708	42.3	4635	42.3	5963	42.3	8001	42.3	9843	42.3	12271
42.4	2692	42.4	4684	42.4	5988	42.4	7981	42.4	9912	42.4	12307
42.5	2690	42.5	4696	42.5	5975	42.5	8000	42.5	9774	42.5	12291
42.6	2799	42.6	4777	42.6	6048	42.6	8038	42.6	9818	42.6	12341
42.7	2764	42.7	4802	42.7	5943	42.7	7953	42.7	9847	42.7	12338
42.8	2752	42.8	4730	42.8	6032	42.8	8020	42.8	9840	42.8	12255
42.9	2730	42.9	4748	42.9	5965	42.9	7971	42.9	9794	42.9	12286
43	2723	43	4782	43	5986	43	8045	43	9863	43	12270
43.1	2797	43.1	4689	43.1	6006	43.1	8050	43.1	9821	43.1	12298
43.2	2748	43.2	4738	43.2	5996	43.2	7978	43.2	9813	43.2	12232
43.3	2771	43.3	4744	43.3	6016	43.3	8035	43.3	9793	43.3	12166
43.4	2777	43.4	4702	43.4	5988	43.4	8020	43.4	9861	43.4	12256
43.5	2800	43.5	4661	43.5	5968	43.5	7976	43.5	9834	43.5	12284
43.6	2830	43.6	4701	43.6	5972	43.6	7929	43.6	9840	43.6	12255
43.7	2719	43.7	4726	43.7	6089	43.7	8026	43.7	9795	43.7	12221
43.8	2816	43.8	4742	43.8	5959	43.8	8065	43.8	9778	43.8	12263
43.9	2817	43.9	4721	43.9	6095	43.9	7980	43.9	9918	43.9	12228
44	2699	44	4653	44	5898	44	8057	44	9866	44	12272
44.1	2855	44.1	4702	44.1	5970	44.1	8074	44.1	9822	44.1	12266
44.2	2729	44.2	4774	44.2	5945	44.2	8052	44.2	9840	44.2	12203
44.3	2806	44.3	4751	44.3	6004	44.3	8056	44.3	9770	44.3	12194
44.4	2840	44.4	4729	44.4	5961	44.4	8040	44.4	9800	44.4	12218
44.5	2773	44.5	4811	44.5	6091	44.5	8033	44.5	9847	44.5	12246
44.6	2769	44.6	4739	44.6	5957	44.6	7991	44.6	9845	44.6	12233
44.7	2840	44.7	4777	44.7	6007	44.7	8003	44.7	9790	44.7	12184
44.8	2854	44.8	4808	44.8	6076	44.8	8044	44.8	9812	44.8	12208
44.9	2744	44.9	4901	44.9	6150	44.9	8075	44.9	9844	44.9	12218
45	2825	45	4761	45	6089	45	7998	45	9798	45	12246
45.1	2763	45.1	4746	45.1	6032	45.1	8035	45.1	9747	45.1	12211
45.2	2808	45.2	4794	45.2	5962	45.2	8081	45.2	9766	45.2	12194
45.3	2717	45.3	4807	45.3	5966	45.3	8023	45.3	9783	45.3	12204
45.4	2777	45.4	4742	45.4	6052	45.4	8049	45.4	9808	45.4	12241
45.5	2835	45.5	4795	45.5	5906	45.5	8035	45.5	9854	45.5	12157
45.6	2812	45.6	4702	45.6	6027	45.6	8017	45.6	9708	45.6	12175
45.7	2851	45.7	4713	45.7	5953	45.7	8043	45.7	9737	45.7	12248
45.8	2859	45.8	4750	45.8	5969	45.8	8024	45.8	9789	45.8	12230
45.9	2749	45.9	4720	45.9	6013	45.9	7931	45.9	9763	45.9	12191
46	2803	46	4752	46	5951	46	7955	46	9812	46	12168
46.1	2865	46.1	4770	46.1	5971	46.1	7986	46.1	9731	46.1	12189
46.2	2773	46.2	4790	46.2	5938	46.2	7913	46.2	9711	46.2	12226
46.3	2790	46.3	4706	46.3	6024	46.3	8075	46.3	9733	46.3	12123
46.4	2793	46.4	4736	46.4	5975	46.4	8025	46.4	9744	46.4	12140
46.5	2735	46.5	4664	46.5	5907	46.5	8014	46.5	9704	46.5	12160
46.6	2745	46.6	4637	46.6	5990	46.6	7993	46.6	9672	46.6	12139
46.7	2791	46.7	4823	46.7	6001	46.7	7994	46.7	9815	46.7	12237
46.8	2738	46.8	4703	46.8	6008	46.8	7931	46.8	9730	46.8	12136
46.9	2828	46.9	4663	46.9	6081	46.9	7981	46.9	9685	46.9	12183
47	2804	47	4722	47	6023	47	7996	47	9761	47	12217
47.1	2738	47.1	4711	47.1	5984	47.1	7968	47.1	9689	47.1	12220
47.2	2792	47.2	4742	47.2	5979	47.2	7957	47.2	9743	47.2	12156
47.3	2768	47.3	4687	47.3	5984	47.3	8024	47.3	9743	47.3	12118
47.4	2728	47.4	4684	47.4	5983	47.4	8034	47.4	9722	47.4	12198
47.5	2793	47.5	4717	47.5	5977	47.5	7929	47.5	9749	47.5	12180
47.6	2708	47.6	4746	47.6	5947	47.6	7905	47.6	9668	47.6	12246
47.7	2818	47.7	4684	47.7	5899	47.7	7992	47.7	9763	47.7	12164
47.8	2791	47.8	4757	47.8	6028	47.8	7918	47.8	9698	47.8	12133
47.9	2803	47.9	4785	47.9	5909	47.9	8055	47.9	9686	47.9	12119
48	2876	48	4747	48	5980	48	7888	48	9668	48	12206
48.1	2765	48.1	4712	48.1	6076	48.1	7961	48.1	9676	48.1	12170
48.2	2719	48.2	4654	48.2	6023	48.2	7944	48.2	9735	48.2	12144
48.3	2895	48.3	4707	48.3	6092	48.3	8082	48.3	9692	48.3	12157
48.4	2793	48.4	4714	48.4	5967	48.4	7990	48.4	9695	48.4	12075
48.5	2943	48.5	4742	48.5	6061	48.5	8000	48.5	9705	48.5	12201
48.6	2911	48.6	4751	48.6	6054	48.6	8022	48.6	9697	48.6	12191
48.7	2936	48.7	4830	48.7	6080	48.7	7974	48.7	9733	48.7	12168
48.8	3101	48.8	4869	48.8	6173	48.8	8078	48.8	9675	48.8	12196
48.9	3072	48.9	5025	48.9	6331	48.9	8147	48.9	9736	48.9	12251
49	3224	49	5137	49	6416	49	8242	49	9832	49	12259
49.1	3332	49.1	5180	49.1	6640	49.1	8205	49.1	9820	49.1	12310
49.2	3698	49.2	5460	49.2	6821	49.2	8249	49.2	9821	49.2	12426
49.3	3936	49.3	5705	49.3	6984	49.3	8410	49.3	9952	49.3	12405
49.4	4127	49.4	5890	49.4	7316	49.4	8576	49.4	10085	49.4	12654
49.5	4306	49.5	5910	49.5	7348	49.5	8665	49.5	10174	49.5	12741
49.6	4019	49.6	5711	49.6	7276	49.6	8773	49.6	10359	49.6	12941
49.7	3893	49.7	5455	49.7	7056	49.7	8875	49.7	10648	49.7	13074
49.8	3585	49.8	5317	49.8	6663	49.8	8871	49.8	10721	49.8	13095
49.9	3331	49.9	5100	49.9	6425	49.9	8743	49.9	10761	49.9	13096
50	3059	50	4935	50	6287	50	8552	50	10711	50	12988
50.1	2961	50.1	4822	50.1	6169	50.1	8455	50.1	10648	50.1	12918
50.2	2902	50.2	4668	50.2	6016	50.2	8356	50.2	10484	50.2	12700
50.3	2752	50.3	4697	50.3	5960	50.3	8163	50.3	10353	50.3	12510
50.4	2764	50.4	4595	50.4	5946	50.4	8139	50.4	10215	50.4	12475
50.5	2681	50.5	4626	50.5	5949	50.5	8056	50.5	10029	50.5	12290
50.6	2677	50.6	4619	50.6	5848	50.6	7919	50.6	9901	50.6	12296
50.7	2728	50.7	4566	50.7	5873	50.7	7923	50.7	9799	50.7	12144
50.8	2652	50.8	4581	50.8	5811	50.8	7921	50.8	9645	50.8	12120
50.9	2689	50.9	4522	50.9	5847	50.9	7850	50.9	9649	50.9	12122
51	2562	51	4564	51	5808	51	7824	51	9538	51	12060
51.1	2583	51.1	4495	51.1	5760	51.1	7846	51.1	9529	51.1	12031
51.2	2518	51.2	4464	51.2	5669	51.2	7860	51.2	9562	51.2	12054
51.3	2612	51.3	4528	51.3	5649	51.3	7761	51.3	9564	51.3	12012
51.4	2557	51.4	4491	51.4	5678	51.4	7816	51.4	9591	51.4	12055
51.5	2538	51.5	4485	51.5	5714	51.5	7741	51.5	9464	51.5	11964
51.6	2464	51.6	4401	51.6	5681	51.6	7765	51.6	9480	51.6	12021
51.7	2603	51.7	4443	51.7	5700	51.7	7765	51.7	9489	51.7	12027
51.8	2479	51.8	4408	51.8	5616	51.8	7682	51.8	9401	51.8	11938
51.9	2558	51.9	4383	51.9	5649	51.9	7752	51.9	9521	51.9	11978
52	2427	52	4370	52	5627	52	7800	52	9470	52	11962
52.1	2487	52.1	4417	52.1	5608	52.1	7723	52.1	9478	52.1	11931
52.2	2474	52.2	4386	52.2	5643	52.2	7762	52.2	9441	52.2	11934
52.3	2444	52.3	4438	52.3	5574	52.3	7653	52.3	9449	52.3	11957
52.4	2484	52.4	4437	52.4	5595	52.4	7712	52.4	9405	52.4	11972
52.5	2395	52.5	4335	52.5	5514	52.5	7668	52.5	9447	52.5	11962
52.6	2417	52.6	4311	52.6	5551	52.6	7642	52.6	9411	52.6	11943
52.7	2380	52.7	4300	52.7	5556	52.7	7602	52.7	9389	52.7	11953
52.8	2364	52.8	4369	52.8	5548	52.8	7692	52.8	9298	52.8	11938
52.9	2407	52.9	4415	52.9	5582	52.9	7652	52.9	9376	52.9	11950
53	2364	53	4309	53	5540	53	7711	53	9380	53	11904
53.1	2382	53.1	4313	53.1	5502	53.1	7660	53.1	9310	53.1	11948
53.2	2295	53.2	4343	53.2	5530	53.2	7698	53.2	9331	53.2	11884
53.3	2369	53.3	4303	53.3	5577	53.3	7614	53.3	9359	53.3	11917
53.4	2339	53.4	4313	53.4	5515	53.4	7638	53.4	9353	53.4	11903
53.5	2390	53.5	4304	53.5	5548	53.5	7705	53.5	9339	53.5	11973
53.6	2323	53.6	4316	53.6	5468	53.6	7664	53.6	9340	53.6	11908
53.7	2291	53.7	4277	53.7	5398	53.7	7597	53.7	9321	53.7	11879
53.8	2359	53.8	4211	53.8	5512	53.8	7626	53.8	9378	53.8	11923
53.9	2267	53.9	4305	53.9	5472	53.9	7589	53.9	9310	53.9	11919
54	2233	54	4234	54	5433	54	7594	54	9374	54	11890
54.1	2268	54.1	4236	54.1	5418	54.1	7578	54.1	9239	54.1	11931
54.2	2279	54.2	4214	54.2	5451	54.2	7588	54.2	9259	54.2	11964
54.3	2323	54.3	4212	54.3	5420	54.3	7580	54.3	9311	54.3	11911
54.4	2300	54.4	4256	54.4	5477	54.4	7642	54.4	9226	54.4	11877
54.5	2307	54.5	4236	54.5	5442	54.5	7580	54.5	9279	54.5	11879
54.6	2278	54.6	4217	54.6	5394	54.6	7606	54.6	9284	54.6	11896
54.7	2257	54.7	4197	54.7	5418	54.7	7565	54.7	9306	54.7	11921
54.8	2254	54.8	4265	54.8	5397	54.8	7679	54.8	9296	54.8	11882
54.9	2284	54.9	4229	54.9	5386	54.9	7589	54.9	9311	54.9	11875
55	2259	55	4190	55	5424	55	7574	55	9228	55	11850
55.1	2306	55.1	4248	55.1	5377	55.1	7577	55.1	9228	55.1	11852
55.2	2267	55.2	4216	55.2	5399	55.2	7583	55.2	9273	55.2	11845
55.3	2259	55.3	4239	55.3	5358	55.3	7605	55.3	9290	55.3	11895
55.4	2279	55.4	4194	55.4	5406	55.4	7476	55.4	9278	55.4	11878
55.5	2227	55.5	4171	55.5	5349	55.5	7559	55.5	9314	55.5	11869
55.6	2217	55.6	4204	55.6	5338	55.6	7532	55.6	9307	55.6	11872
55.7	2261	55.7	4195	55.7	5379	55.7	7547	55.7	9310	55.7	11855
55.8	2215	55.8	4175	55.8	5395	55.8	7509	55.8	9263	55.8	11814
55.9	2318	55.9	4206	55.9	5331	55.9	7527	55.9	9219	55.9	11868
56	2206	56	4219	56	5280	56	7519	56	9273	56	11843
56.1	2242	56.1	4206	56.1	5410	56.1	7569	56.1	9306	56.1	11818
56.2	2172	56.2	4208	56.2	5409	56.2	7576	56.2	9210	56.2	11895
56.3	2222	56.3	4167	56.3	5277	56.3	7554	56.3	9186	56.3	11869
56.4	2144	56.4	4149	56.4	5383	56.4	7522	56.4	9201	56.4	11879
56.5	2139	56.5	4133	56.5	5280	56.5	7490	56.5	9242	56.5	11801
56.6	2175	56.6	4166	56.6	5427	56.6	7554	56.6	9200	56.6	11857
56.7	2157	56.7	4177	56.7	5320	56.7	7477	56.7	9208	56.7	11835
56.8	2201	56.8	4134	56.8	5299	56.8	7546	56.8	9225	56.8	11881
56.9	2164	56.9	4135	56.9	5305	56.9	7523	56.9	9234	56.9	11846
57	2237	57	4171	57	5290	57	7512	57	9245	57	11849
57.1	2186	57.1	4167	57.1	5358	57.1	7518	57.1	9246	57.1	11844
57.2	2212	57.2	4139	57.2	5368	57.2	7560	57.2	9236	57.2	11791
57.3	2146	57.3	4203	57.3	5346	57.3	7526	57.3	9175	57.3	11786
57.4	2142	57.4	4169	57.4	5312	57.4	7536	57.4	9200	57.4	11830
57.5	2162	57.5	4172	57.5	5301	57.5	7513	57.5	9154	57.5	11844
57.6	2166	57.6	4150	57.6	5396	57.6	7489	57.6	9195	57.6	11832
57.7	2155	57.7	4197	57.7	5310	57.7	7511	57.7	9154	57.7	11845
57.8	2181	57.8	4149	57.8	5254	57.8	7539	57.8	9228	57.8	11906
57.9	2166	57.9	4221	57.9	5331	57.9	7511	57.9	9231	57.9	11834
58	2165	58	4076	58	5313	58	7545	58	9202	58	11852
58.1	2203	58.1	4139	58.1	5302	58.1	7518	58.1	9255	58.1	11860
58.2	2212	58.2	4142	58.2	5312	58.2	7563	58.2	9188	58.2	11852
58.3	2218	58.3	4155	58.3	5318	58.3	7621	58.3	9269	58.3	11909
58.4	2209	58.4	4189	58.4	5275	58.4	7585	58.4	9282	58.4	11921
58.5	2219	58.5	4181	58.5	5361	58.5	7589	58.5	9367	58.5	11910
58.6	2238	58.6	4227	58.6	5315	58.6	7581	58.6	9266	58.6	11954
58.7	2209	58.7	4234	58.7	5335	58.7	7642	58.7	9363	58.7	12003
58.8	2254	58.8	4278	58.8	5380	58.8	7723	58.8	9379	58.8	12084
58.9	2278	58.9	4283	58.9	5405	58.9	7716	58.9	9428	58.9	12102
59	2210	59	4109	59	5351	59	7725	59	9448	59	12089
59.1	2224	59.1	4211	59.1	5407	59.1	7679	59.1	9523	59.1	12154
59.2	2216	59.2	4135	59.2	5295	59.2	7712	59.2	9673	59.2	12220
59.3	2242	59.3	4194	59.3	5347	59.3	7590	59.3	9606	59.3	12235
59.4	2256	59.4	4148	59.4	5351	59.4	7611	59.4	9662	59.4	12190
59.5	2222	59.5	4077	59.5	5347	59.5	7615	59.5	9613	59.5	12205
59.6	2142	59.6	4113	59.6	5279	59.6	7593	59.6	9534	59.6	12176
59.7	2184	59.7	4148	59.7	5287	59.7	7608	59.7	9535	59.7	12043
59.8	2190	59.8	4119	59.8	5276	59.8	7561	59.8	9431	59.8	12048
59.9	2112	59.9	4086	59.9	5279	59.9	7524	59.9	9471	59.9	11991
60	2169	60	4158	60	5286	60	7526	60	9378	60	11887
60.1	2167	60.1	4078	60.1	5310	60.1	7499	60.1	9303	60.1	11936
60.2	2142	60.2	4119	60.2	5258	60.2	7542	60.2	9287	60.2	11771
60.3	2178	60.3	4150	60.3	5213	60.3	7528	60.3	9257	60.3	11809
60.4	2187	60.4	4127	60.4	5282	60.4	7539	60.4	9244	60.4	11850
60.5	2147	60.5	4162	60.5	5304	60.5	7510	60.5	9192	60.5	11801
60.6	2133	60.6	4116	60.6	5329	60.6	7525	60.6	9231	60.6	11783
60.7	2227	60.7	4159	60.7	5285	60.7	7436	60.7	9103	60.7	11875
60.8	2130	60.8	4221	60.8	5261	60.8	7527	60.8	9169	60.8	11817
60.9	2266	60.9	4134	60.9	5331	60.9	7501	60.9	9214	60.9	11819
61	2209	61	4187	61	5322	61	7530	61	9220	61	11811
61.1	2264	61.1	4205	61.1	5428	61.1	7565	61.1	9198	61.1	11842
61.2	2259	61.2	4248	61.2	5378	61.2	7514	61.2	9129	61.2	11816
61.3	2331	61.3	4259	61.3	5478	61.3	7560	61.3	9174	61.3	11816
61.4	2363	61.4	4375	61.4	5475	61.4	7602	61.4	9193	61.4	11879
61.5	2460	61.5	4346	61.5	5601	61.5	7656	61.5	9220	61.5	11839
61.6	2563	61.6	4399	61.6	5650	61.6	7556	61.6	9208	61.6	11881
61.7	2563	61.7	4416	61.7	5625	61.7	7700	61.7	9231	61.7	11885
61.8	2561	61.8	4408	61.8	5640	61.8	7646	61.8	9276	61.8	11969
61.9	2415	61.9	4280	61.9	5575	61.9	7711	61.9	9348	61.9	12013
62	2429	62	4263	62	5471	62	7764	62	9399	62	12007
62.1	2273	62.1	4190	62.1	5404	62.1	7674	62.1	9322	62.1	12051
62.2	2223	62.2	4212	62.2	5386	62.2	7617	62.2	9377	62.2	12057
62.3	2268	62.3	4063	62.3	5334	62.3	7606	62.3	9379	62.3	12088
62.4	2145	62.4	4082	62.4	5290	62.4	7510	62.4	9423	62.4	12030
62.5	2198	62.5	4099	62.5	5321	62.5	7521	62.5	9384	62.5	11957
62.6	2212	62.6	4087	62.6	5209	62.6	7504	62.6	9370	62.6	11940
62.7	2038	62.7	4042	62.7	5236	62.7	7496	62.7	9325	62.7	11862
62.8	2164	62.8	4054	62.8	5206	62.8	7437	62.8	9240	62.8	11841
62.9	2098	62.9	4099	62.9	5160	62.9	7458	62.9	9213	62.9	11820
63	2057	63	4069	63	5233	63	7406	63	9203	63	11840
63.1	2105	63.1	4081	63.1	5178	63.1	7494	63.1	9154	63.1	11751
63.2	2067	63.2	4082	63.2	5202	63.2	7358	63.2	9081	63.2	11766
63.3	2160	63.3	4038	63.3	5156	63.3	7436	63.3	9065	63.3	11771
63.4	2100	63.4	4057	63.4	5143	63.4	7431	63.4	9091	63.4	11701
63.5	2011	63.5	4067	63.5	5174	63.5	7382	63.5	9015	63.5	11693
63.6	2042	63.6	4009	63.6	5124	63.6	7392	63.6	9025	63.6	11698
63.7	2071	63.7	3995	63.7	5100	63.7	7414	63.7	9031	63.7	11732
63.8	2107	63.8	4020	63.8	5134	63.8	7381	63.8	9045	63.8	11687
63.9	2071	63.9	3992	63.9	5148	63.9	7369	63.9	9024	63.9	11735
64	1952	64	3999	64	5140	64	7386	64	8999	64	11690
64.1	2045	64.1	3995	64.1	5183	64.1	7376	64.1	8988	64.1	11687
64.2	2090	64.2	3999	64.2	5112	64.2	7372	64.2	9063	64.2	11677
64.3	2011	64.3	3963	64.3	5148	64.3	7409	64.3	9010	64.3	11719
64.4	2056	64.4	3973	64.4	5139	64.4	7373	64.4	8910	64.4	11669
64.5	1994	64.5	4023	64.5	5131	64.5	7420	64.5	9046	64.5	11693
64.6	1929	64.6	4001	64.6	5134	64.6	7334	64.6	8980	64.6	11714
64.7	2072	64.7	4012	64.7	5210	64.7	7366	64.7	8954	64.7	11697
64.8	2023	64.8	3965	64.8	5108	64.8	7374	64.8	9020	64.8	11653
64.9	1990	64.9	3963	64.9	5151	64.9	7330	64.9	8972	64.9	11701
65	1925	65	3922	65	5107	65	7324	65	9001	65	11690
65.1	1993	65.1	3963	65.1	5033	65.1	7306	65.1	9036	65.1	11641
65.2	2018	65.2	3957	65.2	5038	65.2	7333	65.2	8941	65.2	11670
65.3	1985	65.3	3929	65.3	5081	65.3	7314	65.3	8917	65.3	11670
65.4	1997	65.4	3927	65.4	5094	65.4	7329	65.4	8956	65.4	11721
65.5	1945	65.5	3953	65.5	5099	65.5	7303	65.5	9003	65.5	11659
65.6	1987	65.6	3943	65.6	5118	65.6	7343	65.6	8916	65.6	11656
65.7	1948	65.7	3881	65.7	5100	65.7	7320	65.7	8918	65.7	11616
65.8	1933	65.8	3953	65.8	5081	65.8	7287	65.8	8985	65.8	11646
65.9	1950	65.9	3883	65.9	5044	65.9	7277	65.9	8942	65.9	11694
66	2008	66	3988	66	5020	66	7280	66	8922	66	11623
66.1	1980	66.1	3935	66.1	5017	66.1	7300	66.1	8944	66.1	11688
66.2	1966	66.2	3876	66.2	5039	66.2	7344	66.2	8937	66.2	11693
66.3	1960	66.3	3881	66.3	5005	66.3	7319	66.3	8955	66.3	11629
66.4	1984	66.4	3885	66.4	5061	66.4	7283	66.4	8974	66.4	11646
66.5	1963	66.5	3871	66.5	5058	66.5	7349	66.5	8957	66.5	11629
66.6	1950	66.6	3843	66.6	5066	66.6	7264	66.6	8848	66.6	11635
66.7	1921	66.7	3909	66.7	5052	66.7	7300	66.7	8924	66.7	11653
66.8	1923	66.8	3922	66.8	5066	66.8	7280	66.8	8977	66.8	11616
66.9	1983	66.9	3860	66.9	4946	66.9	7256	66.9	8926	66.9	11635
67	1981	67	3943	67	5064	67	7298	67	8871	67	11617
67.1	1982	67.1	3908	67.1	4996	67.1	7309	67.1	8973	67.1	11621
67.2	1915	67.2	3859	67.2	5011	67.2	7316	67.2	8943	67.2	11638
67.3	1964	67.3	3858	67.3	5007	67.3	7298	67.3	8902	67.3	11610
67.4	1891	67.4	3915	67.4	5002	67.4	7251	67.4	8974	67.4	11643
67.5	1886	67.5	3901	67.5	5020	67.5	7253	67.5	8884	67.5	11618
67.6	1933	67.6	3858	67.6	5005	67.6	7322	67.6	8902	67.6	11631
67.7	1858	67.7	3941	67.7	5035	67.7	7285	67.7	8856	67.7	11625
67.8	1947	67.8	3879	67.8	4968	67.8	7334	67.8	8900	67.8	11631
67.9	1876	67.9	3906	67.9	4970	67.9	7275	67.9	8882	67.9	11643
68	1900	68	3872	68	5027	68	7257	68	8880	68	11634
68.1	1946	68.1	3879	68.1	5020	68.1	7294	68.1	8894	68.1	11578
68.2	1931	68.2	3913	68.2	4998	68.2	7274	68.2	8920	68.2	11623
68.3	1897	68.3	3870	68.3	5015	68.3	7249	68.3	8882	68.3	11617
68.4	1865	68.4	3869	68.4	4962	68.4	7262	68.4	8929	68.4	11621
68.5	1888	68.5	3973	68.5	4984	68.5	7269	68.5	8879	68.5	11622
68.6	1936	68.6	3928	68.6	4993	68.6	7282	68.6	8877	68.6	11618
68.7	1873	68.7	3865	68.7	4924	68.7	7237	68.7	8917	68.7	11624
68.8	1847	68.8	3844	68.8	4994	68.8	7253	68.8	8875	68.8	11648
68.9	1867	68.9	3803	68.9	4958	68.9	7225	68.9	8876	68.9	11618
69	1879	69	3833	69	4994	69	7239	69	8840	69	11594
69.1	1836	69.1	3816	69.1	4933	69.1	7234	69.1	8871	69.1	11629
69.2	1882	69.2	3834	69.2	4986	69.2	7218	69.2	8837	69.2	11651
69.3	1913	69.3	3864	69.3	4958	69.3	7284	69.3	8873	69.3	11649
69.4	1817	69.4	3815	69.4	4916	69.4	7251	69.4	8851	69.4	11636
69.5	1899	69.5	3847	69.5	4955	69.5	7283	69.5	8864	69.5	11638
69.6	1881	69.6	3865	69.6	4930	69.6	7260	69.6	8912	69.6	11585
69.7	1904	69.7	3829	69.7	4956	69.7	7232	69.7	8889	69.7	11609
69.8	1848	69.8	3906	69.8	4907	69.8	7268	69.8	8900	69.8	11617
69.9	1832	69.9	3815	69.9	4894	69.9	7249	69.9	8876	69.9	11664
70	1866	70	3835	70	4941	70	7244	70	8925	70	11615
70.1	1890	70.1	3854	70.1	4949	70.1	7263	70.1	8843	70.1	11589
70.2	1869	70.2	3849	70.2	4902	70.2	7262	70.2	8899	70.2	11612
70.3	1889	70.3	3832	70.3	4968	70.3	7284	70.3	8879	70.3	11608
70.4	1851	70.4	3774	70.4	4934	70.4	7242	70.4	8881	70.4	11612
70.5	1885	70.5	3864	70.5	4934	70.5	7234	70.5	8862	70.5	11626
70.6	1865	70.6	3812	70.6	4916	70.6	7280	70.6	8822	70.6	11636
70.7	1919	70.7	3854	70.7	4904	70.7	7280	70.7	8904	70.7	11628
70.8	1905	70.8	3824	70.8	4940	70.8	7261	70.8	8851	70.8	11609
70.9	1854	70.9	3854	70.9	4952	70.9	7246	70.9	8834	70.9	11620
71	1906	71	3827	71	4939	71	7245	71	8862	71	11580
71.1	1888	71.1	3842	71.1	4912	71.1	7246	71.1	8918	71.1	11630
71.2	1877	71.2	3862	71.2	4951	71.2	7222	71.2	8867	71.2	11653
71.3	1889	71.3	3815	71.3	5000	71.3	7254	71.3	8859	71.3	11612
71.4	1811	71.4	3798	71.4	4966	71.4	7250	71.4	8845	71.4	11631
71.5	1805	71.5	3861	71.5	4964	71.5	7258	71.5	8821	71.5	11659
71.6	1874	71.6	3872	71.6	4852	71.6	7278	71.6	8823	71.6	11579
71.7	1857	71.7	3790	71.7	4999	71.7	7194	71.7	8844	71.7	11611
71.8	1914	71.8	3892	71.8	4953	71.8	7211	71.8	8877	71.8	11644
71.9	1898	71.9	3894	71.9	4957	71.9	7172	71.9	8871	71.9	11601
72	1916	72	3822	72	5055	72	7264	72	8837	72	11648
72.1	1933	72.1	3862	72.1	5008	72.1	7245	72.1	8828	72.1	11609
72.2	1878	72.2	3876	72.2	5013	72.2	7228	72.2	8862	72.2	11601
72.3	1915	72.3	3924	72.3	5036	72.3	7289	72.3	8862	72.3	11682
72.4	1911	72.4	3905	72.4	4975	72.4	7281	72.4	8879	72.4	11649
72.5	1991	72.5	3893	72.5	5018	72.5	7293	72.5	8880	72.5	11682
72.6	1968	72.6	3847	72.6	5047	72.6	7266	72.6	8899	72.6	11645
72.7	1931	72.7	4006	72.7	5025	72.7	7338	72.7	8869	72.7	11679
72.8	1971	72.8	3895	72.8	5062	72.8	7285	72.8	8909	72.8	11669
72.9	1954	72.9	3881	72.9	5038	72.9	7331	72.9	8855	72.9	11657
73	1919	73	3859	73	5028	73	7344	73	8932	73	11682
73.1	1919	73.1	3821	73.1	4990	73.1	7375	73.1	8922	73.1	11715
73.2	1856	73.2	3836	73.2	4956	73.2	7350	73.2	8968	73.2	11691
73.3	1895	73.3	3838	73.3	4928	73.3	7357	73.3	8971	73.3	11665
73.4	1895	73.4	3771	73.4	4951	73.4	7310	73.4	9018	73.4	11746
73.5	1886	73.5	3799	73.5	4924	73.5	7250	73.5	8956	73.5	11685
73.6	1871	73.6	3799	73.6	4884	73.6	7268	73.6	8918	73.6	11659
73.7	1851	73.7	3781	73.7	4898	73.7	7250	73.7	9007	73.7	11640
73.8	1860	73.8	3835	73.8	4915	73.8	7283	73.8	8884	73.8	11666
73.9	1850	73.9	3858	73.9	4913	73.9	7239	73.9	8909	73.9	11646
74	1844	74	3780	74	4929	74	7199	74	8993	74	11658
74.1	1804	74.1	3807	74.1	4913	74.1	7232	74.1	8868	74.1	11647
74.2	1836	74.2	3774	74.2	4898	74.2	7248	74.2	8858	74.2	11631
74.3	1853	74.3	3811	74.3	4909	74.3	7244	74.3	8857	74.3	11691
74.4	1792	74.4	3778	74.4	4941	74.4	7204	74.4	8853	74.4	11638
74.5	1856	74.5	3756	74.5	4936	74.5	7263	74.5	8885	74.5	11651
74.6	1827	74.6	3769	74.6	4892	74.6	7210	74.6	8850	74.6	11674
74.7	1839	74.7	3793	74.7	4886	74.7	7266	74.7	8817	74.7	11674
74.8	1873	74.8	3763	74.8	4914	74.8	7223	74.8	8857	74.8	11624
74.9	1859	74.9	3797	74.9	4900	74.9	7212	74.9	8876	74.9	11625
75	1863	75	3812	75	4924	75	7226	75	8760	75	11586
75.1	1872	75.1	3817	75.1	4865	75.1	7223	75.1	8918	75.1	11612
75.2	1804	75.2	3824	75.2	4892	75.2	7212	75.2	8823	75.2	11604
75.3	1876	75.3	3775	75.3	4887	75.3	7256	75.3	8793	75.3	11617
75.4	1820	75.4	3823	75.4	4867	75.4	7252	75.4	8835	75.4	11654
75.5	1760	75.5	3800	75.5	4904	75.5	7248	75.5	8871	75.5	11580
75.6	1890	75.6	3817	75.6	4852	75.6	7207	75.6	8875	75.6	11603
75.7	1803	75.7	3819	75.7	4918	75.7	7227	75.7	8859	75.7	11595
75.8	1784	75.8	3792	75.8	4898	75.8	7138	75.8	8843	75.8	11614
75.9	1791	75.9	3813	75.9	4942	75.9	7215	75.9	8861	75.9	11548
76	1821	76	3842	76	4877	76	7192	76	8846	76	11620
76.1	1863	76.1	3790	76.1	4953	76.1	7277	76.1	8824	76.1	11605
76.2	1862	76.2	3773	76.2	4915	76.2	7210	76.2	8765	76.2	11588
76.3	1742	76.3	3755	76.3	4895	76.3	7202	76.3	8898	76.3	11620
76.4	1878	76.4	3773	76.4	4900	76.4	7196	76.4	8819	76.4	11623
76.5	1854	76.5	3789	76.5	4911	76.5	7226	76.5	8856	76.5	11615
76.6	1822	76.6	3859	76.6	4918	76.6	7244	76.6	8819	76.6	11590
76.7	1827	76.7	3792	76.7	4907	76.7	7258	76.7	8833	76.7	11590
76.8	1874	76.8	3761	76.8	4880	76.8	7185	76.8	8834	76.8	11599
76.9	1823	76.9	3772	76.9	4907	76.9	7201	76.9	8842	76.9	11636
77	1781	77	3792	77	4911	77	7154	77	8861	77	11599
77.1	1874	77.1	3816	77.1	4865	77.1	7221	77.1	8798	77.1	11582
77.2	1791	77.2	3864	77.2	4898	77.2	7200	77.2	8906	77.2	11615
77.3	1772	77.3	3778	77.3	4851	77.3	7212	77.3	8861	77.3	11634
77.4	1846	77.4	3828	77.4	4924	77.4	7212	77.4	8873	77.4	11604
77.5	1830	77.5	3835	77.5	4836	77.5	7212	77.5	8813	77.5	11618
77.6	1865	77.6	3798	77.6	4927	77.6	7215	77.6	8818	77.6	11598
77.7	1854	77.7	3771	77.7	4852	77.7	7245	77.7	8836	77.7	11582
77.8	1856	77.8	3740	77.8	4832	77.8	7148	77.8	8883	77.8	11602
77.9	1813	77.9	3783	77.9	4851	77.9	7220	77.9	8869	77.9	11572
78	1816	78	3815	78	4912	78	7181	78	8845	78	11597
78.1	1817	78.1	3802	78.1	4912	78.1	7171	78.1	8856	78.1	11558
78.2	1786	78.2	3847	78.2	4915	78.2	7233	78.2	8823	78.2	11607
78.3	1833	78.3	3762	78.3	4956	78.3	7207	78.3	8875	78.3	11599
78.4	1888	78.4	3766	78.4	4920	78.4	7206	78.4	8824	78.4	11627
78.5	1776	78.5	3786	78.5	4910	78.5	7190	78.5	8823	78.5	11628
78.6	1857	78.6	3843	78.6	4890	78.6	7272	78.6	8855	78.6	11625
78.7	1839	78.7	3820	78.7	4900	78.7	7245	78.7	8856	78.7	11624
78.8	1771	78.8	3808	78.8	4893	78.8	7224	78.8	8850	78.8	11620
78.9	1807	78.9	3825	78.9	4941	78.9	7264	78.9	8870	78.9	11587
79	1857	79	3795	79	4999	79	7174	79	8822	79	11589
79.1	1841	79.1	3786	79.1	4881	79.1	7227	79.1	8840	79.1	11624
79.2	1841	79.2	3736	79.2	4969	79.2	7236	79.2	8818	79.2	11615
79.3	1803	79.3	3809	79.3	4864	79.3	7267	79.3	8899	79.3	11633
79.4	1828	79.4	3796	79.4	4921	79.4	7199	79.4	8804	79.4	11591
79.5	1825	79.5	3818	79.5	4856	79.5	7277	79.5	8851	79.5	11611
79.6	1848	79.6	3797	79.6	4915	79.6	7235	79.6	8845	79.6	11673
79.7	1881	79.7	3846	79.7	4924	79.7	7224	79.7	8843	79.7	11635
79.8	1815	79.8	3786	79.8	4935	79.8	7266	79.8	8872	79.8	11637
79.9	1812	79.9	3793	79.9	4943	79.9	7258	79.9	8840	79.9	11625
80	1827	80	3826	80	4908	80	7258	80	8847	80	11623

## Sheet: Figure 1e
x	Y	Er+	Er-
0.2	0.001	0.00046	-1e-06
0.4	0.02	0.0022	-0.0041
0.6	0.98	0.018	-0.074
0.8	1.01	0.06	-0.011
1	0.72	0.032	-0.062
1.2	0.2	0.057	-0.007
1.6	0.003	0.00016	-0.00072
2	0.0006	5.7e-05	-3e-06

## Sheet: Figure 1f
2 Theta °	Intensity (arb. units)	2 Theta °	Intensity (arb. units)	2 Theta °	Intensity (arb. units)	2 Theta °	Intensity (arb. units)	2 Theta °	Intensity (arb. units)	2 Theta °	Intensity (arb. units)
0.77193	1423.35	0.77193	1761.82	0.77193	2032.6	0.77193	2049.67	0.77193	2077.57	0.77193	1703.29
0.77723	1390.97	0.77723	1728.84	0.77723	1996.29	0.77723	2008.67	0.77723	2030.04	0.77723	1655.55
0.78253	1383.25	0.78253	1722.66	0.78253	1993.92	0.78253	1995.27	0.78253	2013.31	0.78253	1641.11
0.78784	1376.5	0.78784	1718.01	0.78784	1991.32	0.78784	1984.87	0.78784	1996.59	0.78784	1625.02
0.79314	1381.58	0.79314	1727.44	0.79314	2001.97	0.79314	1987.77	0.79314	1994.52	0.79314	1623.29
0.79845	1379.5	0.79845	1727.48	0.79845	2004.08	0.79845	1984.44	0.79845	1984.8	0.79845	1613.45
0.80375	1370.69	0.80375	1719.65	0.80375	1998.02	0.80375	1972.95	0.80375	1966.98	0.80375	1595.75
0.80905	1373.94	0.80905	1722.24	0.80905	2001.91	0.80905	1973.63	0.80905	1959.25	0.80905	1588.08
0.81436	1378.29	0.81436	1725.85	0.81436	2005.95	0.81436	1972.72	0.81436	1950.81	0.81436	1577.71
0.81966	1382.49	0.81966	1729.17	0.81966	2010.57	0.81966	1972.06	0.81966	1942.49	0.81966	1568.74
0.82496	1387.24	0.82496	1732.5	0.82496	2014.82	0.82496	1969.04	0.82496	1934.99	0.82496	1561.39
0.83027	1393.94	0.83027	1739.19	0.83027	2020.85	0.83027	1968.42	0.83027	1931.18	0.83027	1557.13
0.83557	1399.4	0.83557	1745.57	0.83557	2027.66	0.83557	1967.94	0.83557	1926.76	0.83557	1552
0.84087	1406.34	0.84087	1753.96	0.84087	2036.9	0.84087	1969.53	0.84087	1922.82	0.84087	1547.39
0.84618	1412.06	0.84618	1761.35	0.84618	2045.38	0.84618	1971.74	0.84618	1916.85	0.84618	1542.07
0.85148	1420.23	0.85148	1770.23	0.85148	2056.74	0.85148	1976.43	0.85148	1914.07	0.85148	1539.01
0.85679	1427.25	0.85679	1777.38	0.85679	2066.41	0.85679	1979.33	0.85679	1910.27	0.85679	1535.21
0.86209	1436.31	0.86209	1786.56	0.86209	2076.26	0.86209	1983.4	0.86209	1907.47	0.86209	1532.23
0.86739	1444.18	0.86739	1793.92	0.86739	2084.37	0.86739	1985.1	0.86739	1903.43	0.86739	1528.32
0.8727	1453.38	0.8727	1803.38	0.8727	2092.79	0.8727	1987.66	0.8727	1900.77	0.8727	1524.39
0.878	1461.63	0.878	1812.68	0.878	2101.83	0.878	1990.53	0.878	1898.39	0.878	1520.56
0.8833	1470.27	0.8833	1822.55	0.8833	2112.45	0.8833	1994.06	0.8833	1896.3	0.8833	1517.71
0.88861	1479.43	0.88861	1831.18	0.88861	2123.95	0.88861	1997.96	0.88861	1893.76	0.88861	1516.04
0.89391	1488.78	0.89391	1840.82	0.89391	2135.89	0.89391	2001.01	0.89391	1891.23	0.89391	1513.32
0.89921	1498.96	0.89921	1851.72	0.89921	2147.82	0.89921	2005.21	0.89921	1889.53	0.89921	1511.55
0.90452	1507.12	0.90452	1861.54	0.90452	2158.82	0.90452	2008.43	0.90452	1887.02	0.90452	1508.36
0.90982	1516.61	0.90982	1873.09	0.90982	2170.03	0.90982	2012.24	0.90982	1884.43	0.90982	1505.71
0.91512	1525.27	0.91512	1882.54	0.91512	2180.07	0.91512	2014.62	0.91512	1881.66	0.91512	1502.27
0.92043	1536.19	0.92043	1893.72	0.92043	2190.73	0.92043	2018.14	0.92043	1879.18	0.92043	1500.09
0.92573	1546.25	0.92573	1903.53	0.92573	2200.61	0.92573	2021.42	0.92573	1876.95	0.92573	1497.74
0.93104	1557.5	0.93104	1914.32	0.93104	2211.89	0.93104	2024.9	0.93104	1874.98	0.93104	1496.44
0.93634	1566.88	0.93634	1923.98	0.93634	2221.86	0.93634	2027.56	0.93634	1873.02	0.93634	1493.77
0.94164	1577.33	0.94164	1935.62	0.94164	2233.73	0.94164	2030.52	0.94164	1871.55	0.94164	1490.99
0.94695	1587.21	0.94695	1946.28	0.94695	2244.54	0.94695	2033.73	0.94695	1869.91	0.94695	1488.51
0.95225	1598.12	0.95225	1957.13	0.95225	2255.37	0.95225	2036.57	0.95225	1867.76	0.95225	1485.4
0.95755	1608.34	0.95755	1967.54	0.95755	2265.85	0.95755	2039.21	0.95755	1865.6	0.95755	1483.76
0.96286	1618.39	0.96286	1978.29	0.96286	2275.89	0.96286	2042.28	0.96286	1862.86	0.96286	1481.81
0.96816	1629.12	0.96816	1989.29	0.96816	2286.58	0.96816	2046.15	0.96816	1860.35	0.96816	1481.11
0.97346	1639.44	0.97346	2000.67	0.97346	2296.98	0.97346	2048.99	0.97346	1857.76	0.97346	1479.06
0.97877	1650.44	0.97877	2013.68	0.97877	2308.33	0.97877	2052.26	0.97877	1856.17	0.97877	1477.54
0.98407	1660.29	0.98407	2024.62	0.98407	2318.59	0.98407	2054.73	0.98407	1853.84	0.98407	1474.29
0.98938	1671.6	0.98938	2036.34	0.98938	2329.65	0.98938	2057.15	0.98938	1851.95	0.98938	1471.72
0.99468	1681.91	0.99468	2046.6	0.99468	2340.27	0.99468	2058.77	0.99468	1849.75	0.99468	1469.28
0.99998	1693.9	0.99998	2058.93	0.99998	2352.18	0.99998	2060.76	0.99998	1847.47	0.99998	1467.28
1.00529	1704.39	1.00529	2069.81	1.00529	2362.83	1.00529	2063.05	1.00529	1845.5	1.00529	1464.85
1.01059	1716.43	1.01059	2081.34	1.01059	2374.37	1.01059	2065.62	1.01059	1843.5	1.01059	1463.5
1.01589	1728.32	1.01589	2092.63	1.01589	2385.25	1.01589	2068.51	1.01589	1842.01	1.01589	1461.88
1.0212	1740.09	1.0212	2104.44	1.0212	2395.72	1.0212	2071.89	1.0212	1839.6	1.0212	1459.77
1.0265	1751.02	1.0265	2115.98	1.0265	2406.04	1.0265	2074.81	1.0265	1838	1.0265	1458.47
1.0318	1761.38	1.0318	2129.41	1.0318	2415.93	1.0318	2077.63	1.0318	1835.31	1.0318	1456.82
1.03711	1772.27	1.03711	2142.41	1.03711	2426.5	1.03711	2079.9	1.03711	1833.42	1.03711	1455.95
1.04241	1783.27	1.04241	2154.62	1.04241	2437.16	1.04241	2080.52	1.04241	1831.31	1.04241	1453.9
1.04772	1795.44	1.04772	2167.14	1.04772	2448.32	1.04772	2081.31	1.04772	1829.71	1.04772	1452.56
1.05302	1807.57	1.05302	2178.16	1.05302	2457.28	1.05302	2081.63	1.05302	1826.97	1.05302	1450.64
1.05832	1821.23	1.05832	2190.7	1.05832	2467.57	1.05832	2082.84	1.05832	1824.54	1.05832	1448.87
1.06363	1833.27	1.06363	2202.42	1.06363	2476.66	1.06363	2083.98	1.06363	1822.37	1.06363	1446.74
1.06893	1847.29	1.06893	2215.38	1.06893	2486.6	1.06893	2086.06	1.06893	1821.87	1.06893	1444.82
1.07423	1859.04	1.07423	2226.77	1.07423	2495.69	1.07423	2087.2	1.07423	1820.6	1.07423	1442.5
1.07954	1871.36	1.07954	2239.07	1.07954	2504.38	1.07954	2087.89	1.07954	1818.59	1.07954	1440.01
1.08484	1882.38	1.08484	2250.49	1.08484	2512.55	1.08484	2088.28	1.08484	1815.07	1.08484	1438.55
1.09014	1894.44	1.09014	2262.83	1.09014	2521.11	1.09014	2088.89	1.09014	1812.38	1.09014	1437.81
1.09545	1905.26	1.09545	2274.51	1.09545	2529.44	1.09545	2088.56	1.09545	1809.96	1.09545	1436.65
1.10075	1916.51	1.10075	2286.19	1.10075	2536.57	1.10075	2088.19	1.10075	1807.59	1.10075	1434.35
1.10606	1928.85	1.10606	2298.3	1.10606	2544.23	1.10606	2088.73	1.10606	1804.52	1.10606	1432.69
1.11136	1942.86	1.11136	2311.35	1.11136	2552.02	1.11136	2089.93	1.11136	1801.62	1.11136	1429.92
1.11666	1957.67	1.11666	2325.19	1.11666	2560.57	1.11666	2091.77	1.11666	1799.75	1.11666	1428.27
1.12197	1971.94	1.12197	2338.09	1.12197	2568.01	1.12197	2093.36	1.12197	1798.25	1.12197	1426.03
1.12727	1986.82	1.12727	2351.5	1.12727	2575.57	1.12727	2094.71	1.12727	1797.61	1.12727	1424.9
1.13257	2000.42	1.13257	2363.31	1.13257	2582.95	1.13257	2094.69	1.13257	1795.9	1.13257	1423.47
1.13788	2014.17	1.13788	2376.44	1.13788	2590.6	1.13788	2095.64	1.13788	1794.38	1.13788	1422.89
1.14318	2026.81	1.14318	2388.41	1.14318	2596.56	1.14318	2095.46	1.14318	1792.24	1.14318	1421.6
1.14848	2040.47	1.14848	2402.79	1.14848	2602.39	1.14848	2095.35	1.14848	1790.48	1.14848	1420.43
1.15379	2054.93	1.15379	2416.43	1.15379	2607.47	1.15379	2095.89	1.15379	1788.91	1.15379	1419.55
1.15909	2071.2	1.15909	2430.35	1.15909	2614.22	1.15909	2096.84	1.15909	1787.7	1.15909	1419.83
1.16439	2085.75	1.16439	2441.89	1.16439	2619.98	1.16439	2096.58	1.16439	1786.25	1.16439	1418.91
1.1697	2100.26	1.1697	2455.04	1.1697	2625.01	1.1697	2096.85	1.1697	1784.58	1.1697	1418.02
1.175	2114.07	1.175	2467.39	1.175	2629.54	1.175	2096.97	1.175	1783.19	1.175	1417.39
1.18031	2128.6	1.18031	2480.71	1.18031	2634.11	1.18031	2096.87	1.18031	1781	1.18031	1416.54
1.18561	2143.1	1.18561	2493.9	1.18561	2638.5	1.18561	2097.18	1.18561	1779.01	1.18561	1416.4
1.19091	2157.26	1.19091	2506.04	1.19091	2642.51	1.19091	2097.43	1.19091	1777.65	1.19091	1415.54
1.19622	2170.99	1.19622	2517.5	1.19622	2645.72	1.19622	2097.38	1.19622	1776.34	1.19622	1414.27
1.20152	2184.71	1.20152	2528.87	1.20152	2648.83	1.20152	2096.77	1.20152	1774.11	1.20152	1412.49
1.20682	2198.52	1.20682	2540.47	1.20682	2651.72	1.20682	2096.11	1.20682	1772.17	1.20682	1411.57
1.21213	2211.63	1.21213	2551.85	1.21213	2654.59	1.21213	2095.52	1.21213	1770.65	1.21213	1410.72
1.21743	2225.46	1.21743	2564.35	1.21743	2657.29	1.21743	2094.7	1.21743	1768.48	1.21743	1410.36
1.22273	2238.74	1.22273	2575.35	1.22273	2659.43	1.22273	2093.64	1.22273	1766.36	1.22273	1409.58
1.22804	2253.48	1.22804	2586.45	1.22804	2661.37	1.22804	2092.21	1.22804	1763.81	1.22804	1408.78
1.23334	2267.38	1.23334	2596.6	1.23334	2663.28	1.23334	2091.44	1.23334	1761.85	1.23334	1407.73
1.23865	2281.56	1.23865	2607.56	1.23865	2663.11	1.23865	2090.51	1.23865	1759.54	1.23865	1406.58
1.24395	2294.94	1.24395	2618.31	1.24395	2664.31	1.24395	2089.87	1.24395	1757.6	1.24395	1405.97
1.24925	2309.08	1.24925	2629.83	1.24925	2665.54	1.24925	2089.23	1.24925	1754.91	1.24925	1404.12
1.25456	2323.02	1.25456	2639.77	1.25456	2665.84	1.25456	2088.26	1.25456	1751.98	1.25456	1402.4
1.25986	2337.44	1.25986	2649.32	1.25986	2663.65	1.25986	2086.26	1.25986	1749.12	1.25986	1400.43
1.26516	2351.84	1.26516	2659.53	1.26516	2661.49	1.26516	2084.06	1.26516	1746.94	1.26516	1399.95
1.27047	2364.64	1.27047	2668.27	1.27047	2660.4	1.27047	2081.77	1.27047	1744.54	1.27047	1398.75
1.27577	2378.62	1.27577	2678.25	1.27577	2659.85	1.27577	2080.37	1.27577	1742.33	1.27577	1397.75
1.28107	2392.32	1.28107	2687.82	1.28107	2659.17	1.28107	2079.19	1.28107	1740.51	1.28107	1396.53
1.28638	2406.61	1.28638	2698.42	1.28638	2659.17	1.28638	2079.06	1.28638	1739.43	1.28638	1396.48
1.29168	2420.17	1.29168	2707.97	1.29168	2658.15	1.29168	2078.52	1.29168	1736.88	1.29168	1396.12
1.29699	2434.83	1.29699	2717.34	1.29699	2656.36	1.29699	2077.16	1.29699	1734.52	1.29699	1395.21
1.30229	2448.16	1.30229	2725.83	1.30229	2654.01	1.30229	2075.61	1.30229	1732.39	1.30229	1394.42
1.30759	2462.58	1.30759	2735.62	1.30759	2651.52	1.30759	2073.77	1.30759	1730.27	1.30759	1393.62
1.3129	2475.62	1.3129	2745.26	1.3129	2649.33	1.3129	2071.81	1.3129	1727.09	1.3129	1392.71
1.3182	2489.91	1.3182	2754.77	1.3182	2648.13	1.3182	2069.92	1.3182	1724.4	1.3182	1392.05
1.3235	2504.09	1.3235	2762.86	1.3235	2646.46	1.3235	2067.69	1.3235	1721.54	1.3235	1390.85
1.32881	2518.85	1.32881	2771.37	1.32881	2643.95	1.32881	2065.76	1.32881	1719.67	1.32881	1389.53
1.33411	2533.23	1.33411	2779.72	1.33411	2640.84	1.33411	2063.55	1.33411	1718.82	1.33411	1388.11
1.33941	2547.26	1.33941	2788.02	1.33941	2637.27	1.33941	2061.88	1.33941	1717.92	1.33941	1386.57
1.34472	2561.12	1.34472	2796.38	1.34472	2633.56	1.34472	2060.72	1.34472	1716.31	1.34472	1386.09
1.35002	2574.9	1.35002	2804.91	1.35002	2629.83	1.35002	2059.83	1.35002	1713.68	1.35002	1386.19
1.35533	2589.7	1.35533	2814.39	1.35533	2627.86	1.35533	2058.98	1.35533	1711.48	1.35533	1386.66
1.36063	2603.19	1.36063	2822.02	1.36063	2624.84	1.36063	2057.53	1.36063	1708.98	1.36063	1386.06
1.36593	2617.79	1.36593	2830.06	1.36593	2621.18	1.36593	2055.23	1.36593	1706.44	1.36593	1385.72
1.37124	2632.25	1.37124	2838.16	1.37124	2616.92	1.37124	2052.8	1.37124	1703.07	1.37124	1385.11
1.37654	2648.14	1.37654	2846.67	1.37654	2612.37	1.37654	2050.31	1.37654	1700.38	1.37654	1384.21
1.38184	2663.27	1.38184	2854.34	1.38184	2607.71	1.38184	2048.56	1.38184	1698.31	1.38184	1382.78
1.38715	2679.9	1.38715	2862.21	1.38715	2603.08	1.38715	2047.21	1.38715	1696.48	1.38715	1382.21
1.39245	2695.28	1.39245	2869.68	1.39245	2598.61	1.39245	2045.76	1.39245	1694.47	1.39245	1381.83
1.39775	2711.44	1.39775	2878.21	1.39775	2594.6	1.39775	2044.34	1.39775	1692.47	1.39775	1381.36
1.40306	2727.28	1.40306	2886.87	1.40306	2591.44	1.40306	2043.59	1.40306	1690.07	1.40306	1380.5
1.40836	2743.2	1.40836	2895.63	1.40836	2588.03	1.40836	2042.18	1.40836	1688.17	1.40836	1379.06
1.41366	2760.21	1.41366	2904.03	1.41366	2584.17	1.41366	2040.68	1.41366	1686.52	1.41366	1378.06
1.41897	2777.06	1.41897	2911.39	1.41897	2579.98	1.41897	2039.06	1.41897	1684.81	1.41897	1377.53
1.42427	2794.97	1.42427	2919.68	1.42427	2575.2	1.42427	2037.47	1.42427	1682.43	1.42427	1376.53
1.42958	2812.37	1.42958	2927.6	1.42958	2570.42	1.42958	2035.61	1.42958	1680.27	1.42958	1375.93
1.43488	2831.02	1.43488	2935.89	1.43488	2565.78	1.43488	2033.02	1.43488	1677.07	1.43488	1374.77
1.44018	2848.15	1.44018	2943.26	1.44018	2562.1	1.44018	2031.06	1.44018	1674.72	1.44018	1374.42
1.44549	2866.74	1.44549	2951.53	1.44549	2557.56	1.44549	2028.73	1.44549	1672.3	1.44549	1374.16
1.45079	2885.46	1.45079	2959.95	1.45079	2553.52	1.45079	2026.77	1.45079	1670.16	1.45079	1373.99
1.45609	2905.56	1.45609	2967.56	1.45609	2549.34	1.45609	2024.88	1.45609	1667.35	1.45609	1373.76
1.4614	2925.12	1.4614	2974.88	1.4614	2545.26	1.4614	2023.19	1.4614	1664.91	1.4614	1373.3
1.4667	2945.04	1.4667	2982.61	1.4667	2540.37	1.4667	2021.18	1.4667	1662.92	1.4667	1372.61
1.472	2963.85	1.472	2990.58	1.472	2536.51	1.472	2019.5	1.472	1661.32	1.472	1372.17
1.47731	2984.05	1.47731	2998.81	1.47731	2532.7	1.47731	2018.01	1.47731	1659.66	1.47731	1371.94
1.48261	3005.72	1.48261	3008.56	1.48261	2530.26	1.48261	2016.55	1.48261	1658.19	1.48261	1372.37
1.48792	3026.94	1.48792	3017.14	1.48792	2527.17	1.48792	2015.2	1.48792	1656.67	1.48792	1372.02
1.49322	3049.57	1.49322	3026.2	1.49322	2523.36	1.49322	2013.7	1.49322	1654.57	1.49322	1371.72
1.49852	3070.11	1.49852	3034.44	1.49852	2519.28	1.49852	2013.37	1.49852	1653.03	1.49852	1371.44
1.50383	3090.55	1.50383	3042.74	1.50383	2515.03	1.50383	2011.35	1.50383	1651.07	1.50383	1371.84
1.50913	3110.81	1.50913	3050.53	1.50913	2511.04	1.50913	2008.53	1.50913	1649.48	1.50913	1372.62
1.51443	3132.03	1.51443	3058.52	1.51443	2506.67	1.51443	2005.72	1.51443	1647.5	1.51443	1372.94
1.51974	3152.09	1.51974	3064.29	1.51974	2502.41	1.51974	2003.81	1.51974	1645.95	1.51974	1372.73
1.52504	3172.36	1.52504	3070.12	1.52504	2497.89	1.52504	2001.82	1.52504	1643.34	1.52504	1372.22
1.53034	3191.32	1.53034	3075.37	1.53034	2493.78	1.53034	1999.35	1.53034	1641.41	1.53034	1371.91
1.53565	3210.29	1.53565	3080.36	1.53565	2489.58	1.53565	1996.03	1.53565	1639.17	1.53565	1371.19
1.54095	3229.14	1.54095	3085.29	1.54095	2485.22	1.54095	1994.05	1.54095	1637.12	1.54095	1370.55
1.54626	3246.69	1.54626	3089.64	1.54626	2479.73	1.54626	1990.93	1.54626	1634.47	1.54626	1369.89
1.55156	3262.96	1.55156	3093.61	1.55156	2474.14	1.55156	1988.06	1.55156	1632.76	1.55156	1369.96
1.55686	3277.58	1.55686	3096.01	1.55686	2469.16	1.55686	1984.69	1.55686	1630.67	1.55686	1369.56
1.56217	3292.13	1.56217	3098.29	1.56217	2464.41	1.56217	1982.28	1.56217	1629.09	1.56217	1369.38
1.56747	3304.81	1.56747	3099.06	1.56747	2458.95	1.56747	1979.78	1.56747	1627.68	1.56747	1368.69
1.57277	3317.57	1.57277	3099.91	1.57277	2452.68	1.57277	1978	1.57277	1625.86	1.57277	1368.57
1.57808	3327.62	1.57808	3098.92	1.57808	2446.61	1.57808	1975.44	1.57808	1623.34	1.57808	1368.32
1.58338	3336.55	1.58338	3098	1.58338	2440.92	1.58338	1972.5	1.58338	1620.44	1.58338	1368.68
1.58868	3342.23	1.58868	3095.54	1.58868	2435.77	1.58868	1969.25	1.58868	1618.23	1.58868	1368.69
1.59399	3346.57	1.59399	3093.06	1.59399	2429.94	1.59399	1965.9	1.59399	1615.61	1.59399	1368.49
1.59929	3348.26	1.59929	3089.95	1.59929	2423.62	1.59929	1962.35	1.59929	1614.34	1.59929	1367.94
1.6046	3346.64	1.6046	3085.59	1.6046	2416.98	1.6046	1957.85	1.6046	1612.7	1.6046	1367.37
1.6099	3340.68	1.6099	3079.95	1.6099	2410.77	1.6099	1953.5	1.6099	1610.49	1.6099	1366.72
1.6152	3331.96	1.6152	3073.77	1.6152	2403.5	1.6152	1949.28	1.6152	1607.41	1.6152	1366.45
1.62051	3320.74	1.62051	3066.36	1.62051	2396	1.62051	1945.56	1.62051	1604.8	1.62051	1366.6
1.62581	3306.69	1.62581	3057.44	1.62581	2388.17	1.62581	1941.86	1.62581	1602.84	1.62581	1366.77
1.63111	3291.49	1.63111	3047.6	1.63111	2381.38	1.63111	1938.83	1.63111	1601.71	1.63111	1366.23
1.63642	3275.57	1.63642	3036.69	1.63642	2373.8	1.63642	1934.63	1.63642	1599.38	1.63642	1365.41
1.64172	3258.81	1.64172	3025.33	1.64172	2366.31	1.64172	1930.58	1.64172	1597.29	1.64172	1364.86
1.64702	3240.44	1.64702	3013.52	1.64702	2358.22	1.64702	1926.02	1.64702	1594.54	1.64702	1364.38
1.65233	3221.06	1.65233	3001.44	1.65233	2351.26	1.65233	1922.36	1.65233	1592.39	1.65233	1365.06
1.65763	3201.68	1.65763	2988.99	1.65763	2343.92	1.65763	1917.77	1.65763	1590.33	1.65763	1365.1
1.66293	3180.52	1.66293	2975.19	1.66293	2336.16	1.66293	1912.96	1.66293	1587.83	1.66293	1364.93
1.66824	3160.31	1.66824	2961.83	1.66824	2328	1.66824	1908.23	1.66824	1584.9	1.66824	1363.89
1.67354	3139.67	1.67354	2948.04	1.67354	2320.16	1.67354	1903.7	1.67354	1583.18	1.67354	1363.14
1.67885	3119.53	1.67885	2933.97	1.67885	2312.3	1.67885	1899.86	1.67885	1581.64	1.67885	1362.53
1.68415	3098.97	1.68415	2919.68	1.68415	2303.87	1.68415	1895.93	1.68415	1580.32	1.68415	1362.33
1.68945	3078.67	1.68945	2904.91	1.68945	2295.1	1.68945	1891.67	1.68945	1578.42	1.68945	1361.77
1.69476	3058.43	1.69476	2888.77	1.69476	2286.38	1.69476	1887.35	1.69476	1576.55	1.69476	1361.47
1.70006	3039.41	1.70006	2872.66	1.70006	2278.12	1.70006	1883.14	1.70006	1574.34	1.70006	1361.17
1.70536	3020.25	1.70536	2856.26	1.70536	2270.19	1.70536	1878.97	1.70536	1571.53	1.70536	1361.09
1.71067	3001.48	1.71067	2839.85	1.71067	2261.97	1.71067	1874.52	1.71067	1569.03	1.71067	1360.53
1.71597	2984.45	1.71597	2823.83	1.71597	2253.72	1.71597	1870.2	1.71597	1567.17	1.71597	1360.59
1.72127	2966.28	1.72127	2806.75	1.72127	2244.25	1.72127	1865.35	1.72127	1565.46	1.72127	1360.42
1.72658	2946.63	1.72658	2790.27	1.72658	2235.33	1.72658	1859.81	1.72658	1563.53	1.72658	1360.13
1.73188	2924.77	1.73188	2773.42	1.73188	2226.66	1.73188	1854.42	1.73188	1561.74	1.73188	1359.38
1.73719	2901.31	1.73719	2758.29	1.73719	2218.49	1.73719	1849.96	1.73719	1559.86	1.73719	1359.12
1.74249	2874.73	1.74249	2740.74	1.74249	2209.13	1.74249	1845.4	1.74249	1557.79	1.74249	1358.95
1.74779	2849.25	1.74779	2724.01	1.74779	2200.65	1.74779	1840.98	1.74779	1555.48	1.74779	1359.06
1.7531	2822.76	1.7531	2706.54	1.7531	2192.57	1.7531	1836.28	1.7531	1553.69	1.7531	1358.95
1.7584	2797.72	1.7584	2689.3	1.7584	2185.5	1.7584	1832.21	1.7584	1551.86	1.7584	1358.72
1.7637	2772.26	1.7637	2672.51	1.7637	2177.83	1.7637	1828.37	1.7637	1549.69	1.7637	1358.39
1.76901	2747.82	1.76901	2655.49	1.76901	2169.56	1.76901	1824.53	1.76901	1547.27	1.76901	1358.21
1.77431	2723.15	1.77431	2638.5	1.77431	2161.13	1.77431	1820.99	1.77431	1545.25	1.77431	1357.57
1.77961	2699.21	1.77961	2620.42	1.77961	2152.87	1.77961	1816.77	1.77961	1543.55	1.77961	1356.91
1.78492	2676.05	1.78492	2603.33	1.78492	2145.19	1.78492	1812.25	1.78492	1541.35	1.78492	1356.41
1.79022	2652.15	1.79022	2586.7	1.79022	2136.98	1.79022	1807.43	1.79022	1539.66	1.79022	1356.27
1.79553	2629.51	1.79553	2569.99	1.79553	2129.14	1.79553	1802.61	1.79553	1537.48	1.79553	1355.25
1.80083	2606.32	1.80083	2552.85	1.80083	2120.46	1.80083	1797.97	1.80083	1535.51	1.80083	1354.6
1.80613	2584.59	1.80613	2536.35	1.80613	2112.43	1.80613	1793.38	1.80613	1533.3	1.80613	1353.94
1.81144	2562.62	1.81144	2519.79	1.81144	2103.72	1.81144	1788.87	1.81144	1530.79	1.81144	1353.5
1.81674	2541.73	1.81674	2504.17	1.81674	2095.67	1.81674	1785.11	1.81674	1528.29	1.81674	1352.85
1.82204	2519.24	1.82204	2487.87	1.82204	2087.96	1.82204	1780.98	1.82204	1526.17	1.82204	1352.06
1.82735	2498.7	1.82735	2472.21	1.82735	2081.2	1.82735	1777.18	1.82735	1524.27	1.82735	1351.66
1.83265	2477.54	1.83265	2455.63	1.83265	2073.73	1.83265	1773.41	1.83265	1522.19	1.83265	1351.1
1.83795	2457.68	1.83795	2440.52	1.83795	2066.96	1.83795	1770.91	1.83795	1520.35	1.83795	1351.32
1.84326	2437.66	1.84326	2424.73	1.84326	2059.26	1.84326	1768.13	1.84326	1518.43	1.84326	1351.64
1.84856	2418.47	1.84856	2409.39	1.84856	2051.49	1.84856	1764.69	1.84856	1516.27	1.84856	1351.79
1.85386	2399.18	1.85386	2394.84	1.85386	2043.73	1.85386	1760.79	1.85386	1515.03	1.85386	1351.6
1.85917	2379.68	1.85917	2380.2	1.85917	2036.31	1.85917	1756.82	1.85917	1513.25	1.85917	1351.33
1.86447	2361.49	1.86447	2365.38	1.86447	2029.86	1.86447	1752.75	1.86447	1511.75	1.86447	1350.93
1.86978	2343.71	1.86978	2350.5	1.86978	2023.29	1.86978	1748.77	1.86978	1509.71	1.86978	1351
1.87508	2326.4	1.87508	2336.37	1.87508	2016.69	1.87508	1745.56	1.87508	1508.47	1.87508	1350.47
1.88038	2308.69	1.88038	2321.92	1.88038	2009.52	1.88038	1741.81	1.88038	1506.41	1.88038	1350.31
1.88569	2291.99	1.88569	2308.99	1.88569	2003.06	1.88569	1738.46	1.88569	1504.71	1.88569	1350.31
1.89099	2274.76	1.89099	2295.34	1.89099	1997	1.89099	1734.65	1.89099	1502.55	1.89099	1350.42
1.89629	2259.1	1.89629	2282.74	1.89629	1990.69	1.89629	1731.67	1.89629	1500.94	1.89629	1350.41
1.9016	2243.23	1.9016	2270.15	1.9016	1984.01	1.9016	1728.29	1.9016	1499.06	1.9016	1349.93
1.9069	2228.09	1.9069	2257.95	1.9069	1977.69	1.9069	1725.59	1.9069	1497.82	1.9069	1349.4
1.9122	2212.67	1.9122	2245.45	1.9122	1971.46	1.9122	1722.55	1.9122	1496.52	1.9122	1349.3
1.91751	2197.61	1.91751	2233.57	1.91751	1965.75	1.91751	1719.49	1.91751	1495.46	1.91751	1350.11
1.92281	2182.36	1.92281	2221.37	1.92281	1959.59	1.92281	1716.09	1.92281	1493.94	1.92281	1350.65
1.92812	2167.38	1.92812	2209.22	1.92812	1954.08	1.92812	1713.14	1.92812	1492.34	1.92812	1350.96
1.93342	2153.58	1.93342	2197.86	1.93342	1948.32	1.93342	1710.12	1.93342	1491.23	1.93342	1351.16
1.93872	2139.93	1.93872	2186.89	1.93872	1942.64	1.93872	1706.87	1.93872	1490.53	1.93872	1351.43
1.94403	2126.96	1.94403	2176.23	1.94403	1937.68	1.94403	1704.13	1.94403	1489.81	1.94403	1351.62
1.94933	2113.99	1.94933	2165.72	1.94933	1933.21	1.94933	1701.96	1.94933	1488.67	1.94933	1352.2
1.95463	2101.5	1.95463	2155.27	1.95463	1928.77	1.95463	1699.87	1.95463	1487.28	1.95463	1352.8
1.95994	2089.34	1.95994	2145.03	1.95994	1924.81	1.95994	1698.07	1.95994	1486.13	1.95994	1353.05
1.96524	2077.4	1.96524	2135.5	1.96524	1920.86	1.96524	1696.39	1.96524	1485.72	1.96524	1353.71
1.97054	2065.89	1.97054	2126.32	1.97054	1916.41	1.97054	1694.9	1.97054	1485.81	1.97054	1354.37
1.97585	2055.25	1.97585	2117.99	1.97585	1911.59	1.97585	1693.3	1.97585	1485.81	1.97585	1355.66
1.98115	2044.99	1.98115	2109.86	1.98115	1906.83	1.98115	1692.04	1.98115	1485.5	1.98115	1356.85
1.98646	2035.43	1.98646	2102.06	1.98646	1902.81	1.98646	1691.46	1.98646	1484.8	1.98646	1358.23
1.99176	2026.22	1.99176	2093.94	1.99176	1898.97	1.99176	1690.55	1.99176	1484.11	1.99176	1359.31
1.99706	2016.66	1.99706	2085.87	1.99706	1895.74	1.99706	1689.46	1.99706	1484.6	1.99706	1361.06
2.00237	2006.96	2.00237	2077.7	2.00237	1892.47	2.00237	1688.09	2.00237	1485.14	2.00237	1362.65
2.00767	1997.78	2.00767	2069.85	2.00767	1889.94	2.00767	1686.34	2.00767	1486.01	2.00767	1364.54
2.01297	1989.4	2.01297	2062.27	2.01297	1886.6	2.01297	1684.45	2.01297	1485.91	2.01297	1366.21
2.01828	1980.32	2.01828	2054.38	2.01828	1882.95	2.01828	1682.89	2.01828	1485.57	2.01828	1368.1
2.02358	1971.53	2.02358	2046.74	2.02358	1879.13	2.02358	1680.94	2.02358	1485.28	2.02358	1369.16
2.02888	1961.6	2.02888	2038.23	2.02888	1875.12	2.02888	1678.54	2.02888	1485.09	2.02888	1369.64
2.03419	1951.98	2.03419	2030.78	2.03419	1870.82	2.03419	1675.83	2.03419	1484.25	2.03419	1369.59
2.03949	1941.7	2.03949	2022.68	2.03949	1865.52	2.03949	1673.36	2.03949	1483.2	2.03949	1369.42
2.0448	1931.7	2.0448	2014.16	2.0448	1860.54	2.0448	1670.49	2.0448	1482.18	2.0448	1369
2.0501	1921.65	2.0501	2004.35	2.0501	1854.91	2.0501	1666.92	2.0501	1480.82	2.0501	1367.98
2.0554	1912.43	2.0554	1995.21	2.0554	1849.74	2.0554	1662.99	2.0554	1478.8	2.0554	1366.97
2.06071	1902.34	2.06071	1986.17	2.06071	1844.3	2.06071	1658.34	2.06071	1476.32	2.06071	1366.23
2.06601	1891.88	2.06601	1977.16	2.06601	1838.58	2.06601	1653.79	2.06601	1473.79	2.06601	1364.81
2.07131	1881.01	2.07131	1967.41	2.07131	1831.8	2.07131	1649.03	2.07131	1470.78	2.07131	1362.68
2.07662	1869.88	2.07662	1957.48	2.07662	1824.78	2.07662	1643.62	2.07662	1467.53	2.07662	1360.01
2.08192	1858.6	2.08192	1947.87	2.08192	1817.81	2.08192	1638.35	2.08192	1464.01	2.08192	1357.11
2.08722	1847.43	2.08722	1938.23	2.08722	1810.81	2.08722	1632.5	2.08722	1460.21	2.08722	1354.35
2.09253	1837.13	2.09253	1928.72	2.09253	1803.51	2.09253	1626.32	2.09253	1456.53	2.09253	1351.58
2.09783	1826.89	2.09783	1918.63	2.09783	1796.56	2.09783	1620.33	2.09783	1452.14	2.09783	1348.5
2.10313	1816.51	2.10313	1908.75	2.10313	1789.18	2.10313	1614.23	2.10313	1447.3	2.10313	1345.25
2.10844	1805.32	2.10844	1898.24	2.10844	1781.52	2.10844	1607.98	2.10844	1442.85	2.10844	1341.93
2.11374	1795.25	2.11374	1888.79	2.11374	1774.8	2.11374	1601.86	2.11374	1439.19	2.11374	1338.49
2.11905	1785.15	2.11905	1879.6	2.11905	1767.76	2.11905	1596.15	2.11905	1435.61	2.11905	1335.21
2.12435	1775.6	2.12435	1870.88	2.12435	1760.95	2.12435	1590.41	2.12435	1431.46	2.12435	1332.03
2.12965	1765.92	2.12965	1862.17	2.12965	1754.38	2.12965	1584.33	2.12965	1427.46	2.12965	1329.12
2.13496	1756.68	2.13496	1853.76	2.13496	1747.95	2.13496	1578.71	2.13496	1423.85	2.13496	1327.31
2.14026	1747.4	2.14026	1845.46	2.14026	1741.76	2.14026	1574.04	2.14026	1420.43	2.14026	1325.2
2.14556	1738.48	2.14556	1837.85	2.14556	1735.75	2.14556	1570.36	2.14556	1417.44	2.14556	1323.27
2.15087	1730.22	2.15087	1830.16	2.15087	1729.55	2.15087	1566.59	2.15087	1414.42	2.15087	1321.42
2.15617	1721.93	2.15617	1822.37	2.15617	1723.46	2.15617	1562.11	2.15617	1411.98	2.15617	1319.7
2.16147	1714.86	2.16147	1815.23	2.16147	1718.17	2.16147	1557.68	2.16147	1409.82	2.16147	1318.08
2.16678	1708.12	2.16678	1808.05	2.16678	1713.08	2.16678	1553.91	2.16678	1407.91	2.16678	1316.75
2.17208	1701.61	2.17208	1801.49	2.17208	1708.41	2.17208	1550.57	2.17208	1405.79	2.17208	1315.69
2.17739	1694.91	2.17739	1795.32	2.17739	1703.92	2.17739	1546.75	2.17739	1403.5	2.17739	1314.88
2.18269	1688.4	2.18269	1789.63	2.18269	1699.76	2.18269	1542.88	2.18269	1401.35	2.18269	1313.83
2.18799	1681.42	2.18799	1783.23	2.18799	1694.76	2.18799	1538.8	2.18799	1399.29	2.18799	1313.18
2.1933	1675.01	2.1933	1777.13	2.1933	1689.71	2.1933	1534.91	2.1933	1397.81	2.1933	1312.46
2.1986	1668.81	2.1986	1770.56	2.1986	1685.18	2.1986	1530.8	2.1986	1396.11	2.1986	1311.66
2.2039	1663.31	2.2039	1764.54	2.2039	1681.3	2.2039	1526.91	2.2039	1394.56	2.2039	1310.18
2.20921	1657.04	2.20921	1758.42	2.20921	1677.03	2.20921	1522.83	2.20921	1392.68	2.20921	1308.72
2.21451	1651.04	2.21451	1753.04	2.21451	1672.6	2.21451	1519.55	2.21451	1390.76	2.21451	1307.92
2.21981	1645.41	2.21981	1747.88	2.21981	1668.79	2.21981	1516.67	2.21981	1388.9	2.21981	1307.46
2.22512	1640.31	2.22512	1743.05	2.22512	1665.64	2.22512	1514.23	2.22512	1387.19	2.22512	1306.62
2.23042	1634.89	2.23042	1737.59	2.23042	1663.47	2.23042	1511.38	2.23042	1385.05	2.23042	1305.05
2.23573	1629.24	2.23573	1732.2	2.23573	1661.01	2.23573	1508.12	2.23573	1382.94	2.23573	1304.29
2.24103	1623.65	2.24103	1726.88	2.24103	1658	2.24103	1504.91	2.24103	1381.46	2.24103	1303.59
2.24633	1618.39	2.24633	1721.75	2.24633	1652.15	2.24633	1501.22	2.24633	1379.69	2.24633	1303.11
2.25164	1613.55	2.25164	1716.62	2.25164	1646.04	2.25164	1497.36	2.25164	1377.68	2.25164	1301.68
2.25694	1608.58	2.25694	1711.74	2.25694	1639.64	2.25694	1493.27	2.25694	1375.34	2.25694	1300.11
2.26224	1603.52	2.26224	1706.71	2.26224	1634.28	2.26224	1489.38	2.26224	1373.39	2.26224	1298.53
2.26755	1598.28	2.26755	1702.21	2.26755	1629.71	2.26755	1485.91	2.26755	1371.18	2.26755	1297.07
2.27285	1593.44	2.27285	1697.96	2.27285	1625.69	2.27285	1482.95	2.27285	1369.77	2.27285	1296.36
2.27815	1587.99	2.27815	1693.8	2.27815	1621.62	2.27815	1479.42	2.27815	1368.69	2.27815	1295.76
2.28346	1583.08	2.28346	1689.36	2.28346	1617.76	2.28346	1475.74	2.28346	1366.98	2.28346	1294.9
2.28876	1578.6	2.28876	1684.8	2.28876	1614.05	2.28876	1472.11	2.28876	1365.13	2.28876	1293.29
2.29407	1574.77	2.29407	1680.12	2.29407	1610.24	2.29407	1468.92	2.29407	1362.96	2.29407	1291.78
2.29937	1570.97	2.29937	1675.63	2.29937	1606.06	2.29937	1464.99	2.29937	1361.33	2.29937	1291.14
2.30467	1566.66	2.30467	1671.64	2.30467	1601.99	2.30467	1461.88	2.30467	1359.71	2.30467	1290.28
2.30998	1562.25	2.30998	1667.02	2.30998	1598.5	2.30998	1458.78	2.30998	1358.28	2.30998	1289.54
2.31528	1558.11	2.31528	1662.06	2.31528	1594.89	2.31528	1455.89	2.31528	1356.82	2.31528	1288.45
2.32058	1554.04	2.32058	1657.24	2.32058	1591.26	2.32058	1452.78	2.32058	1355.63	2.32058	1287.96
2.32589	1549.8	2.32589	1653.17	2.32589	1587.82	2.32589	1450.03	2.32589	1354.47	2.32589	1287.65
2.33119	1545.78	2.33119	1650.06	2.33119	1584.95	2.33119	1447.86	2.33119	1353.44	2.33119	1287.82
2.33649	1542.17	2.33649	1646.47	2.33649	1582.53	2.33649	1445.86	2.33649	1352.38	2.33649	1287.77
2.3418	1538.94	2.3418	1642.61	2.3418	1579.8	2.3418	1443.87	2.3418	1351.63	2.3418	1287.64
2.3471	1535.69	2.3471	1638.49	2.3471	1577.18	2.3471	1441.69	2.3471	1350.62	2.3471	1286.9
[truncated: 1,537 more rows]

## Sheet: Figure 2a
	0.6Li2O‒ZrCl4		0.8Li2O‒ZrCl4		1.0Li2O‒ZrCl4		1.2Li2O‒ZrCl4		1.6Li2O‒ZrCl4		2.0Li2O‒ZrCl4			Li2O		LiCl		m-ZrO2		ZrCl4		HCP_LZC
[truncated: 10,002 more rows]

[truncated: 52 more sheets: Figure 2b, Figure 2c, Figure 2d, Figure 3a, Figure 3b, Figure 3c, Figure 3d, Figure 4a, Figure 4b, Figure 4c, Figure 5a, Figure 5b, Figure 5c, Figure 5e, Figure 5d, Figure 5f, Figure 7a, Figure 7b, Figure 7c, Figure 7d …]
